# Supplementary material for: Putative genes in alkaloid biosynthesis identified in Dendrobium officinale by correlating the contents of major bioactive metabolites with genes expression between Protocorm-like bodies and leaves
Source: BMC Genomics. 2021 Jul 29;22:579. doi: 10.1186/s12864-021-07887-6 (PMC8323239; doi:10.1186/s12864-021-07887-6)
Supplement: Supplementary file 4 — Additional file 4 Contents of polysaccharides, alkaloids, flavonoids and naringenin among organs and PLBs of D. officinale. [file 12864_2021_7887_MOESM4_ESM.xls]

## Sheet: Polysaccharides (UAE)
Standard concentration (mg·L-1)	T								Significant difference analysis
0	0								Tukey's multiple comparisons test	Mean Diff.	95.00% CI of diff.	Significant?	Summary	Adjusted P Value
3.125	0.141								PLB vs. Whole plant	-51.26	-57.17 to -45.34	Yes	****	<0.0001
6.25	0.294								PLB vs. Stem	-65.69	-71.61 to -59.78	Yes	****	<0.0001
12.5	0.622								PLB vs. Leaf	-33.55	-39.47 to -27.64	Yes	****	<0.0001
18.75	0.931								PLB vs. Root	-3.632	-9.549 to 2.285	No	ns	0.3232
25	1.224								Whole plant vs. Stem	-14.44	-20.35 to -8.52	Yes	****	<0.0001
31.25	1.522								Whole plant vs. Leaf	17.7	11.78 to 23.62	Yes	****	<0.0001
									Whole plant vs. Root	47.62	41.71 to 53.54	Yes	****	<0.0001
									Stem vs. Leaf	32.14	26.22 to 38.06	Yes	****	<0.0001
									Stem vs. Root	62.06	56.14 to 67.98	Yes	****	<0.0001
									Leaf vs. Root	29.92	24 to 35.84	Yes	****	<0.0001
	S1	S2	S3	Content (mg·g-1)
PLB	19.8686	23.5631	21.4613	21.631
Whole plant	75.9379	71.887	70.836	72.887
Stem	84.5326	88.0927	89.3473	86.9908
Leaf	56.0662	52.3208	57.168	55.185
Root	24.3819	26.2291	25.1782	25.2631

## Sheet: Polysaccharides (HWE)
Standard concentration (mg·L-1)	T								Significant difference analysis
0	0								Tukey's multiple comparisons test	Mean Diff.	95.00% CI of diff.	Significant?	Summary	Adjusted P Value
2.57143	0.135								PLB vs. Whole plant	-262.2	-290.5 to -233.9	Yes	****	<0.0001
5.14286	0.286667								PLB vs. Stem	-328	-356.3 to -299.7	Yes	****	<0.0001
7.71429	0.467333								PLB vs. Leaf	-132.5	-160.8 to -104.2	Yes	****	<0.0001
10.2857	0.701								PLB vs. Root	-8.506	-36.8 to 19.79	No	ns	0.8543
12.8571	0.856333								Whole plant vs. Stem	-65.74	-94.03 to -37.44	Yes	***	0.0001
									Whole plant vs. Leaf	129.7	101.4 to 158	Yes	****	<0.0001
									Whole plant vs. Root	253.7	225.4 to 282	Yes	****	<0.0001
									Stem vs. Leaf	195.4	167.1 to 223.7	Yes	****	<0.0001
									Stem vs. Root	319.5	291.2 to 347.7	Yes	****	<0.0001
									Leaf vs. Root	124	95.72 to 152.3	Yes	****	<0.0001
	S1	S2	S3	Content (mg·g-1)
PLB	71.8761	75.0082	78.0082	75.2975
whole plant	325.054	340.384	346.12	337.186
Stem	389.016	413.28	406.478	402.925
Leaf	193.272	213.526	215.659	207.486
Root	95.1968	81.3383	73.8761	83.4704

## Sheet: Alkaloids
Standard concentration (mg·L-1)	T								Significant difference analysis
0	0								Tukey's multiple comparisons test	Mean Diff.	95.00% CI of diff.	Significant?	Summary	Adjusted P Value
0.857143	0.09								PLB vs. Whole plant	0.2451	0.1829 to 0.3072	Yes	****	<0.0001
1.71429	0.186								PLB vs. Stem	0.2355	0.1734 to 0.2977	Yes	****	<0.0001
2.57143	0.295								PLB vs. Leaf	0.2952	0.2331 to 0.3574	Yes	****	<0.0001
3.42857	0.391								PLB vs. Root	0.2615	0.1993 to 0.3237	Yes	****	<0.0001
4.28571	0.501								Whole plant vs. Stem	-0.009533	-0.07169 to 0.05262	No	ns	0.985
5.14286	0.581								Whole plant vs. Leaf	0.05017	-0.01199 to 0.1123	No	ns	0.1321
									Whole plant vs. Root	0.01643	-0.04572 to 0.07859	No	ns	0.9015
									Stem vs. Leaf	0.0597	-0.002453 to 0.1219	No	ns	0.0612
									Stem vs. Root	0.02597	-0.03619 to 0.08812	No	ns	0.6553
	S1	S2	S3	Content (mg·g-1)					Leaf vs. Root	-0.03373	-0.09589 to 0.02842	No	ns	0.4307
PLB	0.527978	0.562426	0.592132	0.564179
Whole plant	0.292513	0.316557	0.338174	0.315748
Stem	0.305049	0.326262	0.344645	0.325319
Leaf	0.246817	0.266008	0.283986	0.265604
Root	0.279977	0.298764	0.319168	0.299303

## Sheet: Flavonoids
	Standard concentration (mg·L-1)	T							Significant difference analysis
	0	0							Tukey's multiple comparisons test	Mean Diff.	95.00% CI of diff.	Significant?	Summary	Adjusted P Value
	2.208	0.028							PLB vs. Whole plant	2.997	1.421 to 4.573	Yes	***	0.0007
	4.416	0.05							PLB vs. Stem	4.203	2.627 to 5.779	Yes	****	<0.0001
	6.624	0.076							PLB vs. Leaf	-3.436	-5.012 to -1.86	Yes	***	0.0002
	8.832	0.103							PLB vs. Root	-1.754	-3.33 to -0.1784	Yes	*	0.028
	11.04	0.126							Whole plant vs. Stem	1.206	-0.3699 to 2.782	No	ns	0.1619
									Whole plant vs. Leaf	-6.433	-8.009 to -4.857	Yes	****	<0.0001
									Whole plant vs. Root	-4.751	-6.327 to -3.175	Yes	****	<0.0001
									Stem vs. Leaf	-7.639	-9.215 to -6.063	Yes	****	<0.0001
									Stem vs. Root	-5.958	-7.534 to -4.382	Yes	****	<0.0001
									Leaf vs. Root	1.681	0.1053 to 3.257	Yes	*	0.0355
	S1	S2	S3	Content (mg·g-1)
PLB	8.13465	8.55395	8.23465	8.30775
Whole plant	5.06447	5.48377	5.38377	5.31067
Stem	3.84868	4.39693	4.06798	4.10453
Leaf	11.7434	12.2917	11.1952	11.7434
Root	11.0987	8.87939	10.2083	10.0621

## Sheet: Naringenin
Injection volume	Peak area (PA)								Significant difference analysis
0	0								Tukey's multiple comparisons test	Mean Diff.	95.00% CI of diff.	Significant?	Summary	Adjusted P Value
0.056	149.073								PLB vs. Whole plant	-0.0209	-0.02354 to -0.01826	Yes	****	<0.0001
0.112	294.484								PLB vs. Stem	-0.02867	-0.0313 to -0.02603	Yes	****	<0.0001
0.14	369.445								PLB vs. Leaf	0	-0.002637 to 0.002637	No	ns	>0.9999
0.168	437.486								PLB vs. Root	0	-0.002637 to 0.002637	No	ns	>0.9999
0.224	590.584								Whole plant vs. Stem	-0.007767	-0.0104 to -0.00513	Yes	****	<0.0001
0.28	735.091								Whole plant vs. Leaf	0.0209	0.01826 to 0.02354	Yes	****	<0.0001
									Whole plant vs. Root	0.0209	0.01826 to 0.02354	Yes	****	<0.0001
									Stem vs. Leaf	0.02867	0.02603 to 0.0313	Yes	****	<0.0001
									Stem vs. Root	0.02867	0.02603 to 0.0313	Yes	****	<0.0001
									Leaf vs. Root	0	-0.002637 to 0.002637	No	ns	>0.9999
	S1	S2	S3	Content (mg·g-1)
PLB	0	0	0	0
Whole plant	0.0228897	0.018862	0.0208987	0.0208835
Stem	0.0278403	0.0295583	0.0286112	0.0286699
Leaf	0	0	0	0
Root	0	0	0	0
