# Supplementary material for: Putative genes in alkaloid biosynthesis identified in Dendrobium officinale by correlating the contents of major bioactive metabolites with genes expression between Protocorm-like bodies and leaves
Source: BMC Genomics. 2021 Jul 29;22:579. doi: 10.1186/s12864-021-07887-6 (PMC8323239; doi:10.1186/s12864-021-07887-6)
Supplement: Supplementary file 5 — Additional file 5. Core table of transcriptome sequencing. [file 12864_2021_7887_MOESM5_ESM.xlsx]

## Sheet: Core table
gene_id	gene_transcript_id	average_fpkm_Case	average_fpkm_Control	diffexp_log2fc_Control-vs-Case	desc_tf	desc_prg	desc_kegg	desc_nt	desc_nr	desc_pfam	desc_kog	desc_swissprot	desc_go
CL546.Contig5_All	CL546.Contig5_All	NA	NA	NA	NA	zinc finger protein-related (best arabidopsis hit); E3 ubiquitin ligase, putative, expressed (best rice hit)	K10706//senataxin [EC:3.6.4.-];K10706//senataxin [EC:3.6.4.-];K10706//senataxin [EC:3.6.4.-];K10706//senataxin [EC:3.6.4.-];K10706//senataxin [EC:3.6.4.-]	XM_020818950.1 PREDICTED: Dendrobium catenatum probable helicase MAGATAMA 3 (LOC110093908), transcript variant X2, mRNA	probable helicase MAGATAMA 3 isoform X2 [Dendrobium catenatum]	AAA domain	[A] KOG1801 tRNA-splicing endonuclease positive effector (SEN1)	Probable helicase MAGATAMA 3 OS=Arabidopsis thaliana OX=3702 GN=MAA3 PE=2 SV=1	GO:0004386//helicase activity
CL1.Contig1_All	CL1.Contig1_All	0.313	0.63	-0.993245	NA	NA	K13680//beta-mannan synthase [EC:2.4.1.32];K13680//beta-mannan synthase [EC:2.4.1.32];K13680//beta-mannan synthase [EC:2.4.1.32];K13680//beta-mannan synthase [EC:2.4.1.32];K13680//beta-mannan synthase [EC:2.4.1.32]	XM_020830740.1 PREDICTED: Dendrobium catenatum probable mannan synthase 11 (LOC110102407), mRNA	cellulose synthase-like A8 [Dendrobium officinale]	Ribosomal protein S16	[G] LSE0130 A Glucosyltransferase	Probable glucomannan 4-beta-mannosyltransferase 11 OS=Oryza sativa subsp. japonica OX=39947 GN=CSLA11 PE=2 SV=1	GO:0047259//glucomannan 4-beta-mannosyltransferase activity;GO:0016021//integral component of membrane
CL1.Contig2_All	CL1.Contig2_All	0.313	1.44	-2.19742	NA	NA	K13680//beta-mannan synthase [EC:2.4.1.32];K13680//beta-mannan synthase [EC:2.4.1.32];K13680//beta-mannan synthase [EC:2.4.1.32];K13680//beta-mannan synthase [EC:2.4.1.32];K13680//beta-mannan synthase [EC:2.4.1.32]	XM_020830743.1 PREDICTED: Dendrobium catenatum probable mannan synthase 11 (LOC110102411), mRNA	probable mannan synthase 11 [Dendrobium catenatum]	Glycosyl transferase family group 2	[G] LSE0130 A Glucosyltransferase	Probable glucomannan 4-beta-mannosyltransferase 11 OS=Oryza sativa subsp. japonica OX=39947 GN=CSLA11 PE=2 SV=1	GO:0016021//integral component of membrane
CL10.Contig1_All	CL10.Contig1_All	31.253	3.973	2.97439	NA	NA	K03235//elongation factor 3;K03235//elongation factor 3;K03235//elongation factor 3	XM_020717634.1 PREDICTED: Phalaenopsis equestris protein ILITYHIA (LOC110019798), mRNA	protein ILITYHIA [Phalaenopsis equestris]	HEAT repeat	[J] KOG1242 Protein containing adaptin N-terminal region	Protein ILITYHIA OS=Arabidopsis thaliana OX=3702 GN=ILA PE=1 SV=1	GO:0043022//ribosome binding;GO:0019887//protein kinase regulator activity;GO:0016301//kinase activity;GO:0033674//positive regulation of kinase activity;GO:0006417//regulation of translation;GO:0019901//protein kinase binding
CL10.Contig2_All	CL10.Contig2_All	1.553	4.25	-1.4529	NA	NA	K03235//elongation factor 3;K03235//elongation factor 3;K03235//elongation factor 3	XM_020816582.1 PREDICTED: Dendrobium catenatum protein ILITYHIA (LOC110092167), mRNA	protein ILITYHIA [Phalaenopsis equestris]	HEAT repeat	[J] KOG1242 Protein containing adaptin N-terminal region	Protein ILITYHIA OS=Arabidopsis thaliana OX=3702 GN=ILA PE=1 SV=1	GO:0043022//ribosome binding;GO:0019887//protein kinase regulator activity;GO:0016301//kinase activity;GO:0033674//positive regulation of kinase activity;GO:0006417//regulation of translation;GO:0019901//protein kinase binding
CL10.Contig3_All	CL10.Contig3_All	18.443	2.716	2.75958	NA	NA	K03235//elongation factor 3;K03235//elongation factor 3;K03235//elongation factor 3	XM_020816582.1 PREDICTED: Dendrobium catenatum protein ILITYHIA (LOC110092167), mRNA	PREDICTED: protein ILITYHIA [Elaeis guineensis]	HEAT repeat	[J] KOG1242 Protein containing adaptin N-terminal region	Protein ILITYHIA OS=Arabidopsis thaliana OX=3702 GN=ILA PE=1 SV=1	GO:0043022//ribosome binding;GO:0019887//protein kinase regulator activity;GO:0016301//kinase activity;GO:0033674//positive regulation of kinase activity;GO:0006417//regulation of translation;GO:0019901//protein kinase binding
CL100.Contig1_All	CL100.Contig1_All	0.206	0.373	-0.859336	NA	NA	K00927//phosphoglycerate kinase [EC:2.7.2.3]+ko00010//Glycolysis / Gluconeogenesis+ko01230//Biosynthesis of amino acids+ko01100//Metabolic pathways+ko01110//Biosynthesis of secondary metabolites+ko00710//Carbon fixation in photosynthetic organisms+ko01200//Carbon metabolism;K00927//phosphoglycerate kinase [EC:2.7.2.3]+ko00010//Glycolysis / Gluconeogenesis+ko01230//Biosynthesis of amino acids+ko01…	XM_020830466.1 PREDICTED: Dendrobium catenatum phosphoglycerate kinase-like (LOC110102223), transcript variant X16, mRNA	uncharacterized protein LOC110102223 isoform X2 [Dendrobium catenatum] >XP_020686114.1 uncharacterized protein LOC110102223 isoform X2 [Dendrobium catenatum]	Phosphoglycerate kinase	[R] KOG3115 Methyltransferase-like protein	Phosphoglycerate kinase, cytosolic OS=Triticum aestivum OX=4565 PE=2 SV=1	GO:0006096//glycolytic process;GO:0008176//tRNA (guanine-N7-)-methyltransferase activity;GO:0004618//phosphoglycerate kinase activity
CL100.Contig10_All	CL100.Contig10_All	NA	NA	NA	NA	NA	K00927//phosphoglycerate kinase [EC:2.7.2.3]+ko00010//Glycolysis / Gluconeogenesis+ko01230//Biosynthesis of amino acids+ko01100//Metabolic pathways+ko01110//Biosynthesis of secondary metabolites+ko00710//Carbon fixation in photosynthetic organisms+ko01200//Carbon metabolism;K00927//phosphoglycerate kinase [EC:2.7.2.3]+ko00010//Glycolysis / Gluconeogenesis+ko01230//Biosynthesis of amino acids+ko01…	XM_020830461.1 PREDICTED: Dendrobium catenatum phosphoglycerate kinase-like (LOC110102223), transcript variant X12, mRNA	uncharacterized protein LOC110102223 isoform X1 [Dendrobium catenatum] >XP_020686109.1 uncharacterized protein LOC110102223 isoform X1 [Dendrobium catenatum] >XP_020686110.1 uncharacterized protein LOC110102223 isoform X1 [Dendrobium catenatum] >XP_020686112.1 uncharacterized protein LOC110102223 isoform X1 [Dendrobium catenatum]	Phosphoglycerate kinase	[R] KOG3115 Methyltransferase-like protein	Phosphoglycerate kinase, cytosolic OS=Triticum aestivum OX=4565 PE=2 SV=1	NA
CL100.Contig11_All	CL100.Contig11_All	NA	NA	NA	NA	NA	K00927//phosphoglycerate kinase [EC:2.7.2.3]+ko00010//Glycolysis / Gluconeogenesis+ko01230//Biosynthesis of amino acids+ko01100//Metabolic pathways+ko01110//Biosynthesis of secondary metabolites+ko00710//Carbon fixation in photosynthetic organisms+ko01200//Carbon metabolism;K00927//phosphoglycerate kinase [EC:2.7.2.3]+ko00010//Glycolysis / Gluconeogenesis+ko01230//Biosynthesis of amino acids+ko01…	XM_020830462.1 PREDICTED: Dendrobium catenatum phosphoglycerate kinase-like (LOC110102223), transcript variant X13, mRNA	uncharacterized protein LOC110102223 isoform X2 [Dendrobium catenatum] >XP_020686114.1 uncharacterized protein LOC110102223 isoform X2 [Dendrobium catenatum]	Phosphoglycerate kinase	[G] KOG1367 3-phosphoglycerate kinase	Phosphoglycerate kinase, cytosolic OS=Triticum aestivum OX=4565 PE=2 SV=1	GO:0006096//glycolytic process;GO:0008176//tRNA (guanine-N7-)-methyltransferase activity;GO:0004618//phosphoglycerate kinase activity
CL100.Contig12_All	CL100.Contig12_All	0.283	0.76	-1.43396	NA	NA	K00927//phosphoglycerate kinase [EC:2.7.2.3]+ko00010//Glycolysis / Gluconeogenesis+ko01230//Biosynthesis of amino acids+ko01100//Metabolic pathways+ko01110//Biosynthesis of secondary metabolites+ko00710//Carbon fixation in photosynthetic organisms+ko01200//Carbon metabolism;K00927//phosphoglycerate kinase [EC:2.7.2.3]+ko00010//Glycolysis / Gluconeogenesis+ko01230//Biosynthesis of amino acids+ko01…	XM_020830462.1 PREDICTED: Dendrobium catenatum phosphoglycerate kinase-like (LOC110102223), transcript variant X13, mRNA	uncharacterized protein LOC110102223 isoform X2 [Dendrobium catenatum] >XP_020686114.1 uncharacterized protein LOC110102223 isoform X2 [Dendrobium catenatum]	Phosphoglycerate kinase	[R] KOG3115 Methyltransferase-like protein	Phosphoglycerate kinase, cytosolic OS=Triticum aestivum OX=4565 PE=2 SV=1	GO:0006096//glycolytic process;GO:0008176//tRNA (guanine-N7-)-methyltransferase activity;GO:0004618//phosphoglycerate kinase activity
CL100.Contig13_All	CL100.Contig13_All	0	0.013	NA	NA	NA	K00927//phosphoglycerate kinase [EC:2.7.2.3]+ko00010//Glycolysis / Gluconeogenesis+ko01230//Biosynthesis of amino acids+ko01100//Metabolic pathways+ko01110//Biosynthesis of secondary metabolites+ko00710//Carbon fixation in photosynthetic organisms+ko01200//Carbon metabolism;K00927//phosphoglycerate kinase [EC:2.7.2.3]+ko00010//Glycolysis / Gluconeogenesis+ko01230//Biosynthesis of amino acids+ko01…	XM_020830466.1 PREDICTED: Dendrobium catenatum phosphoglycerate kinase-like (LOC110102223), transcript variant X16, mRNA	uncharacterized protein LOC110102223 isoform X3 [Dendrobium catenatum] >XP_020686116.1 uncharacterized protein LOC110102223 isoform X3 [Dendrobium catenatum] >XP_020686117.1 uncharacterized protein LOC110102223 isoform X3 [Dendrobium catenatum] >XP_020686118.1 uncharacterized protein LOC110102223 isoform X3 [Dendrobium catenatum] >XP_020686119.1 uncharacterized protein LOC110102223 isoform X3 [De…	Phosphoglycerate kinase	[R] KOG3115 Methyltransferase-like protein	Phosphoglycerate kinase, cytosolic OS=Triticum aestivum OX=4565 PE=2 SV=1	GO:0006096//glycolytic process;GO:0008176//tRNA (guanine-N7-)-methyltransferase activity;GO:0004618//phosphoglycerate kinase activity
CL100.Contig14_All	CL100.Contig14_All	0.106	0.023	2.12861	NA	NA	K00927//phosphoglycerate kinase [EC:2.7.2.3]+ko00010//Glycolysis / Gluconeogenesis+ko01230//Biosynthesis of amino acids+ko01100//Metabolic pathways+ko01110//Biosynthesis of secondary metabolites+ko00710//Carbon fixation in photosynthetic organisms+ko01200//Carbon metabolism;K00927//phosphoglycerate kinase [EC:2.7.2.3]+ko00010//Glycolysis / Gluconeogenesis+ko01230//Biosynthesis of amino acids+ko01…	XM_020830462.1 PREDICTED: Dendrobium catenatum phosphoglycerate kinase-like (LOC110102223), transcript variant X13, mRNA	uncharacterized protein LOC110102223 isoform X4 [Dendrobium catenatum]	Phosphoglycerate kinase	[R] KOG3115 Methyltransferase-like protein	Phosphoglycerate kinase, cytosolic OS=Triticum aestivum OX=4565 PE=2 SV=1	GO:0006096//glycolytic process;GO:0008176//tRNA (guanine-N7-)-methyltransferase activity;GO:0004618//phosphoglycerate kinase activity
CL100.Contig15_All	CL100.Contig15_All	0.416	0.106	2.00102	NA	NA	K00927//phosphoglycerate kinase [EC:2.7.2.3]+ko00010//Glycolysis / Gluconeogenesis+ko01230//Biosynthesis of amino acids+ko01100//Metabolic pathways+ko01110//Biosynthesis of secondary metabolites+ko00710//Carbon fixation in photosynthetic organisms+ko01200//Carbon metabolism;K00927//phosphoglycerate kinase [EC:2.7.2.3]+ko00010//Glycolysis / Gluconeogenesis+ko01230//Biosynthesis of amino acids+ko01…	XM_020830466.1 PREDICTED: Dendrobium catenatum phosphoglycerate kinase-like (LOC110102223), transcript variant X16, mRNA	uncharacterized protein LOC110102223 isoform X3 [Dendrobium catenatum] >XP_020686116.1 uncharacterized protein LOC110102223 isoform X3 [Dendrobium catenatum] >XP_020686117.1 uncharacterized protein LOC110102223 isoform X3 [Dendrobium catenatum] >XP_020686118.1 uncharacterized protein LOC110102223 isoform X3 [Dendrobium catenatum] >XP_020686119.1 uncharacterized protein LOC110102223 isoform X3 [De…	Putative methyltransferase	[R] KOG3115 Methyltransferase-like protein	NA	GO:0006096//glycolytic process;GO:0008176//tRNA (guanine-N7-)-methyltransferase activity;GO:0004618//phosphoglycerate kinase activity
CL100.Contig2_All	CL100.Contig2_All	0.27	0.316	-0.249917	NA	NA	K00927//phosphoglycerate kinase [EC:2.7.2.3]+ko00010//Glycolysis / Gluconeogenesis+ko01230//Biosynthesis of amino acids+ko01100//Metabolic pathways+ko01110//Biosynthesis of secondary metabolites+ko00710//Carbon fixation in photosynthetic organisms+ko01200//Carbon metabolism;K00927//phosphoglycerate kinase [EC:2.7.2.3]+ko00010//Glycolysis / Gluconeogenesis+ko01230//Biosynthesis of amino acids+ko01…	XM_020830466.1 PREDICTED: Dendrobium catenatum phosphoglycerate kinase-like (LOC110102223), transcript variant X16, mRNA	uncharacterized protein LOC110102223 isoform X3 [Dendrobium catenatum] >XP_020686116.1 uncharacterized protein LOC110102223 isoform X3 [Dendrobium catenatum] >XP_020686117.1 uncharacterized protein LOC110102223 isoform X3 [Dendrobium catenatum] >XP_020686118.1 uncharacterized protein LOC110102223 isoform X3 [Dendrobium catenatum] >XP_020686119.1 uncharacterized protein LOC110102223 isoform X3 [De…	Phosphoglycerate kinase	[R] KOG3115 Methyltransferase-like protein	Phosphoglycerate kinase, cytosolic OS=Triticum aestivum OX=4565 PE=2 SV=1	GO:0006096//glycolytic process;GO:0008176//tRNA (guanine-N7-)-methyltransferase activity;GO:0004618//phosphoglycerate kinase activity
CL100.Contig3_All	CL100.Contig3_All	0.04	0.086	-1.09106	NA	NA	K00927//phosphoglycerate kinase [EC:2.7.2.3]+ko00010//Glycolysis / Gluconeogenesis+ko01230//Biosynthesis of amino acids+ko01100//Metabolic pathways+ko01110//Biosynthesis of secondary metabolites+ko00710//Carbon fixation in photosynthetic organisms+ko01200//Carbon metabolism;K00927//phosphoglycerate kinase [EC:2.7.2.3]+ko00010//Glycolysis / Gluconeogenesis+ko01230//Biosynthesis of amino acids+ko01…	XM_020830462.1 PREDICTED: Dendrobium catenatum phosphoglycerate kinase-like (LOC110102223), transcript variant X13, mRNA	uncharacterized protein LOC110102223 isoform X4 [Dendrobium catenatum]	Phosphoglycerate kinase	[R] KOG3115 Methyltransferase-like protein	Phosphoglycerate kinase, cytosolic OS=Triticum aestivum OX=4565 PE=2 SV=1	GO:0006096//glycolytic process;GO:0008176//tRNA (guanine-N7-)-methyltransferase activity;GO:0004618//phosphoglycerate kinase activity
CL100.Contig4_All	CL100.Contig4_All	NA	NA	NA	NA	NA	K00927//phosphoglycerate kinase [EC:2.7.2.3]+ko00010//Glycolysis / Gluconeogenesis+ko01230//Biosynthesis of amino acids+ko01100//Metabolic pathways+ko01110//Biosynthesis of secondary metabolites+ko00710//Carbon fixation in photosynthetic organisms+ko01200//Carbon metabolism;K00927//phosphoglycerate kinase [EC:2.7.2.3]+ko00010//Glycolysis / Gluconeogenesis+ko01230//Biosynthesis of amino acids+ko01…	XM_020830462.1 PREDICTED: Dendrobium catenatum phosphoglycerate kinase-like (LOC110102223), transcript variant X13, mRNA	uncharacterized protein LOC110102223 isoform X4 [Dendrobium catenatum]	Phosphoglycerate kinase	[R] KOG3115 Methyltransferase-like protein	Phosphoglycerate kinase, cytosolic OS=Triticum aestivum OX=4565 PE=2 SV=1	GO:0006096//glycolytic process;GO:0008176//tRNA (guanine-N7-)-methyltransferase activity;GO:0004618//phosphoglycerate kinase activity
CL100.Contig5_All	CL100.Contig5_All	1.276	0	8.27129	NA	NA	K00927//phosphoglycerate kinase [EC:2.7.2.3]+ko00010//Glycolysis / Gluconeogenesis+ko01230//Biosynthesis of amino acids+ko01100//Metabolic pathways+ko01110//Biosynthesis of secondary metabolites+ko00710//Carbon fixation in photosynthetic organisms+ko01200//Carbon metabolism;K00927//phosphoglycerate kinase [EC:2.7.2.3]+ko00010//Glycolysis / Gluconeogenesis+ko01230//Biosynthesis of amino acids+ko01…	XM_020830466.1 PREDICTED: Dendrobium catenatum phosphoglycerate kinase-like (LOC110102223), transcript variant X16, mRNA	uncharacterized protein LOC110102223 isoform X1 [Dendrobium catenatum] >XP_020686109.1 uncharacterized protein LOC110102223 isoform X1 [Dendrobium catenatum] >XP_020686110.1 uncharacterized protein LOC110102223 isoform X1 [Dendrobium catenatum] >XP_020686112.1 uncharacterized protein LOC110102223 isoform X1 [Dendrobium catenatum]	Phosphoglycerate kinase	[R] KOG3115 Methyltransferase-like protein	Phosphoglycerate kinase, cytosolic OS=Triticum aestivum OX=4565 PE=2 SV=1	GO:0006096//glycolytic process;GO:0008176//tRNA (guanine-N7-)-methyltransferase activity;GO:0004618//phosphoglycerate kinase activity
CL100.Contig6_All	CL100.Contig6_All	0.18	0	5.95536	NA	NA	K00927//phosphoglycerate kinase [EC:2.7.2.3]+ko00010//Glycolysis / Gluconeogenesis+ko01230//Biosynthesis of amino acids+ko01100//Metabolic pathways+ko01110//Biosynthesis of secondary metabolites+ko00710//Carbon fixation in photosynthetic organisms+ko01200//Carbon metabolism;K00927//phosphoglycerate kinase [EC:2.7.2.3]+ko00010//Glycolysis / Gluconeogenesis+ko01230//Biosynthesis of amino acids+ko01…	XM_020830461.1 PREDICTED: Dendrobium catenatum phosphoglycerate kinase-like (LOC110102223), transcript variant X12, mRNA	uncharacterized protein LOC110102223 isoform X1 [Dendrobium catenatum] >XP_020686109.1 uncharacterized protein LOC110102223 isoform X1 [Dendrobium catenatum] >XP_020686110.1 uncharacterized protein LOC110102223 isoform X1 [Dendrobium catenatum] >XP_020686112.1 uncharacterized protein LOC110102223 isoform X1 [Dendrobium catenatum]	Phosphoglycerate kinase	[R] KOG3115 Methyltransferase-like protein	Phosphoglycerate kinase, cytosolic OS=Triticum aestivum OX=4565 PE=2 SV=1	NA
CL100.Contig7_All	CL100.Contig7_All	0.253	0.4	-0.6715	NA	NA	K00927//phosphoglycerate kinase [EC:2.7.2.3]+ko00010//Glycolysis / Gluconeogenesis+ko01230//Biosynthesis of amino acids+ko01100//Metabolic pathways+ko01110//Biosynthesis of secondary metabolites+ko00710//Carbon fixation in photosynthetic organisms+ko01200//Carbon metabolism;K00927//phosphoglycerate kinase [EC:2.7.2.3]+ko00010//Glycolysis / Gluconeogenesis+ko01230//Biosynthesis of amino acids+ko01…	XM_020830462.1 PREDICTED: Dendrobium catenatum phosphoglycerate kinase-like (LOC110102223), transcript variant X13, mRNA	uncharacterized protein LOC110102223 isoform X4 [Dendrobium catenatum]	Phosphoglycerate kinase	[R] KOG3115 Methyltransferase-like protein	Phosphoglycerate kinase, cytosolic OS=Triticum aestivum OX=4565 PE=2 SV=1	GO:0006096//glycolytic process;GO:0008176//tRNA (guanine-N7-)-methyltransferase activity;GO:0004618//phosphoglycerate kinase activity
CL100.Contig8_All	CL100.Contig8_All	4.963	0.226	4.48569	NA	NA	K10357//myosin V;K10357//myosin V;K10357//myosin V;K10357//myosin V;K10357//myosin V	XM_020837115.1 PREDICTED: Dendrobium catenatum myosin-2-like (LOC110106995), mRNA	myosin-2-like isoform X1 [Phalaenopsis equestris]	Myosin head (motor domain)	[Z] KOG0160 Myosin class V heavy chain	Myosin-3 OS=Arabidopsis thaliana OX=3702 GN=VIII-A PE=2 SV=1	GO:0051015//actin filament binding;GO:0005524//ATP binding;GO:0003774//motor activity;GO:0016459//myosin complex
CL100.Contig9_All	CL100.Contig9_All	0.35	2.4	-2.77366	NA	NA	K00927//phosphoglycerate kinase [EC:2.7.2.3]+ko00010//Glycolysis / Gluconeogenesis+ko01230//Biosynthesis of amino acids+ko01100//Metabolic pathways+ko01110//Biosynthesis of secondary metabolites+ko00710//Carbon fixation in photosynthetic organisms+ko01200//Carbon metabolism;K00927//phosphoglycerate kinase [EC:2.7.2.3]+ko00010//Glycolysis / Gluconeogenesis+ko01230//Biosynthesis of amino acids+ko01…	XM_020830466.1 PREDICTED: Dendrobium catenatum phosphoglycerate kinase-like (LOC110102223), transcript variant X16, mRNA	uncharacterized protein LOC110102223 isoform X3 [Dendrobium catenatum] >XP_020686116.1 uncharacterized protein LOC110102223 isoform X3 [Dendrobium catenatum] >XP_020686117.1 uncharacterized protein LOC110102223 isoform X3 [Dendrobium catenatum] >XP_020686118.1 uncharacterized protein LOC110102223 isoform X3 [Dendrobium catenatum] >XP_020686119.1 uncharacterized protein LOC110102223 isoform X3 [De…	Phosphoglycerate kinase	[R] KOG3115 Methyltransferase-like protein	Phosphoglycerate kinase, cytosolic OS=Triticum aestivum OX=4565 PE=2 SV=1	GO:0006096//glycolytic process;GO:0008176//tRNA (guanine-N7-)-methyltransferase activity;GO:0004618//phosphoglycerate kinase activity
CL1000.Contig1_All	CL1000.Contig1_All	0	2.596	-9.57188	NA	NA	K15178//RNA polymerase-associated protein RTF1;K15178//RNA polymerase-associated protein RTF1;K15178//RNA polymerase-associated protein RTF1;K15178//RNA polymerase-associated protein RTF1;K15178//RNA polymerase-associated protein RTF1	XM_020850190.1 PREDICTED: Dendrobium catenatum protein RTF1 homolog (LOC110116558), transcript variant X1, mRNA	protein RTF1 homolog [Dendrobium catenatum] >XP_020705850.1 protein RTF1 homolog [Dendrobium catenatum] >XP_020705851.1 protein RTF1 homolog [Dendrobium catenatum] >XP_020705852.1 protein RTF1 homolog [Dendrobium catenatum] >XP_020705853.1 protein RTF1 homolog [Dendrobium catenatum] >XP_020705854.1 protein RTF1 homolog [Dendrobium catenatum] >PKU61922.1 hypothetical protein MA16_Dca017255 [Dendro…	Plus-3 domain	[K] KOG2402 Paf1/RNA polymerase II complex, RTF1 component (involved in regulation of TATA box-binding protein)	Protein RTF1 homolog OS=Arabidopsis thaliana OX=3702 GN=VIP5 PE=1 SV=1	GO:0006368//transcription elongation from RNA polymerase II promoter;GO:0003677//DNA binding;GO:0016593//Cdc73/Paf1 complex;GO:0016570//histone modification
CL1000.Contig2_All	CL1000.Contig2_All	28.71	21.026	0.447874	NA	NA	K15178//RNA polymerase-associated protein RTF1;K15178//RNA polymerase-associated protein RTF1;K15178//RNA polymerase-associated protein RTF1;K15178//RNA polymerase-associated protein RTF1;K15178//RNA polymerase-associated protein RTF1	XM_020850190.1 PREDICTED: Dendrobium catenatum protein RTF1 homolog (LOC110116558), transcript variant X1, mRNA	protein RTF1 homolog [Dendrobium catenatum] >XP_020705850.1 protein RTF1 homolog [Dendrobium catenatum] >XP_020705851.1 protein RTF1 homolog [Dendrobium catenatum] >XP_020705852.1 protein RTF1 homolog [Dendrobium catenatum] >XP_020705853.1 protein RTF1 homolog [Dendrobium catenatum] >XP_020705854.1 protein RTF1 homolog [Dendrobium catenatum] >PKU61922.1 hypothetical protein MA16_Dca017255 [Dendro…	Plus-3 domain	[K] KOG2402 Paf1/RNA polymerase II complex, RTF1 component (involved in regulation of TATA box-binding protein)	Protein RTF1 homolog OS=Arabidopsis thaliana OX=3702 GN=VIP5 PE=1 SV=1	GO:0006368//transcription elongation from RNA polymerase II promoter;GO:0003677//DNA binding;GO:0016593//Cdc73/Paf1 complex;GO:0016570//histone modification
CL1000.Contig3_All	CL1000.Contig3_All	0.173	1.636	-3.24391	NA	NA	K15178//RNA polymerase-associated protein RTF1;K15178//RNA polymerase-associated protein RTF1;K15178//RNA polymerase-associated protein RTF1;K15178//RNA polymerase-associated protein RTF1;K15178//RNA polymerase-associated protein RTF1	XM_020850195.1 PREDICTED: Dendrobium catenatum protein RTF1 homolog (LOC110116558), transcript variant X6, mRNA	protein RTF1 homolog [Dendrobium catenatum] >XP_020705850.1 protein RTF1 homolog [Dendrobium catenatum] >XP_020705851.1 protein RTF1 homolog [Dendrobium catenatum] >XP_020705852.1 protein RTF1 homolog [Dendrobium catenatum] >XP_020705853.1 protein RTF1 homolog [Dendrobium catenatum] >XP_020705854.1 protein RTF1 homolog [Dendrobium catenatum] >PKU61922.1 hypothetical protein MA16_Dca017255 [Dendro…	NA	[K] KOG2402 Paf1/RNA polymerase II complex, RTF1 component (involved in regulation of TATA box-binding protein)	Protein RTF1 homolog OS=Arabidopsis thaliana OX=3702 GN=VIP5 PE=1 SV=1	GO:0006368//transcription elongation from RNA polymerase II promoter;GO:0003677//DNA binding;GO:0016593//Cdc73/Paf1 complex;GO:0016570//histone modification
CL1000.Contig4_All	CL1000.Contig4_All	3.493	2.34	0.572689	NA	NA	K15178//RNA polymerase-associated protein RTF1;K15178//RNA polymerase-associated protein RTF1;K15178//RNA polymerase-associated protein RTF1;K15178//RNA polymerase-associated protein RTF1;K15178//RNA polymerase-associated protein RTF1	XM_020850190.1 PREDICTED: Dendrobium catenatum protein RTF1 homolog (LOC110116558), transcript variant X1, mRNA	protein RTF1 homolog [Dendrobium catenatum] >XP_020705850.1 protein RTF1 homolog [Dendrobium catenatum] >XP_020705851.1 protein RTF1 homolog [Dendrobium catenatum] >XP_020705852.1 protein RTF1 homolog [Dendrobium catenatum] >XP_020705853.1 protein RTF1 homolog [Dendrobium catenatum] >XP_020705854.1 protein RTF1 homolog [Dendrobium catenatum] >PKU61922.1 hypothetical protein MA16_Dca017255 [Dendro…	Plus-3 domain	[K] KOG2402 Paf1/RNA polymerase II complex, RTF1 component (involved in regulation of TATA box-binding protein)	Protein RTF1 homolog OS=Arabidopsis thaliana OX=3702 GN=VIP5 PE=1 SV=1	GO:0006368//transcription elongation from RNA polymerase II promoter;GO:0003677//DNA binding;GO:0016593//Cdc73/Paf1 complex;GO:0016570//histone modification
CL10000.Contig1_All	CL10000.Contig1_All	7.536	2.083	1.85723	NA	NA	K03126//transcription initiation factor TFIID subunit 12+ko03022//Basal transcription factors;K03126//transcription initiation factor TFIID subunit 12+ko03022//Basal transcription factors;K03126//transcription initiation factor TFIID subunit 12+ko03022//Basal transcription factors;K03126//transcription initiation factor TFIID subunit 12+ko03022//Basal transcription factors;K03126//transcription i…	XM_020827806.1 PREDICTED: Dendrobium catenatum transcription initiation factor TFIID subunit 12b-like (LOC110100355), mRNA	transcription initiation factor TFIID subunit 12b-like [Dendrobium catenatum] >PKU75610.1 hypothetical protein MA16_Dca016091 [Dendrobium catenatum]	Transcription initiation factor TFIID subunit A	[K] KOG1142 Transcription initiation factor TFIID, subunit TAF12 (also component of histone acetyltransferase SAGA)	Transcription initiation factor TFIID subunit 12b OS=Arabidopsis thaliana OX=3702 GN=TAF12B PE=1 SV=1	GO:0000124//SAGA complex;GO:0046982//protein heterodimerization activity;GO:0046695//SLIK (SAGA-like) complex;GO:0005669//transcription factor TFIID complex;GO:0006352//DNA-templated transcription, initiation
CL10000.Contig2_All	CL10000.Contig2_All	0	0.87	-3.57821	NA	NA	NA	NA	NA	NA	NA	NA	NA
CL10000.Contig3_All	CL10000.Contig3_All	8.663	12.333	-0.511449	NA	NA	K03126//transcription initiation factor TFIID subunit 12+ko03022//Basal transcription factors;K03126//transcription initiation factor TFIID subunit 12+ko03022//Basal transcription factors;K03126//transcription initiation factor TFIID subunit 12+ko03022//Basal transcription factors;K03126//transcription initiation factor TFIID subunit 12+ko03022//Basal transcription factors;K03126//transcription i…	XM_020827806.1 PREDICTED: Dendrobium catenatum transcription initiation factor TFIID subunit 12b-like (LOC110100355), mRNA	transcription initiation factor TFIID subunit 12b-like [Dendrobium catenatum] >PKU75610.1 hypothetical protein MA16_Dca016091 [Dendrobium catenatum]	Transcription initiation factor TFIID subunit A	[K] KOG1142 Transcription initiation factor TFIID, subunit TAF12 (also component of histone acetyltransferase SAGA)	Transcription initiation factor TFIID subunit 12b OS=Arabidopsis thaliana OX=3702 GN=TAF12B PE=1 SV=1	GO:0000124//SAGA complex;GO:0046982//protein heterodimerization activity;GO:0046695//SLIK (SAGA-like) complex;GO:0005669//transcription factor TFIID complex;GO:0006352//DNA-templated transcription, initiation
CL10001.Contig1_All	CL10001.Contig1_All	0.57	0	6.55241	NA	NA	K20180//vacuolar protein sorting-associated protein 16	XM_020836297.1 PREDICTED: Dendrobium catenatum pentatricopeptide repeat-containing protein At3g02330 (LOC110106398), transcript variant X1, mRNA	protein VACUOLELESS1-like [Dendrobium catenatum]	NA	NA	NA	NA
CL10001.Contig2_All	CL10001.Contig2_All	2.726	0.703	1.96043	NA	NA	K20180//vacuolar protein sorting-associated protein 16	XM_020836297.1 PREDICTED: Dendrobium catenatum pentatricopeptide repeat-containing protein At3g02330 (LOC110106398), transcript variant X1, mRNA	protein VACUOLELESS1-like [Dendrobium catenatum]	NA	NA	NA	NA
CL10002.Contig1_All	CL10002.Contig1_All	2.07	0.946	1.13985	NA	NA	K06975//uncharacterized protein;K06975//uncharacterized protein;K06975//uncharacterized protein;K06975//uncharacterized protein;K06975//uncharacterized protein	XM_020834079.1 PREDICTED: Dendrobium catenatum acetyltransferase At1g77540-like (LOC110104814), transcript variant X3, mRNA	acetyltransferase At1g77540-like [Dendrobium catenatum] >XP_020689737.1 acetyltransferase At1g77540-like [Dendrobium catenatum] >XP_020689738.1 acetyltransferase At1g77540-like [Dendrobium catenatum]	GCN5-related N-acetyl-transferase	NA	Acetyltransferase At1g77540 OS=Arabidopsis thaliana OX=3702 GN=At1g77540 PE=1 SV=2	GO:0016740//transferase activity
CL10002.Contig2_All	CL10002.Contig2_All	3.736	11.996	-1.68392	NA	NA	K06975//uncharacterized protein;K06975//uncharacterized protein;K06975//uncharacterized protein;K06975//uncharacterized protein;K06975//uncharacterized protein	XM_020834077.1 PREDICTED: Dendrobium catenatum acetyltransferase At1g77540-like (LOC110104814), transcript variant X1, mRNA	acetyltransferase At1g77540-like [Dendrobium catenatum] >XP_020689737.1 acetyltransferase At1g77540-like [Dendrobium catenatum] >XP_020689738.1 acetyltransferase At1g77540-like [Dendrobium catenatum]	GCN5-related N-acetyl-transferase	NA	Acetyltransferase At1g77540 OS=Arabidopsis thaliana OX=3702 GN=At1g77540 PE=1 SV=2	GO:0016740//transferase activity
CL10002.Contig3_All	CL10002.Contig3_All	30.63	3.02	3.3385	NA	NA	K06975//uncharacterized protein;K06975//uncharacterized protein;K06975//uncharacterized protein;K06975//uncharacterized protein;K06975//uncharacterized protein	XM_020834077.1 PREDICTED: Dendrobium catenatum acetyltransferase At1g77540-like (LOC110104814), transcript variant X1, mRNA	acetyltransferase At1g77540-like [Dendrobium catenatum] >XP_020689737.1 acetyltransferase At1g77540-like [Dendrobium catenatum] >XP_020689738.1 acetyltransferase At1g77540-like [Dendrobium catenatum]	GCN5-related N-acetyl-transferase	NA	Acetyltransferase At1g77540 OS=Arabidopsis thaliana OX=3702 GN=At1g77540 PE=1 SV=2	GO:0016740//transferase activity
CL10003.Contig1_All	CL10003.Contig1_All	3.533	5.236	-0.567837	NA	NA	K03686//molecular chaperone DnaJ;K03686//molecular chaperone DnaJ	XM_020826808.1 PREDICTED: Dendrobium catenatum uncharacterized LOC110099611 (LOC110099611), transcript variant X1, mRNA	uncharacterized protein LOC110099611 isoform X1 [Dendrobium catenatum] >PKU63079.1 hypothetical protein MA16_Dca024908 [Dendrobium catenatum]	Domain of unknown function (DUF4787)	NA	NA	GO:0016021//integral component of membrane
CL10003.Contig2_All	CL10003.Contig2_All	0	1.106	-5.60205	NA	NA	K03686//molecular chaperone DnaJ;K03686//molecular chaperone DnaJ	XM_020826808.1 PREDICTED: Dendrobium catenatum uncharacterized LOC110099611 (LOC110099611), transcript variant X1, mRNA	uncharacterized protein LOC110099611 isoform X1 [Dendrobium catenatum] >PKU63079.1 hypothetical protein MA16_Dca024908 [Dendrobium catenatum]	Domain of unknown function (DUF4787)	NA	NA	GO:0016021//integral component of membrane
CL10003.Contig3_All	CL10003.Contig3_All	2.13	0.6	1.82095	NA	NA	K03686//molecular chaperone DnaJ;K03686//molecular chaperone DnaJ	XM_020826809.1 PREDICTED: Dendrobium catenatum uncharacterized LOC110099611 (LOC110099611), transcript variant X2, mRNA	uncharacterized protein LOC110099611 isoform X2 [Dendrobium catenatum]	Domain of unknown function (DUF4787)	NA	NA	GO:0016021//integral component of membrane
CL10003.Contig4_All	CL10003.Contig4_All	0	1.083	-6.05243	NA	NA	K03686//molecular chaperone DnaJ;K03686//molecular chaperone DnaJ	XM_020826808.1 PREDICTED: Dendrobium catenatum uncharacterized LOC110099611 (LOC110099611), transcript variant X1, mRNA	uncharacterized protein LOC110099611 isoform X1 [Dendrobium catenatum] >PKU63079.1 hypothetical protein MA16_Dca024908 [Dendrobium catenatum]	Domain of unknown function (DUF4787)	NA	NA	GO:0016021//integral component of membrane
CL10004.Contig1_All	CL10004.Contig1_All	28.393	8.8	1.69949	NA	NA	NA	XM_020833850.1 PREDICTED: Dendrobium catenatum uncharacterized LOC110104653 (LOC110104653), mRNA	uncharacterized protein LOC110104653 [Dendrobium catenatum] >PKU75822.1 hypothetical protein MA16_Dca023819 [Dendrobium catenatum]	NA	NA	NA	GO:0050482//arachidonic acid secretion;GO:0006644//phospholipid metabolic process;GO:0004623//phospholipase A2 activity
CL10004.Contig2_All	CL10004.Contig2_All	38.336	24.726	0.632511	NA	NA	NA	XM_020833850.1 PREDICTED: Dendrobium catenatum uncharacterized LOC110104653 (LOC110104653), mRNA	uncharacterized protein LOC110104653 [Dendrobium catenatum] >PKU75822.1 hypothetical protein MA16_Dca023819 [Dendrobium catenatum]	Phospholipase A2	NA	NA	GO:0050482//arachidonic acid secretion;GO:0006644//phospholipid metabolic process;GO:0004623//phospholipase A2 activity
CL10005.Contig1_All	CL10005.Contig1_All	3.723	7.95	-1.09547	NA	NA	K01953//asparagine synthase (glutamine-hydrolysing) [EC:6.3.5.4]+ko00250//Alanine, aspartate and glutamate metabolism+ko01230//Biosynthesis of amino acids+ko01100//Metabolic pathways+ko01110//Biosynthesis of secondary metabolites;K01953//asparagine synthase (glutamine-hydrolysing) [EC:6.3.5.4]+ko00250//Alanine, aspartate and glutamate metabolism+ko01230//Biosynthesis of amino acids+ko01100//Metab…	XM_020848416.1 PREDICTED: Dendrobium catenatum asparagine synthetase [glutamine-hydrolyzing]-like (LOC110115241), mRNA	Asparagine synthetase [glutamine-hydrolyzing] 2 [Dendrobium catenatum]	SWIB/MDM2 domain	[E] KOG0571 Asparagine synthase (glutamine-hydrolyzing)	Asparagine synthetase [glutamine-hydrolyzing] 2 OS=Oryza sativa subsp. japonica OX=39947 GN=Os06g0265000 PE=2 SV=3	GO:0006541//glutamine metabolic process;GO:0005524//ATP binding;GO:0006529//asparagine biosynthetic process;GO:0004066//asparagine synthase (glutamine-hydrolyzing) activity
CL10005.Contig2_All	CL10005.Contig2_All	0	19.326	-11.9257	NA	NA	K01953//asparagine synthase (glutamine-hydrolysing) [EC:6.3.5.4]+ko00250//Alanine, aspartate and glutamate metabolism+ko01230//Biosynthesis of amino acids+ko01100//Metabolic pathways+ko01110//Biosynthesis of secondary metabolites;K01953//asparagine synthase (glutamine-hydrolysing) [EC:6.3.5.4]+ko00250//Alanine, aspartate and glutamate metabolism+ko01230//Biosynthesis of amino acids+ko01100//Metab…	XM_020848416.1 PREDICTED: Dendrobium catenatum asparagine synthetase [glutamine-hydrolyzing]-like (LOC110115241), mRNA	Asparagine synthetase [glutamine-hydrolyzing] 2 [Dendrobium catenatum]	SWIB/MDM2 domain	[E] KOG0571 Asparagine synthase (glutamine-hydrolyzing)	Asparagine synthetase [glutamine-hydrolyzing] 2 OS=Oryza sativa subsp. japonica OX=39947 GN=Os06g0265000 PE=2 SV=3	GO:0006541//glutamine metabolic process;GO:0005524//ATP binding;GO:0006529//asparagine biosynthetic process;GO:0004066//asparagine synthase (glutamine-hydrolyzing) activity
CL10005.Contig3_All	CL10005.Contig3_All	0	4.373	-9.31423	NA	NA	K01953//asparagine synthase (glutamine-hydrolysing) [EC:6.3.5.4]+ko00250//Alanine, aspartate and glutamate metabolism+ko01230//Biosynthesis of amino acids+ko01100//Metabolic pathways+ko01110//Biosynthesis of secondary metabolites;K01953//asparagine synthase (glutamine-hydrolysing) [EC:6.3.5.4]+ko00250//Alanine, aspartate and glutamate metabolism+ko01230//Biosynthesis of amino acids+ko01100//Metab…	XM_020848416.1 PREDICTED: Dendrobium catenatum asparagine synthetase [glutamine-hydrolyzing]-like (LOC110115241), mRNA	Asparagine synthetase [glutamine-hydrolyzing] 2 [Dendrobium catenatum]	Asparagine synthase	[E] KOG0571 Asparagine synthase (glutamine-hydrolyzing)	Asparagine synthetase [glutamine-hydrolyzing] 2 OS=Oryza sativa subsp. japonica OX=39947 GN=Os06g0265000 PE=2 SV=3	GO:0006541//glutamine metabolic process;GO:0005524//ATP binding;GO:0006529//asparagine biosynthetic process;GO:0004066//asparagine synthase (glutamine-hydrolyzing) activity
CL10006.Contig1_All	CL10006.Contig1_All	0	0.426	NA	NA	NA	NA	XM_020825153.1 PREDICTED: Dendrobium catenatum uncharacterized LOC110098338 (LOC110098338), transcript variant X1, mRNA	uncharacterized protein LOC110098338 isoform X1 [Dendrobium catenatum] >PKU67251.1 hypothetical protein MA16_Dca015980 [Dendrobium catenatum]	NA	NA	NA	NA
CL10006.Contig2_All	CL10006.Contig2_All	1.486	0.656	1.17168	NA	NA	NA	XM_020825153.1 PREDICTED: Dendrobium catenatum uncharacterized LOC110098338 (LOC110098338), transcript variant X1, mRNA	uncharacterized protein LOC110098338 isoform X1 [Dendrobium catenatum] >PKU67251.1 hypothetical protein MA16_Dca015980 [Dendrobium catenatum]	NA	NA	NA	GO:0003676//nucleic acid binding
CL10007.Contig1_All	CL10007.Contig1_All	0	0.613	-7.83144	NA	NA	K20496//laurate 7-monooxygenase [EC:1.14.14.130];K15271//ATP-dependent DNA helicase HFM1/MER3 [EC:3.6.4.12];K15271//ATP-dependent DNA helicase HFM1/MER3 [EC:3.6.4.12];K15271//ATP-dependent DNA helicase HFM1/MER3 [EC:3.6.4.12];K15271//ATP-dependent DNA helicase HFM1/MER3 [EC:3.6.4.12]	XM_020838298.1 PREDICTED: Dendrobium catenatum uncharacterized LOC110107867 (LOC110107867), mRNA	uncharacterized protein LOC110107867 [Dendrobium catenatum]	PPR repeat	[R] KOG4197 FOG: PPR repeat	Pentatricopeptide repeat-containing protein At1g62260, mitochondrial OS=Arabidopsis thaliana OX=3702 GN=PCMP-E10 PE=2 SV=1	GO:0016787//hydrolase activity
CL10007.Contig2_All	CL10007.Contig2_All	0.106	1.49	-3.79483	NA	NA	K20496//laurate 7-monooxygenase [EC:1.14.14.130];K15271//ATP-dependent DNA helicase HFM1/MER3 [EC:3.6.4.12];K15271//ATP-dependent DNA helicase HFM1/MER3 [EC:3.6.4.12];K15271//ATP-dependent DNA helicase HFM1/MER3 [EC:3.6.4.12];K15271//ATP-dependent DNA helicase HFM1/MER3 [EC:3.6.4.12]	XM_020838298.1 PREDICTED: Dendrobium catenatum uncharacterized LOC110107867 (LOC110107867), mRNA	uncharacterized protein LOC110107867 [Dendrobium catenatum]	PPR repeat	[R] KOG4197 FOG: PPR repeat	Pentatricopeptide repeat-containing protein At1g62260, mitochondrial OS=Arabidopsis thaliana OX=3702 GN=PCMP-E10 PE=2 SV=1	GO:0016787//hydrolase activity
CL10007.Contig3_All	CL10007.Contig3_All	2.416	1.133	1.08904	NA	NA	K20496//laurate 7-monooxygenase [EC:1.14.14.130];K15271//ATP-dependent DNA helicase HFM1/MER3 [EC:3.6.4.12];K15271//ATP-dependent DNA helicase HFM1/MER3 [EC:3.6.4.12];K15271//ATP-dependent DNA helicase HFM1/MER3 [EC:3.6.4.12];K15271//ATP-dependent DNA helicase HFM1/MER3 [EC:3.6.4.12]	XM_020838298.1 PREDICTED: Dendrobium catenatum uncharacterized LOC110107867 (LOC110107867), mRNA	uncharacterized protein LOC110107867 [Dendrobium catenatum]	PPR repeat	[R] KOG4197 FOG: PPR repeat	Pentatricopeptide repeat-containing protein At1g62260, mitochondrial OS=Arabidopsis thaliana OX=3702 GN=PCMP-E10 PE=2 SV=1	GO:0016787//hydrolase activity
CL10007.Contig4_All	CL10007.Contig4_All	0.453	0.706	-0.632863	NA	NA	K20496//laurate 7-monooxygenase [EC:1.14.14.130];K15271//ATP-dependent DNA helicase HFM1/MER3 [EC:3.6.4.12];K15271//ATP-dependent DNA helicase HFM1/MER3 [EC:3.6.4.12];K15271//ATP-dependent DNA helicase HFM1/MER3 [EC:3.6.4.12];K15271//ATP-dependent DNA helicase HFM1/MER3 [EC:3.6.4.12]	XM_020838298.1 PREDICTED: Dendrobium catenatum uncharacterized LOC110107867 (LOC110107867), mRNA	uncharacterized protein LOC110107867 [Dendrobium catenatum]	PPR repeat	[R] KOG4197 FOG: PPR repeat	Pentatricopeptide repeat-containing protein At1g62260, mitochondrial OS=Arabidopsis thaliana OX=3702 GN=PCMP-E10 PE=2 SV=1	GO:0016787//hydrolase activity
CL10008.Contig1_All	CL10008.Contig1_All	1.523	0.61	1.31394	NA	NA	K04485//DNA repair protein RadA/Sms	XM_020820485.1 PREDICTED: Dendrobium catenatum probable plastid-lipid-associated protein 8, chloroplastic (LOC110095095), transcript variant X1, mRNA	PREDICTED: uncharacterized protein LOC108662429 [Theobroma cacao]	NA	[R] KOG0017 FOG: Transposon-encoded proteins with TYA, reverse transcriptase, integrase domains in various combinations	NA	GO:0008270//zinc ion binding;GO:0003676//nucleic acid binding
CL10008.Contig2_All	CL10008.Contig2_All	NA	NA	NA	NA	NA	NA	NA	NA	NA	NA	NA	NA
CL10009.Contig1_All	CL10009.Contig1_All	16.436	11.596	0.504536	NA	NA	NA	XM_020849208.1 PREDICTED: Dendrobium catenatum uncharacterized LOC110115831 (LOC110115831), transcript variant X2, mRNA	uncharacterized protein LOC110115831 isoform X2 [Dendrobium catenatum] >PKU83121.1 hypothetical protein MA16_Dca007779 [Dendrobium catenatum]	SAWADEE domain	NA	Protein SAWADEE HOMEODOMAIN HOMOLOG 2 OS=Arabidopsis thaliana OX=3702 GN=SHH2 PE=2 SV=1	GO:0003682//chromatin binding
CL10009.Contig2_All	CL10009.Contig2_All	20.686	7.47	1.47564	NA	NA	NA	XM_020849209.1 PREDICTED: Dendrobium catenatum uncharacterized LOC110115831 (LOC110115831), transcript variant X3, mRNA	uncharacterized protein LOC110115831 isoform X2 [Dendrobium catenatum] >PKU83121.1 hypothetical protein MA16_Dca007779 [Dendrobium catenatum]	SAWADEE domain	NA	Protein SAWADEE HOMEODOMAIN HOMOLOG 2 OS=Arabidopsis thaliana OX=3702 GN=SHH2 PE=2 SV=1	GO:0003682//chromatin binding
CL10009.Contig3_All	CL10009.Contig3_All	0	0.956	-7.95151	NA	NA	NA	XM_020849208.1 PREDICTED: Dendrobium catenatum uncharacterized LOC110115831 (LOC110115831), transcript variant X2, mRNA	uncharacterized protein LOC110115831 isoform X2 [Dendrobium catenatum] >PKU83121.1 hypothetical protein MA16_Dca007779 [Dendrobium catenatum]	SAWADEE domain	NA	Protein SAWADEE HOMEODOMAIN HOMOLOG 2 OS=Arabidopsis thaliana OX=3702 GN=SHH2 PE=2 SV=1	GO:0003682//chromatin binding
CL10009.Contig4_All	CL10009.Contig4_All	0.723	5.803	-3.00714	NA	NA	NA	XM_020849209.1 PREDICTED: Dendrobium catenatum uncharacterized LOC110115831 (LOC110115831), transcript variant X3, mRNA	uncharacterized protein LOC110115831 isoform X2 [Dendrobium catenatum] >PKU83121.1 hypothetical protein MA16_Dca007779 [Dendrobium catenatum]	SAWADEE domain	NA	Protein SAWADEE HOMEODOMAIN HOMOLOG 2 OS=Arabidopsis thaliana OX=3702 GN=SHH2 PE=2 SV=1	GO:0003682//chromatin binding
CL1001.Contig1_All	CL1001.Contig1_All	41.046	12.816	1.67634	NA	NA	K21844//protein FAM126;K21844//protein FAM126;K21844//protein FAM126;K21844//protein FAM126;K21844//protein FAM126	XM_020844530.1 PREDICTED: Dendrobium catenatum uncharacterized LOC110112334 (LOC110112334), mRNA	uncharacterized protein LOC110112334 [Dendrobium catenatum] >PKU79253.1 hypothetical protein MA16_Dca000598 [Dendrobium catenatum]	Hyccin	[T] KOG1187 Serine/threonine protein kinase	Proline-rich receptor-like protein kinase PERK2 OS=Arabidopsis thaliana OX=3702 GN=PERK2 PE=2 SV=3	NA
CL1001.Contig2_All	CL1001.Contig2_All	0.126	5.736	-5.49881	NA	NA	K21844//protein FAM126;K21844//protein FAM126;K21844//protein FAM126;K21844//protein FAM126;K21844//protein FAM126	XM_020844530.1 PREDICTED: Dendrobium catenatum uncharacterized LOC110112334 (LOC110112334), mRNA	uncharacterized protein LOC110112334 [Dendrobium catenatum] >PKU79253.1 hypothetical protein MA16_Dca000598 [Dendrobium catenatum]	Hyccin	[GO] KOG4157 beta-1,6-N-acetylglucosaminyltransferase, contains WSC domain	Proline-rich receptor-like protein kinase PERK2 OS=Arabidopsis thaliana OX=3702 GN=PERK2 PE=2 SV=3	NA
CL10010.Contig1_All	CL10010.Contig1_All	0	0.823	-5.77827	NA	NA	NA	NA	NA	NA	NA	NA	NA
CL10010.Contig2_All	CL10010.Contig2_All	0.866	0.126	2.75948	NA	NA	K02178//checkpoint serine/threonine-protein kinase [EC:2.7.11.1];K13150//coilin;K00963//UTP--glucose-1-phosphate uridylyltransferase [EC:2.7.7.9]+ko00520//Amino sugar and nucleotide sugar metabolism+ko00040//Pentose and glucuronate interconversions+ko01100//Metabolic pathways+ko00052//Galactose metabolism+ko00500//Starch and sucrose metabolism	NA	hypothetical protein MA16_Dca024189 [Dendrobium catenatum]	NA	[R] KOG0017 FOG: Transposon-encoded proteins with TYA, reverse transcriptase, integrase domains in various combinations	NA	GO:0015074//DNA integration;GO:0003676//nucleic acid binding
CL10011.Contig1_All	CL10011.Contig1_All	15.31	17.176	-0.162411	NA	NA	K02433//aspartyl-tRNA(Asn)/glutamyl-tRNA(Gln) amidotransferase subunit A [EC:6.3.5.6 6.3.5.7]+ko00970//Aminoacyl-tRNA biosynthesis+ko01100//Metabolic pathways;K19996//phosphatidylinositol transfer protein SFH5;K19996//phosphatidylinositol transfer protein SFH5;K19996//phosphatidylinositol transfer protein SFH5;K19996//phosphatidylinositol transfer protein SFH5	XM_020828942.1 PREDICTED: Dendrobium catenatum phosphatidylinositol/phosphatidylcholine transfer protein SFH12-like (LOC110101152), mRNA	phosphatidylinositol/phosphatidylcholine transfer protein SFH12-like [Dendrobium catenatum] >PKU64096.1 Patellin-3 [Dendrobium catenatum]	CRAL/TRIO domain	[I] KOG1471 Phosphatidylinositol transfer protein SEC14 and related proteins	Phosphatidylinositol/phosphatidylcholine transfer protein SFH12 OS=Arabidopsis thaliana OX=3702 GN=SFH12 PE=2 SV=1	NA
CL10011.Contig2_All	CL10011.Contig2_All	1.513	6.11	-2.01968	NA	NA	K02433//aspartyl-tRNA(Asn)/glutamyl-tRNA(Gln) amidotransferase subunit A [EC:6.3.5.6 6.3.5.7]+ko00970//Aminoacyl-tRNA biosynthesis+ko01100//Metabolic pathways;K19996//phosphatidylinositol transfer protein SFH5;K19996//phosphatidylinositol transfer protein SFH5;K19996//phosphatidylinositol transfer protein SFH5;K19996//phosphatidylinositol transfer protein SFH5	XM_020828942.1 PREDICTED: Dendrobium catenatum phosphatidylinositol/phosphatidylcholine transfer protein SFH12-like (LOC110101152), mRNA	phosphatidylinositol/phosphatidylcholine transfer protein SFH12-like [Dendrobium catenatum] >PKU64096.1 Patellin-3 [Dendrobium catenatum]	CRAL/TRIO domain	[I] KOG1471 Phosphatidylinositol transfer protein SEC14 and related proteins	Phosphatidylinositol/phosphatidylcholine transfer protein SFH12 OS=Arabidopsis thaliana OX=3702 GN=SFH12 PE=2 SV=1	NA
CL10011.Contig3_All	CL10011.Contig3_All	0	1.783	-8.15886	NA	NA	K02433//aspartyl-tRNA(Asn)/glutamyl-tRNA(Gln) amidotransferase subunit A [EC:6.3.5.6 6.3.5.7]+ko00970//Aminoacyl-tRNA biosynthesis+ko01100//Metabolic pathways;K19996//phosphatidylinositol transfer protein SFH5;K19996//phosphatidylinositol transfer protein SFH5;K19996//phosphatidylinositol transfer protein SFH5;K19996//phosphatidylinositol transfer protein SFH5	XM_020828942.1 PREDICTED: Dendrobium catenatum phosphatidylinositol/phosphatidylcholine transfer protein SFH12-like (LOC110101152), mRNA	phosphatidylinositol/phosphatidylcholine transfer protein SFH12-like [Dendrobium catenatum] >PKU64096.1 Patellin-3 [Dendrobium catenatum]	CRAL/TRIO domain	[I] KOG1471 Phosphatidylinositol transfer protein SEC14 and related proteins	Phosphatidylinositol/phosphatidylcholine transfer protein SFH12 OS=Arabidopsis thaliana OX=3702 GN=SFH12 PE=2 SV=1	NA
CL10012.Contig1_All	CL10012.Contig1_All	2.936	0	7.78009	NA	LRR and NB-ARC domains-containing disease resistance protein (best arabidopsis hit)	K17553//protein phosphatase 1 regulatory subunit 11;K22736//vacuolar iron transporter family protein	XM_020819847.1 PREDICTED: Dendrobium catenatum uncharacterized LOC110094582 (LOC110094582), mRNA	uncharacterized protein LOC110094582 [Dendrobium catenatum] >PKU62127.1 hypothetical protein MA16_Dca027226 [Dendrobium catenatum]	Protein of unknown function, DUF599	NA	NA	GO:0016021//integral component of membrane
CL10012.Contig2_All	CL10012.Contig2_All	0.21	0.186	0.127297	NA	LRR and NB-ARC domains-containing disease resistance protein (best arabidopsis hit)	K17553//protein phosphatase 1 regulatory subunit 11	XM_020819847.1 PREDICTED: Dendrobium catenatum uncharacterized LOC110094582 (LOC110094582), mRNA	uncharacterized protein LOC110094582 [Dendrobium catenatum] >PKU62127.1 hypothetical protein MA16_Dca027226 [Dendrobium catenatum]	NA	NA	NA	GO:0016021//integral component of membrane
CL10013.Contig1_All	CL10013.Contig1_All	0.1	1.076	-3.44137	NA	NA	K03515//DNA repair protein REV1 [EC:2.7.7.-];K20798//small RNA 2'-O-methyltransferase [EC:2.1.1.-]	NA	Beta-galactosidase [Dorcoceras hygrometricum]	NA	NA	NA	GO:0015074//DNA integration;GO:0000943//retrotransposon nucleocapsid;GO:0003676//nucleic acid binding
CL10013.Contig2_All	CL10013.Contig2_All	1.823	0.556	1.70978	NA	NA	K03515//DNA repair protein REV1 [EC:2.7.7.-];K20798//small RNA 2'-O-methyltransferase [EC:2.1.1.-]	NA	Beta-galactosidase [Dorcoceras hygrometricum]	NA	NA	NA	GO:0015074//DNA integration;GO:0000943//retrotransposon nucleocapsid;GO:0003676//nucleic acid binding
CL10014.Contig1_All	CL10014.Contig1_All	27.98	1.506	4.21002	NA	NA	NA	XM_020845048.1 PREDICTED: Dendrobium catenatum uncharacterized LOC110112737 (LOC110112737), mRNA	uncharacterized protein LOC110112737 [Dendrobium catenatum]	NA	NA	NA	NA
CL10014.Contig2_All	CL10014.Contig2_All	2.886	1.133	1.37269	NA	NA	NA	XM_020845048.1 PREDICTED: Dendrobium catenatum uncharacterized LOC110112737 (LOC110112737), mRNA	uncharacterized protein LOC110112737 [Dendrobium catenatum]	NA	NA	NA	NA
CL10015.Contig1_All	CL10015.Contig1_All	0.343	3.41	-3.31517	NA	NA	NA	HQ610596.1 Dendrobium thyrsiflorum clone YYHOO1 microsatellite sequence	hypothetical protein MA16_Dca002021 [Dendrobium catenatum]	NA	NA	NA	NA
CL10015.Contig2_All	CL10015.Contig2_All	0.103	1.05	-3.31517	NA	NA	NA	HQ610596.1 Dendrobium thyrsiflorum clone YYHOO1 microsatellite sequence	hypothetical protein MA16_Dca002021 [Dendrobium catenatum]	NA	NA	NA	NA
CL10016.Contig1_All	CL10016.Contig1_All	3.493	0	7.37168	NA	NA	NA	NA	NA	NA	NA	NA	NA
CL10016.Contig2_All	CL10016.Contig2_All	0.82	0.22	1.95161	NA	NA	NA	NA	NA	NA	NA	NA	NA
CL10017.Contig1_All	CL10017.Contig1_All	2.173	0.693	1.6517	NA	NA	NA	NA	NA	NA	NA	NA	NA
CL10017.Contig2_All	CL10017.Contig2_All	NA	NA	NA	NA	NA	NA	NA	NA	NA	NA	NA	NA
CL10018.Contig1_All	CL10018.Contig1_All	0.133	0	NA	NA	NA	NA	NA	hypothetical protein MA16_Dca013102 [Dendrobium catenatum]	NA	NA	NA	NA
CL10018.Contig2_All	CL10018.Contig2_All	0.333	0.266	0.328683	NA	NA	NA	NA	hypothetical protein MA16_Dca016444 [Dendrobium catenatum]	NA	NA	NA	NA
CL10019.Contig1_All	CL10019.Contig1_All	0.463	1.943	-2.06877	NA	NA	NA	XM_020837678.1 PREDICTED: Dendrobium catenatum uncharacterized LOC110107414 (LOC110107414), mRNA	uncharacterized protein LOC110107414 [Dendrobium catenatum]	NA	NA	Protein LAX PANICLE 2 OS=Oryza sativa subsp. japonica OX=39947 GN=LAX2 PE=1 SV=1	GO:0016874//ligase activity
CL10019.Contig2_All	CL10019.Contig2_All	0.21	0.846	-2.01225	NA	NA	NA	XR_002304367.1 PREDICTED: Dendrobium catenatum uncharacterized LOC110107415 (LOC110107415), transcript variant X2, ncRNA	uncharacterized protein LOC110107414 [Dendrobium catenatum]	NA	NA	Protein LAX PANICLE 2 OS=Oryza sativa subsp. japonica OX=39947 GN=LAX2 PE=1 SV=1	GO:0016874//ligase activity
CL10019.Contig3_All	CL10019.Contig3_All	0.036	0.226	-2.59597	NA	NA	K16277//E3 ubiquitin-protein ligase DRIP [EC:2.3.2.27];K16277//E3 ubiquitin-protein ligase DRIP [EC:2.3.2.27];K16277//E3 ubiquitin-protein ligase DRIP [EC:2.3.2.27];K16277//E3 ubiquitin-protein ligase DRIP [EC:2.3.2.27];K16277//E3 ubiquitin-protein ligase DRIP [EC:2.3.2.27]	XR_002304367.1 PREDICTED: Dendrobium catenatum uncharacterized LOC110107415 (LOC110107415), transcript variant X2, ncRNA	uncharacterized protein LOC110107414 [Dendrobium catenatum]	NA	[S] KOG2660 Locus-specific chromosome binding proteins	Protein LAX PANICLE 2 OS=Oryza sativa subsp. japonica OX=39947 GN=LAX2 PE=1 SV=1	GO:0016874//ligase activity
CL10019.Contig4_All	CL10019.Contig4_All	0.796	1.98	-1.30684	NA	NA	K16277//E3 ubiquitin-protein ligase DRIP [EC:2.3.2.27];K16277//E3 ubiquitin-protein ligase DRIP [EC:2.3.2.27];K16277//E3 ubiquitin-protein ligase DRIP [EC:2.3.2.27];K16277//E3 ubiquitin-protein ligase DRIP [EC:2.3.2.27];K16277//E3 ubiquitin-protein ligase DRIP [EC:2.3.2.27]	XR_002304367.1 PREDICTED: Dendrobium catenatum uncharacterized LOC110107415 (LOC110107415), transcript variant X2, ncRNA	uncharacterized protein LOC110107414 [Dendrobium catenatum]	RAWUL domain RING finger- and WD40-associated ubiquitin-like	[S] KOG2660 Locus-specific chromosome binding proteins	Protein LAX PANICLE 2 OS=Oryza sativa subsp. japonica OX=39947 GN=LAX2 PE=1 SV=1	GO:0016874//ligase activity
CL10019.Contig5_All	CL10019.Contig5_All	2.536	2.026	0.314264	NA	NA	NA	XR_002304367.1 PREDICTED: Dendrobium catenatum uncharacterized LOC110107415 (LOC110107415), transcript variant X2, ncRNA	uncharacterized protein LOC110107414 [Dendrobium catenatum]	NA	NA	Protein LAX PANICLE 2 OS=Oryza sativa subsp. japonica OX=39947 GN=LAX2 PE=1 SV=1	GO:0016874//ligase activity
CL10019.Contig6_All	CL10019.Contig6_All	2.4	0.496	2.26274	NA	NA	NA	XR_002304367.1 PREDICTED: Dendrobium catenatum uncharacterized LOC110107415 (LOC110107415), transcript variant X2, ncRNA	uncharacterized protein LOC110107414 [Dendrobium catenatum]	NA	NA	Protein LAX PANICLE 2 OS=Oryza sativa subsp. japonica OX=39947 GN=LAX2 PE=1 SV=1	GO:0016874//ligase activity
CL1002.Contig1_All	CL1002.Contig1_All	0	0.723	-7.00604	NA	NA	K23115//TELO2-interacting protein 2;K23115//TELO2-interacting protein 2;K23115//TELO2-interacting protein 2;K23115//TELO2-interacting protein 2;K23115//TELO2-interacting protein 2	XM_020841444.1 PREDICTED: Dendrobium catenatum uncharacterized protein At2g39910 (LOC110110122), transcript variant X1, mRNA	uncharacterized protein At2g39910 isoform X1 [Dendrobium catenatum] >XP_020697104.1 uncharacterized protein At2g39910 isoform X1 [Dendrobium catenatum] >XP_020697105.1 uncharacterized protein At2g39910 isoform X1 [Dendrobium catenatum] >XP_020697106.1 uncharacterized protein At2g39910 isoform X1 [Dendrobium catenatum]	Tti2 family	NA	Uncharacterized protein At2g39910 OS=Arabidopsis thaliana OX=3702 GN=At2g39910 PE=2 SV=2	NA
CL1002.Contig2_All	CL1002.Contig2_All	3.8	0.583	2.69885	NA	NA	K23115//TELO2-interacting protein 2;K23115//TELO2-interacting protein 2;K23115//TELO2-interacting protein 2;K23115//TELO2-interacting protein 2;K23115//TELO2-interacting protein 2	XM_020841444.1 PREDICTED: Dendrobium catenatum uncharacterized protein At2g39910 (LOC110110122), transcript variant X1, mRNA	uncharacterized protein At2g39910 isoform X1 [Dendrobium catenatum] >XP_020697104.1 uncharacterized protein At2g39910 isoform X1 [Dendrobium catenatum] >XP_020697105.1 uncharacterized protein At2g39910 isoform X1 [Dendrobium catenatum] >XP_020697106.1 uncharacterized protein At2g39910 isoform X1 [Dendrobium catenatum]	Tti2 family	NA	Uncharacterized protein At2g39910 OS=Arabidopsis thaliana OX=3702 GN=At2g39910 PE=2 SV=2	NA
CL1002.Contig3_All	CL1002.Contig3_All	1.926	2.493	-0.376501	NA	NA	K23115//TELO2-interacting protein 2;K23115//TELO2-interacting protein 2;K23115//TELO2-interacting protein 2;K23115//TELO2-interacting protein 2;K23115//TELO2-interacting protein 2	XM_020841447.1 PREDICTED: Dendrobium catenatum uncharacterized protein At2g39910 (LOC110110122), transcript variant X4, mRNA	uncharacterized protein At2g39910 isoform X2 [Dendrobium catenatum] >PKU72262.1 Uncharacterized protein MA16_Dca006262 [Dendrobium catenatum]	Tti2 family	NA	Uncharacterized protein At2g39910 OS=Arabidopsis thaliana OX=3702 GN=At2g39910 PE=2 SV=2	NA
CL1002.Contig4_All	CL1002.Contig4_All	0.813	0.776	0.0579969	NA	NA	K23115//TELO2-interacting protein 2;K23115//TELO2-interacting protein 2;K23115//TELO2-interacting protein 2;K23115//TELO2-interacting protein 2;K23115//TELO2-interacting protein 2	XM_020841448.1 PREDICTED: Dendrobium catenatum uncharacterized protein At2g39910 (LOC110110122), transcript variant X5, mRNA	uncharacterized protein At2g39910 isoform X1 [Dendrobium catenatum] >XP_020697104.1 uncharacterized protein At2g39910 isoform X1 [Dendrobium catenatum] >XP_020697105.1 uncharacterized protein At2g39910 isoform X1 [Dendrobium catenatum] >XP_020697106.1 uncharacterized protein At2g39910 isoform X1 [Dendrobium catenatum]	Tti2 family	NA	Uncharacterized protein At2g39910 OS=Arabidopsis thaliana OX=3702 GN=At2g39910 PE=2 SV=2	NA
CL1002.Contig5_All	CL1002.Contig5_All	0	0.526	-6.02579	NA	NA	K23115//TELO2-interacting protein 2;K23115//TELO2-interacting protein 2;K23115//TELO2-interacting protein 2;K23115//TELO2-interacting protein 2;K23115//TELO2-interacting protein 2	XM_020841448.1 PREDICTED: Dendrobium catenatum uncharacterized protein At2g39910 (LOC110110122), transcript variant X5, mRNA	uncharacterized protein At2g39910 isoform X1 [Dendrobium catenatum] >XP_020697104.1 uncharacterized protein At2g39910 isoform X1 [Dendrobium catenatum] >XP_020697105.1 uncharacterized protein At2g39910 isoform X1 [Dendrobium catenatum] >XP_020697106.1 uncharacterized protein At2g39910 isoform X1 [Dendrobium catenatum]	Tti2 family	NA	Uncharacterized protein At2g39910 OS=Arabidopsis thaliana OX=3702 GN=At2g39910 PE=2 SV=2	NA
CL1002.Contig6_All	CL1002.Contig6_All	0.81	0.66	0.290395	NA	NA	K23115//TELO2-interacting protein 2;K23115//TELO2-interacting protein 2;K23115//TELO2-interacting protein 2;K23115//TELO2-interacting protein 2;K23115//TELO2-interacting protein 2	XM_020841448.1 PREDICTED: Dendrobium catenatum uncharacterized protein At2g39910 (LOC110110122), transcript variant X5, mRNA	uncharacterized protein At2g39910 isoform X1 [Dendrobium catenatum] >XP_020697104.1 uncharacterized protein At2g39910 isoform X1 [Dendrobium catenatum] >XP_020697105.1 uncharacterized protein At2g39910 isoform X1 [Dendrobium catenatum] >XP_020697106.1 uncharacterized protein At2g39910 isoform X1 [Dendrobium catenatum]	Tti2 family	NA	Uncharacterized protein At2g39910 OS=Arabidopsis thaliana OX=3702 GN=At2g39910 PE=2 SV=2	NA
CL1002.Contig7_All	CL1002.Contig7_All	0.336	0.456	-0.444388	NA	NA	K23115//TELO2-interacting protein 2;K23115//TELO2-interacting protein 2;K23115//TELO2-interacting protein 2;K23115//TELO2-interacting protein 2;K23115//TELO2-interacting protein 2	XM_020841448.1 PREDICTED: Dendrobium catenatum uncharacterized protein At2g39910 (LOC110110122), transcript variant X5, mRNA	uncharacterized protein At2g39910 isoform X1 [Dendrobium catenatum] >XP_020697104.1 uncharacterized protein At2g39910 isoform X1 [Dendrobium catenatum] >XP_020697105.1 uncharacterized protein At2g39910 isoform X1 [Dendrobium catenatum] >XP_020697106.1 uncharacterized protein At2g39910 isoform X1 [Dendrobium catenatum]	Domain of unknown function (DUF3385)	NA	Uncharacterized protein At2g39910 OS=Arabidopsis thaliana OX=3702 GN=At2g39910 PE=2 SV=2	NA
CL10020.Contig1_All	CL10020.Contig1_All	4.683	3.53	0.414293	NA	NA	K17623//pseudouridine 5'-phosphatase [EC:3.1.3.96];K17623//pseudouridine 5'-phosphatase [EC:3.1.3.96];K17623//pseudouridine 5'-phosphatase [EC:3.1.3.96];K17623//pseudouridine 5'-phosphatase [EC:3.1.3.96];K17623//pseudouridine 5'-phosphatase [EC:3.1.3.96]	XM_020827742.1 PREDICTED: Dendrobium catenatum (DL)-glycerol-3-phosphatase 2-like (LOC110100301), mRNA	riboflavin kinase [Dendrobium catenatum]	Haloacid dehalogenase-like hydrolase	[R] KOG2914 Predicted haloacid-halidohydrolase and related hydrolases	(DL)-glycerol-3-phosphatase 2 OS=Arabidopsis thaliana OX=3702 GN=GPP2 PE=1 SV=1	GO:0016787//hydrolase activity;GO:0016301//kinase activity;GO:0008531//riboflavin kinase activity
CL10020.Contig2_All	CL10020.Contig2_All	2.42	11.62	-2.26088	NA	NA	K17623//pseudouridine 5'-phosphatase [EC:3.1.3.96];K17623//pseudouridine 5'-phosphatase [EC:3.1.3.96];K17623//pseudouridine 5'-phosphatase [EC:3.1.3.96];K17623//pseudouridine 5'-phosphatase [EC:3.1.3.96];K17623//pseudouridine 5'-phosphatase [EC:3.1.3.96]	XM_020827742.1 PREDICTED: Dendrobium catenatum (DL)-glycerol-3-phosphatase 2-like (LOC110100301), mRNA	(DL)-glycerol-3-phosphatase 2-like [Dendrobium catenatum]	Haloacid dehalogenase-like hydrolase	[R] KOG2914 Predicted haloacid-halidohydrolase and related hydrolases	(DL)-glycerol-3-phosphatase 2 OS=Arabidopsis thaliana OX=3702 GN=GPP2 PE=1 SV=1	GO:0016787//hydrolase activity;GO:0016301//kinase activity;GO:0008531//riboflavin kinase activity
CL10020.Contig3_All	CL10020.Contig3_All	6.59	4.176	0.6595	NA	NA	K17623//pseudouridine 5'-phosphatase [EC:3.1.3.96];K17623//pseudouridine 5'-phosphatase [EC:3.1.3.96];K17623//pseudouridine 5'-phosphatase [EC:3.1.3.96];K17623//pseudouridine 5'-phosphatase [EC:3.1.3.96];K17623//pseudouridine 5'-phosphatase [EC:3.1.3.96]	XM_020827742.1 PREDICTED: Dendrobium catenatum (DL)-glycerol-3-phosphatase 2-like (LOC110100301), mRNA	riboflavin kinase [Dendrobium catenatum]	Haloacid dehalogenase-like hydrolase	[R] KOG2914 Predicted haloacid-halidohydrolase and related hydrolases	(DL)-glycerol-3-phosphatase 2 OS=Arabidopsis thaliana OX=3702 GN=GPP2 PE=1 SV=1	GO:0016787//hydrolase activity;GO:0016301//kinase activity;GO:0008531//riboflavin kinase activity
CL10021.Contig1_All	CL10021.Contig1_All	1.886	6.366	-1.74878	NA	NA	K17710//pentatricopeptide repeat domain-containing protein 1;K17710//pentatricopeptide repeat domain-containing protein 1;K17710//pentatricopeptide repeat domain-containing protein 1;K17710//pentatricopeptide repeat domain-containing protein 1	XM_020842602.1 PREDICTED: Dendrobium catenatum pentatricopeptide repeat-containing protein At5g02860-like (LOC110110939), mRNA	pentatricopeptide repeat-containing protein At5g02860-like [Dendrobium catenatum]	PPR repeat family	[R] KOG4197 FOG: PPR repeat	Pentatricopeptide repeat-containing protein At5g02860 OS=Arabidopsis thaliana OX=3702 GN=At5g02860 PE=2 SV=1	NA
CL10021.Contig2_All	CL10021.Contig2_All	0.146	0.156	0.00675531	NA	NA	NA	XM_020822177.1 PREDICTED: Dendrobium catenatum pentatricopeptide repeat-containing protein At5g02860-like (LOC110096299), partial mRNA	NA	NA	NA	NA	NA
CL10021.Contig3_All	CL10021.Contig3_All	NA	NA	NA	NA	NA	NA	XM_020822177.1 PREDICTED: Dendrobium catenatum pentatricopeptide repeat-containing protein At5g02860-like (LOC110096299), partial mRNA	NA	NA	NA	NA	NA
CL10021.Contig4_All	CL10021.Contig4_All	5.116	8.443	-0.728648	NA	NA	K17710//pentatricopeptide repeat domain-containing protein 1;K17710//pentatricopeptide repeat domain-containing protein 1;K17710//pentatricopeptide repeat domain-containing protein 1;K17710//pentatricopeptide repeat domain-containing protein 1	XM_020842602.1 PREDICTED: Dendrobium catenatum pentatricopeptide repeat-containing protein At5g02860-like (LOC110110939), mRNA	pentatricopeptide repeat-containing protein At5g02860-like [Dendrobium catenatum]	PPR repeat family	[R] KOG4197 FOG: PPR repeat	Pentatricopeptide repeat-containing protein At5g02860 OS=Arabidopsis thaliana OX=3702 GN=At5g02860 PE=2 SV=1	NA
CL10022.Contig1_All	CL10022.Contig1_All	129.56	187.28	-0.529098	NA	NA	K17278//membrane-associated progesterone receptor component;K17278//membrane-associated progesterone receptor component;K17278//membrane-associated progesterone receptor component;K17278//membrane-associated progesterone receptor component;K17278//membrane-associated progesterone receptor component	XM_020833459.1 PREDICTED: Dendrobium catenatum membrane steroid-binding protein 2-like (LOC110104380), mRNA	membrane steroid-binding protein 2-like [Dendrobium catenatum] >PKU69002.1 Membrane steroid-binding protein 2 [Dendrobium catenatum]	Cytochrome b5-like Heme/Steroid binding domain	[R] KOG1110 Putative steroid membrane receptor Hpr6.6/25-Dx	Membrane steroid-binding protein 1 OS=Oryza sativa subsp. japonica OX=39947 GN=MSBP1 PE=1 SV=1	GO:0016021//integral component of membrane
CL10022.Contig2_All	CL10022.Contig2_All	27.1	100.98	-1.89394	NA	NA	K17278//membrane-associated progesterone receptor component;K17278//membrane-associated progesterone receptor component;K17278//membrane-associated progesterone receptor component;K17278//membrane-associated progesterone receptor component;K17278//membrane-associated progesterone receptor component	XM_020833459.1 PREDICTED: Dendrobium catenatum membrane steroid-binding protein 2-like (LOC110104380), mRNA	membrane steroid-binding protein 2-like [Dendrobium catenatum] >PKU69002.1 Membrane steroid-binding protein 2 [Dendrobium catenatum]	Cytochrome b5-like Heme/Steroid binding domain	[GO] KOG4157 beta-1,6-N-acetylglucosaminyltransferase, contains WSC domain	Membrane steroid-binding protein 1 OS=Oryza sativa subsp. japonica OX=39947 GN=MSBP1 PE=1 SV=1	GO:0016021//integral component of membrane
CL10023.Contig1_All	CL10023.Contig1_All	8.436	5.35	0.660806	C2C2-CO-like	NA	K12135//zinc finger protein CONSTANS+ko04712//Circadian rhythm - plant;K12135//zinc finger protein CONSTANS+ko04712//Circadian rhythm - plant;K12135//zinc finger protein CONSTANS+ko04712//Circadian rhythm - plant;K12135//zinc finger protein CONSTANS+ko04712//Circadian rhythm - plant;K12135//zinc finger protein CONSTANS+ko04712//Circadian rhythm - plant	XM_020832872.1 PREDICTED: Dendrobium catenatum zinc finger protein CONSTANS-LIKE 13-like (LOC110103965), mRNA	zinc finger protein CONSTANS-LIKE 13-like [Dendrobium catenatum] >PKU85830.1 Zinc finger protein CONSTANS-LIKE 13 [Dendrobium catenatum]	CCT motif	[R] LSE0152 A Flowering-time protein CONSTANS and related B-box Zn-finger family proteins	Zinc finger protein CONSTANS-LIKE 13 OS=Arabidopsis thaliana OX=3702 GN=COL13 PE=1 SV=1	GO:0005634//nucleus;GO:0008270//zinc ion binding
CL10023.Contig2_All	CL10023.Contig2_All	3.963	21.423	-2.43768	C2C2-CO-like	NA	K12135//zinc finger protein CONSTANS+ko04712//Circadian rhythm - plant;K12135//zinc finger protein CONSTANS+ko04712//Circadian rhythm - plant;K12135//zinc finger protein CONSTANS+ko04712//Circadian rhythm - plant;K12135//zinc finger protein CONSTANS+ko04712//Circadian rhythm - plant;K12135//zinc finger protein CONSTANS+ko04712//Circadian rhythm - plant	XM_020832872.1 PREDICTED: Dendrobium catenatum zinc finger protein CONSTANS-LIKE 13-like (LOC110103965), mRNA	zinc finger protein CONSTANS-LIKE 13-like [Dendrobium catenatum] >PKU85830.1 Zinc finger protein CONSTANS-LIKE 13 [Dendrobium catenatum]	CCT motif	[R] LSE0152 A Flowering-time protein CONSTANS and related B-box Zn-finger family proteins	Zinc finger protein CONSTANS-LIKE 13 OS=Arabidopsis thaliana OX=3702 GN=COL13 PE=1 SV=1	GO:0005634//nucleus;GO:0008270//zinc ion binding
CL10023.Contig3_All	CL10023.Contig3_All	30.67	10.43	1.55764	C2C2-CO-like	NA	K12135//zinc finger protein CONSTANS+ko04712//Circadian rhythm - plant;K12135//zinc finger protein CONSTANS+ko04712//Circadian rhythm - plant;K12135//zinc finger protein CONSTANS+ko04712//Circadian rhythm - plant;K12135//zinc finger protein CONSTANS+ko04712//Circadian rhythm - plant	XM_020832872.1 PREDICTED: Dendrobium catenatum zinc finger protein CONSTANS-LIKE 13-like (LOC110103965), mRNA	zinc finger protein CONSTANS-LIKE 13-like [Dendrobium catenatum] >PKU85830.1 Zinc finger protein CONSTANS-LIKE 13 [Dendrobium catenatum]	CCT motif	[R] LSE0152 A Flowering-time protein CONSTANS and related B-box Zn-finger family proteins	Zinc finger protein CONSTANS-LIKE 13 OS=Arabidopsis thaliana OX=3702 GN=COL13 PE=1 SV=1	GO:0005634//nucleus;GO:0008270//zinc ion binding
CL10024.Contig1_All	CL10024.Contig1_All	1.846	0.4	2.21458	NA	NA	K15115//solute carrier family 25 (mitochondrial folate transporter), member 32;K15115//solute carrier family 25 (mitochondrial folate transporter), member 32;K15115//solute carrier family 25 (mitochondrial folate transporter), member 32;K15115//solute carrier family 25 (mitochondrial folate transporter), member 32;K15115//solute carrier family 25 (mitochondrial folate transporter), member 32	XM_020845042.1 PREDICTED: Dendrobium catenatum folate transporter 1, chloroplastic (LOC110112730), mRNA	folate transporter 1, chloroplastic [Dendrobium catenatum]	NA	[C] KOG0764 Mitochondrial FAD carrier protein	Folate transporter 1, chloroplastic OS=Arabidopsis thaliana OX=3702 GN=FOLT1 PE=2 SV=1	GO:0016021//integral component of membrane;GO:0022857//transmembrane transporter activity
CL10024.Contig10_All	CL10024.Contig10_All	1.3	0.66	0.976989	NA	NA	K15115//solute carrier family 25 (mitochondrial folate transporter), member 32;K15115//solute carrier family 25 (mitochondrial folate transporter), member 32;K15115//solute carrier family 25 (mitochondrial folate transporter), member 32;K15115//solute carrier family 25 (mitochondrial folate transporter), member 32;K15115//solute carrier family 25 (mitochondrial folate transporter), member 32	XM_020845042.1 PREDICTED: Dendrobium catenatum folate transporter 1, chloroplastic (LOC110112730), mRNA	Folate transporter 1, chloroplastic [Dendrobium catenatum]	Mitochondrial carrier protein	[C] KOG0764 Mitochondrial FAD carrier protein	Folate transporter 1, chloroplastic OS=Arabidopsis thaliana OX=3702 GN=FOLT1 PE=2 SV=1	GO:0016021//integral component of membrane;GO:0022857//transmembrane transporter activity
CL10024.Contig11_All	CL10024.Contig11_All	0.06	0	4.05813	NA	NA	K15115//solute carrier family 25 (mitochondrial folate transporter), member 32;K15115//solute carrier family 25 (mitochondrial folate transporter), member 32;K15115//solute carrier family 25 (mitochondrial folate transporter), member 32;K15115//solute carrier family 25 (mitochondrial folate transporter), member 32;K15115//solute carrier family 25 (mitochondrial folate transporter), member 32	XM_020845042.1 PREDICTED: Dendrobium catenatum folate transporter 1, chloroplastic (LOC110112730), mRNA	Folate transporter 1, chloroplastic [Dendrobium catenatum]	Mitochondrial carrier protein	[C] KOG0764 Mitochondrial FAD carrier protein	Folate transporter 1, chloroplastic OS=Arabidopsis thaliana OX=3702 GN=FOLT1 PE=2 SV=1	GO:0016021//integral component of membrane;GO:0022857//transmembrane transporter activity
CL10024.Contig12_All	CL10024.Contig12_All	1.306	0.376	1.78478	NA	NA	K15115//solute carrier family 25 (mitochondrial folate transporter), member 32;K15115//solute carrier family 25 (mitochondrial folate transporter), member 32;K15115//solute carrier family 25 (mitochondrial folate transporter), member 32;K15115//solute carrier family 25 (mitochondrial folate transporter), member 32;K15115//solute carrier family 25 (mitochondrial folate transporter), member 32	XM_020845042.1 PREDICTED: Dendrobium catenatum folate transporter 1, chloroplastic (LOC110112730), mRNA	Folate transporter 1, chloroplastic [Dendrobium catenatum]	NA	[C] KOG0764 Mitochondrial FAD carrier protein	Folate transporter 1, chloroplastic OS=Arabidopsis thaliana OX=3702 GN=FOLT1 PE=2 SV=1	GO:0016021//integral component of membrane;GO:0022857//transmembrane transporter activity
CL10024.Contig13_All	CL10024.Contig13_All	0.826	1.266	-0.620123	NA	NA	K15115//solute carrier family 25 (mitochondrial folate transporter), member 32;K15115//solute carrier family 25 (mitochondrial folate transporter), member 32;K15115//solute carrier family 25 (mitochondrial folate transporter), member 32;K15115//solute carrier family 25 (mitochondrial folate transporter), member 32;K15115//solute carrier family 25 (mitochondrial folate transporter), member 32	XM_020845042.1 PREDICTED: Dendrobium catenatum folate transporter 1, chloroplastic (LOC110112730), mRNA	Folate transporter 1, chloroplastic [Dendrobium catenatum]	Mitochondrial carrier protein	[C] KOG0764 Mitochondrial FAD carrier protein	Folate transporter 1, chloroplastic OS=Arabidopsis thaliana OX=3702 GN=FOLT1 PE=2 SV=1	GO:0016021//integral component of membrane;GO:0022857//transmembrane transporter activity
CL10024.Contig14_All	CL10024.Contig14_All	NA	NA	NA	NA	NA	K15115//solute carrier family 25 (mitochondrial folate transporter), member 32;K15115//solute carrier family 25 (mitochondrial folate transporter), member 32;K15115//solute carrier family 25 (mitochondrial folate transporter), member 32;K15115//solute carrier family 25 (mitochondrial folate transporter), member 32;K15115//solute carrier family 25 (mitochondrial folate transporter), member 32	XM_020845042.1 PREDICTED: Dendrobium catenatum folate transporter 1, chloroplastic (LOC110112730), mRNA	Folate transporter 1, chloroplastic [Dendrobium catenatum]	NA	[C] KOG0764 Mitochondrial FAD carrier protein	Folate transporter 1, chloroplastic OS=Arabidopsis thaliana OX=3702 GN=FOLT1 PE=2 SV=1	GO:0016021//integral component of membrane;GO:0022857//transmembrane transporter activity
CL10024.Contig15_All	CL10024.Contig15_All	2.96	2.95	0.0106152	NA	NA	K15115//solute carrier family 25 (mitochondrial folate transporter), member 32;K15115//solute carrier family 25 (mitochondrial folate transporter), member 32;K15115//solute carrier family 25 (mitochondrial folate transporter), member 32;K15115//solute carrier family 25 (mitochondrial folate transporter), member 32;K15115//solute carrier family 25 (mitochondrial folate transporter), member 32	XM_020845042.1 PREDICTED: Dendrobium catenatum folate transporter 1, chloroplastic (LOC110112730), mRNA	folate transporter 1, chloroplastic [Dendrobium catenatum]	Mitochondrial carrier protein	[C] KOG0764 Mitochondrial FAD carrier protein	Folate transporter 1, chloroplastic OS=Arabidopsis thaliana OX=3702 GN=FOLT1 PE=2 SV=1	GO:0016021//integral component of membrane;GO:0022857//transmembrane transporter activity
CL10024.Contig16_All	CL10024.Contig16_All	0.09	0.52	-2.50094	NA	NA	K15115//solute carrier family 25 (mitochondrial folate transporter), member 32;K15115//solute carrier family 25 (mitochondrial folate transporter), member 32;K15115//solute carrier family 25 (mitochondrial folate transporter), member 32;K15115//solute carrier family 25 (mitochondrial folate transporter), member 32;K15115//solute carrier family 25 (mitochondrial folate transporter), member 32	XM_020845042.1 PREDICTED: Dendrobium catenatum folate transporter 1, chloroplastic (LOC110112730), mRNA	Folate transporter 1, chloroplastic [Dendrobium catenatum]	Mitochondrial carrier protein	[C] KOG0764 Mitochondrial FAD carrier protein	Folate transporter 1, chloroplastic OS=Arabidopsis thaliana OX=3702 GN=FOLT1 PE=2 SV=1	GO:0016021//integral component of membrane;GO:0022857//transmembrane transporter activity
CL10024.Contig17_All	CL10024.Contig17_All	NA	NA	NA	NA	NA	K15115//solute carrier family 25 (mitochondrial folate transporter), member 32;K15115//solute carrier family 25 (mitochondrial folate transporter), member 32;K15115//solute carrier family 25 (mitochondrial folate transporter), member 32;K15115//solute carrier family 25 (mitochondrial folate transporter), member 32;K15115//solute carrier family 25 (mitochondrial folate transporter), member 32	XM_020845042.1 PREDICTED: Dendrobium catenatum folate transporter 1, chloroplastic (LOC110112730), mRNA	Folate transporter 1, chloroplastic [Dendrobium catenatum]	Mitochondrial carrier protein	[C] KOG0764 Mitochondrial FAD carrier protein	Folate transporter 1, chloroplastic OS=Arabidopsis thaliana OX=3702 GN=FOLT1 PE=2 SV=1	GO:0016021//integral component of membrane;GO:0022857//transmembrane transporter activity
CL10024.Contig2_All	CL10024.Contig2_All	0.8	0.09	3.13128	NA	NA	K15115//solute carrier family 25 (mitochondrial folate transporter), member 32;K15115//solute carrier family 25 (mitochondrial folate transporter), member 32;K15115//solute carrier family 25 (mitochondrial folate transporter), member 32;K15115//solute carrier family 25 (mitochondrial folate transporter), member 32;K15115//solute carrier family 25 (mitochondrial folate transporter), member 32	XM_020845042.1 PREDICTED: Dendrobium catenatum folate transporter 1, chloroplastic (LOC110112730), mRNA	Folate transporter 1, chloroplastic [Dendrobium catenatum]	Mitochondrial carrier protein	[C] KOG0764 Mitochondrial FAD carrier protein	Folate transporter 1, chloroplastic OS=Arabidopsis thaliana OX=3702 GN=FOLT1 PE=2 SV=1	GO:0016021//integral component of membrane;GO:0022857//transmembrane transporter activity
CL10024.Contig3_All	CL10024.Contig3_All	1.336	0.616	1.10845	NA	NA	K15115//solute carrier family 25 (mitochondrial folate transporter), member 32;K15115//solute carrier family 25 (mitochondrial folate transporter), member 32;K15115//solute carrier family 25 (mitochondrial folate transporter), member 32;K15115//solute carrier family 25 (mitochondrial folate transporter), member 32;K15115//solute carrier family 25 (mitochondrial folate transporter), member 32	XM_020845042.1 PREDICTED: Dendrobium catenatum folate transporter 1, chloroplastic (LOC110112730), mRNA	folate transporter 1, chloroplastic [Dendrobium catenatum]	Mitochondrial carrier protein	[C] KOG0764 Mitochondrial FAD carrier protein	Folate transporter 1, chloroplastic OS=Arabidopsis thaliana OX=3702 GN=FOLT1 PE=2 SV=1	GO:0016021//integral component of membrane;GO:0022857//transmembrane transporter activity
CL10024.Contig4_All	CL10024.Contig4_All	0.756	0.973	-0.368186	NA	NA	K15115//solute carrier family 25 (mitochondrial folate transporter), member 32;K15115//solute carrier family 25 (mitochondrial folate transporter), member 32;K15115//solute carrier family 25 (mitochondrial folate transporter), member 32;K15115//solute carrier family 25 (mitochondrial folate transporter), member 32;K15115//solute carrier family 25 (mitochondrial folate transporter), member 32	XM_020845042.1 PREDICTED: Dendrobium catenatum folate transporter 1, chloroplastic (LOC110112730), mRNA	folate transporter 1, chloroplastic [Dendrobium catenatum]	Mitochondrial carrier protein	[C] KOG0764 Mitochondrial FAD carrier protein	Folate transporter 1, chloroplastic OS=Arabidopsis thaliana OX=3702 GN=FOLT1 PE=2 SV=1	GO:0016021//integral component of membrane;GO:0022857//transmembrane transporter activity
CL10024.Contig5_All	CL10024.Contig5_All	0.383	1.296	-1.76499	NA	PREDICTED: Vitis vinifera hypothetical protein LOC100262317 (LOC100262317), mRNA	K15115//solute carrier family 25 (mitochondrial folate transporter), member 32;K15115//solute carrier family 25 (mitochondrial folate transporter), member 32;K15115//solute carrier family 25 (mitochondrial folate transporter), member 32;K15115//solute carrier family 25 (mitochondrial folate transporter), member 32;K15115//solute carrier family 25 (mitochondrial folate transporter), member 32	XM_020845042.1 PREDICTED: Dendrobium catenatum folate transporter 1, chloroplastic (LOC110112730), mRNA	uncharacterized protein LOC110101346 [Dendrobium catenatum]	zinc-binding in reverse transcriptase	[C] KOG0764 Mitochondrial FAD carrier protein	Folate transporter 1, chloroplastic OS=Arabidopsis thaliana OX=3702 GN=FOLT1 PE=2 SV=1	NA
CL10024.Contig6_All	CL10024.Contig6_All	0.53	0.166	1.64834	NA	NA	K15115//solute carrier family 25 (mitochondrial folate transporter), member 32;K15115//solute carrier family 25 (mitochondrial folate transporter), member 32;K15115//solute carrier family 25 (mitochondrial folate transporter), member 32;K15115//solute carrier family 25 (mitochondrial folate transporter), member 32;K15115//solute carrier family 25 (mitochondrial folate transporter), member 32	XM_020845042.1 PREDICTED: Dendrobium catenatum folate transporter 1, chloroplastic (LOC110112730), mRNA	Folate transporter 1, chloroplastic [Dendrobium catenatum]	Mitochondrial carrier protein	[C] KOG0764 Mitochondrial FAD carrier protein	Folate transporter 1, chloroplastic OS=Arabidopsis thaliana OX=3702 GN=FOLT1 PE=2 SV=1	GO:0016021//integral component of membrane;GO:0022857//transmembrane transporter activity
CL10024.Contig7_All	CL10024.Contig7_All	0.396	0.233	0.741571	NA	NA	NA	NA	NA	NA	NA	NA	NA
CL10024.Contig8_All	CL10024.Contig8_All	NA	NA	NA	NA	NA	K15115//solute carrier family 25 (mitochondrial folate transporter), member 32;K15115//solute carrier family 25 (mitochondrial folate transporter), member 32;K15115//solute carrier family 25 (mitochondrial folate transporter), member 32;K15115//solute carrier family 25 (mitochondrial folate transporter), member 32;K15115//solute carrier family 25 (mitochondrial folate transporter), member 32	XM_020845042.1 PREDICTED: Dendrobium catenatum folate transporter 1, chloroplastic (LOC110112730), mRNA	folate transporter 1, chloroplastic [Dendrobium catenatum]	Mitochondrial carrier protein	[C] KOG0764 Mitochondrial FAD carrier protein	Folate transporter 1, chloroplastic OS=Arabidopsis thaliana OX=3702 GN=FOLT1 PE=2 SV=1	GO:0016021//integral component of membrane;GO:0022857//transmembrane transporter activity
CL10024.Contig9_All	CL10024.Contig9_All	0.446	0.263	0.769198	NA	NA	K15115//solute carrier family 25 (mitochondrial folate transporter), member 32;K15115//solute carrier family 25 (mitochondrial folate transporter), member 32;K15115//solute carrier family 25 (mitochondrial folate transporter), member 32;K15115//solute carrier family 25 (mitochondrial folate transporter), member 32;K15115//solute carrier family 25 (mitochondrial folate transporter), member 32	XM_020845042.1 PREDICTED: Dendrobium catenatum folate transporter 1, chloroplastic (LOC110112730), mRNA	Folate transporter 1, chloroplastic [Dendrobium catenatum]	Mitochondrial carrier protein	[C] KOG0764 Mitochondrial FAD carrier protein	Folate transporter 1, chloroplastic OS=Arabidopsis thaliana OX=3702 GN=FOLT1 PE=2 SV=1	GO:0016021//integral component of membrane;GO:0022857//transmembrane transporter activity
CL10025.Contig1_All	CL10025.Contig1_All	0	4.14	-9.19292	NA	NA	NA	NA	NA	NA	NA	NA	NA
CL10025.Contig2_All	CL10025.Contig2_All	0	0.196	NA	NA	NA	NA	NA	NA	NA	NA	NA	NA
CL10026.Contig1_All	CL10026.Contig1_All	1.88	4.086	-1.12129	NA	leucine-rich repeat transmembrane protein kinase family protein (best arabidopsis hit)	K04733//interleukin-1 receptor-associated kinase 4 [EC:2.7.11.1];K04733//interleukin-1 receptor-associated kinase 4 [EC:2.7.11.1];K04733//interleukin-1 receptor-associated kinase 4 [EC:2.7.11.1];K04733//interleukin-1 receptor-associated kinase 4 [EC:2.7.11.1];K04733//interleukin-1 receptor-associated kinase 4 [EC:2.7.11.1]	XM_020839708.1 PREDICTED: Dendrobium catenatum probable leucine-rich repeat receptor-like protein kinase At1g68400 (LOC110108872), mRNA	probable leucine-rich repeat receptor-like protein kinase At1g68400 [Dendrobium catenatum] >PKU84556.1 putative leucine-rich repeat receptor-like protein kinase [Dendrobium catenatum]	Protein kinase domain	[T] LSE0002 A Receptor protein kinase containing LRR repeats	Probable leucine-rich repeat receptor-like protein kinase At1g68400 OS=Arabidopsis thaliana OX=3702 GN=At1g68400 PE=1 SV=1	GO:0005524//ATP binding;GO:0004672//protein kinase activity;GO:0016021//integral component of membrane
CL10026.Contig2_All	CL10026.Contig2_All	2.213	1.58	0.481135	NA	leucine-rich repeat transmembrane protein kinase family protein (best arabidopsis hit)	K04733//interleukin-1 receptor-associated kinase 4 [EC:2.7.11.1];K04733//interleukin-1 receptor-associated kinase 4 [EC:2.7.11.1];K04733//interleukin-1 receptor-associated kinase 4 [EC:2.7.11.1];K04733//interleukin-1 receptor-associated kinase 4 [EC:2.7.11.1];K04733//interleukin-1 receptor-associated kinase 4 [EC:2.7.11.1]	XM_020839708.1 PREDICTED: Dendrobium catenatum probable leucine-rich repeat receptor-like protein kinase At1g68400 (LOC110108872), mRNA	probable leucine-rich repeat receptor-like protein kinase At1g68400 [Dendrobium catenatum] >PKU84556.1 putative leucine-rich repeat receptor-like protein kinase [Dendrobium catenatum]	Protein kinase domain	[T] LSE0002 A Receptor protein kinase containing LRR repeats	Probable leucine-rich repeat receptor-like protein kinase At1g68400 OS=Arabidopsis thaliana OX=3702 GN=At1g68400 PE=1 SV=1	GO:0005524//ATP binding;GO:0004672//protein kinase activity;GO:0016021//integral component of membrane
CL10027.Contig1_All	CL10027.Contig1_All	0.29	0.143	1.00676	NA	NA	NA	NA	NA	NA	NA	NA	NA
CL10027.Contig2_All	CL10027.Contig2_All	NA	NA	NA	NA	NA	NA	NA	NA	NA	NA	NA	NA
CL10028.Contig1_All	CL10028.Contig1_All	0.823	0.49	0.747717	NA	NA	NA	AM488083.2 Vitis vinifera contig VV78X184335.5, whole genome shotgun sequence	NA	NA	NA	NA	NA
CL10028.Contig2_All	CL10028.Contig2_All	0.6	0.406	0.561692	NA	NA	NA	NA	NA	NA	NA	NA	NA
CL10028.Contig3_All	CL10028.Contig3_All	0.44	0	NA	NA	NA	NA	NA	NA	NA	NA	NA	NA
CL10029.Contig1_All	CL10029.Contig1_All	14.623	30.01	-1.03865	NA	NA	K04681//retinoblastoma-like protein 1;K04681//retinoblastoma-like protein 1;K04681//retinoblastoma-like protein 1;K04681//retinoblastoma-like protein 1;K04681//retinoblastoma-like protein 1	XM_020822312.1 PREDICTED: Dendrobium catenatum retinoblastoma-related protein-like (LOC110096389), mRNA	retinoblastoma-related protein-like [Dendrobium catenatum]	Retinoblastoma-associated protein A domain	[D] KOG1010 Rb (Retinoblastoma tumor suppressor)-related protein	Retinoblastoma-related protein OS=Cocos nucifera OX=13894 GN=Rb1 PE=2 SV=1	GO:0006357//regulation of transcription by RNA polymerase II;GO:0005634//nucleus;GO:0000082//G1/S transition of mitotic cell cycle;GO:0006351//transcription, DNA-templated;GO:0051726//regulation of cell cycle
CL10029.Contig2_All	CL10029.Contig2_All	0.13	0.933	-2.8329	NA	NA	K04681//retinoblastoma-like protein 1;K04681//retinoblastoma-like protein 1;K04681//retinoblastoma-like protein 1;K04681//retinoblastoma-like protein 1;K04681//retinoblastoma-like protein 1	XM_020822312.1 PREDICTED: Dendrobium catenatum retinoblastoma-related protein-like (LOC110096389), mRNA	retinoblastoma-related protein-like [Dendrobium catenatum]	Domain of unknown function (DUF3452)	[D] KOG1010 Rb (Retinoblastoma tumor suppressor)-related protein	Retinoblastoma-related protein OS=Cocos nucifera OX=13894 GN=Rb1 PE=2 SV=1	GO:0006357//regulation of transcription by RNA polymerase II;GO:0005634//nucleus;GO:0000082//G1/S transition of mitotic cell cycle;GO:0006351//transcription, DNA-templated;GO:0051726//regulation of cell cycle
CL1003.Contig1_All	CL1003.Contig1_All	10.766	2.72	1.98714	NA	Leucine-rich receptor-like protein kinase family protein (best arabidopsis hit)	K20718//LRR receptor-like serine/threonine-protein kinase ERECTA [EC:2.7.11.1]+ko04016//MAPK signaling pathway - plant;K20718//LRR receptor-like serine/threonine-protein kinase ERECTA [EC:2.7.11.1]+ko04016//MAPK signaling pathway - plant;K20718//LRR receptor-like serine/threonine-protein kinase ERECTA [EC:2.7.11.1]+ko04016//MAPK signaling pathway - plant;K20718//LRR receptor-like serine/threonine…	XM_020830541.1 PREDICTED: Dendrobium catenatum LRR receptor-like serine/threonine-protein kinase ERECTA (LOC110102274), transcript variant X2, mRNA	LRR receptor-like serine/threonine-protein kinase ERECTA [Dendrobium catenatum] >XP_020686200.1 LRR receptor-like serine/threonine-protein kinase ERECTA [Dendrobium catenatum]	Protein kinase domain	[T] LSE0002 A Receptor protein kinase containing LRR repeats	LRR receptor-like serine/threonine-protein kinase ERECTA OS=Arabidopsis thaliana OX=3702 GN=ERECTA PE=1 SV=1	GO:0004674//protein serine/threonine kinase activity;GO:0005524//ATP binding;GO:0016021//integral component of membrane
CL1003.Contig10_All	CL1003.Contig10_All	2.933	7.896	-1.42781	NA	Leucine-rich receptor-like protein kinase family protein (best arabidopsis hit)	K20718//LRR receptor-like serine/threonine-protein kinase ERECTA [EC:2.7.11.1]+ko04016//MAPK signaling pathway - plant;K20718//LRR receptor-like serine/threonine-protein kinase ERECTA [EC:2.7.11.1]+ko04016//MAPK signaling pathway - plant;K20718//LRR receptor-like serine/threonine-protein kinase ERECTA [EC:2.7.11.1]+ko04016//MAPK signaling pathway - plant;K20718//LRR receptor-like serine/threonine…	XM_020830541.1 PREDICTED: Dendrobium catenatum LRR receptor-like serine/threonine-protein kinase ERECTA (LOC110102274), transcript variant X2, mRNA	LRR receptor-like serine/threonine-protein kinase ERECTA [Dendrobium catenatum] >XP_020686200.1 LRR receptor-like serine/threonine-protein kinase ERECTA [Dendrobium catenatum]	Protein kinase domain	[T] LSE0002 A Receptor protein kinase containing LRR repeats	LRR receptor-like serine/threonine-protein kinase ERECTA OS=Arabidopsis thaliana OX=3702 GN=ERECTA PE=1 SV=1	GO:0004674//protein serine/threonine kinase activity;GO:0005524//ATP binding;GO:0016021//integral component of membrane
CL1003.Contig11_All	CL1003.Contig11_All	4.153	0.853	2.28203	NA	Leucine-rich receptor-like protein kinase family protein (best arabidopsis hit)	K20718//LRR receptor-like serine/threonine-protein kinase ERECTA [EC:2.7.11.1]+ko04016//MAPK signaling pathway - plant;K20718//LRR receptor-like serine/threonine-protein kinase ERECTA [EC:2.7.11.1]+ko04016//MAPK signaling pathway - plant;K20718//LRR receptor-like serine/threonine-protein kinase ERECTA [EC:2.7.11.1]+ko04016//MAPK signaling pathway - plant;K20718//LRR receptor-like serine/threonine…	XM_020830540.1 PREDICTED: Dendrobium catenatum LRR receptor-like serine/threonine-protein kinase ERECTA (LOC110102274), transcript variant X1, mRNA	LRR receptor-like serine/threonine-protein kinase ERECTA [Dendrobium catenatum] >XP_020686200.1 LRR receptor-like serine/threonine-protein kinase ERECTA [Dendrobium catenatum]	Protein kinase domain	[T] LSE0002 A Receptor protein kinase containing LRR repeats	LRR receptor-like serine/threonine-protein kinase ERECTA OS=Arabidopsis thaliana OX=3702 GN=ERECTA PE=1 SV=1	GO:0004674//protein serine/threonine kinase activity;GO:0005524//ATP binding;GO:0016021//integral component of membrane
CL1003.Contig12_All	CL1003.Contig12_All	0	0.913	-5.80677	NA	NA	K20718//LRR receptor-like serine/threonine-protein kinase ERECTA [EC:2.7.11.1]+ko04016//MAPK signaling pathway - plant;K20718//LRR receptor-like serine/threonine-protein kinase ERECTA [EC:2.7.11.1]+ko04016//MAPK signaling pathway - plant;K20718//LRR receptor-like serine/threonine-protein kinase ERECTA [EC:2.7.11.1]+ko04016//MAPK signaling pathway - plant;K20718//LRR receptor-like serine/threonine…	XM_020830541.1 PREDICTED: Dendrobium catenatum LRR receptor-like serine/threonine-protein kinase ERECTA (LOC110102274), transcript variant X2, mRNA	LRR receptor-like serine/threonine-protein kinase ERECTA [Dendrobium catenatum]	Leucine rich repeat N-terminal domain	[T] LSE0002 A Receptor protein kinase containing LRR repeats	LRR receptor-like serine/threonine-protein kinase ERECTA OS=Arabidopsis thaliana OX=3702 GN=ERECTA PE=1 SV=1	GO:0004674//protein serine/threonine kinase activity;GO:0005524//ATP binding;GO:0016301//kinase activity;GO:0016021//integral component of membrane
CL1003.Contig2_All	CL1003.Contig2_All	1.326	1.483	-0.154918	NA	Leucine-rich receptor-like protein kinase family protein (best arabidopsis hit)	K20718//LRR receptor-like serine/threonine-protein kinase ERECTA [EC:2.7.11.1]+ko04016//MAPK signaling pathway - plant;K20718//LRR receptor-like serine/threonine-protein kinase ERECTA [EC:2.7.11.1]+ko04016//MAPK signaling pathway - plant;K20718//LRR receptor-like serine/threonine-protein kinase ERECTA [EC:2.7.11.1]+ko04016//MAPK signaling pathway - plant;K20718//LRR receptor-like serine/threonine…	XM_020830541.1 PREDICTED: Dendrobium catenatum LRR receptor-like serine/threonine-protein kinase ERECTA (LOC110102274), transcript variant X2, mRNA	LRR receptor-like serine/threonine-protein kinase ERECTA [Dendrobium catenatum] >XP_020686200.1 LRR receptor-like serine/threonine-protein kinase ERECTA [Dendrobium catenatum]	Protein kinase domain	[T] LSE0002 A Receptor protein kinase containing LRR repeats	LRR receptor-like serine/threonine-protein kinase ERECTA OS=Arabidopsis thaliana OX=3702 GN=ERECTA PE=1 SV=1	GO:0004674//protein serine/threonine kinase activity;GO:0005524//ATP binding;GO:0016021//integral component of membrane
CL1003.Contig3_All	CL1003.Contig3_All	0.883	2.26	-1.34536	NA	Leucine-rich receptor-like protein kinase family protein (best arabidopsis hit)	K20718//LRR receptor-like serine/threonine-protein kinase ERECTA [EC:2.7.11.1]+ko04016//MAPK signaling pathway - plant;K20718//LRR receptor-like serine/threonine-protein kinase ERECTA [EC:2.7.11.1]+ko04016//MAPK signaling pathway - plant;K20718//LRR receptor-like serine/threonine-protein kinase ERECTA [EC:2.7.11.1]+ko04016//MAPK signaling pathway - plant;K20718//LRR receptor-like serine/threonine…	XM_020819373.1 PREDICTED: Dendrobium catenatum LRR receptor-like serine/threonine-protein kinase ERECTA (LOC110094200), transcript variant X1, mRNA	LRR receptor-like serine/threonine-protein kinase ERECTA isoform X1 [Dendrobium catenatum] >PKU61219.1 LRR receptor-like serine/threonine-protein kinase ERECTA [Dendrobium catenatum]	Protein kinase domain	[T] LSE0002 A Receptor protein kinase containing LRR repeats	LRR receptor-like serine/threonine-protein kinase ERECTA OS=Arabidopsis thaliana OX=3702 GN=ERECTA PE=1 SV=1	GO:0004674//protein serine/threonine kinase activity;GO:0005524//ATP binding;GO:0016021//integral component of membrane
CL1003.Contig4_All	CL1003.Contig4_All	NA	NA	NA	NA	Leucine-rich receptor-like protein kinase family protein (best arabidopsis hit)	K20718//LRR receptor-like serine/threonine-protein kinase ERECTA [EC:2.7.11.1]+ko04016//MAPK signaling pathway - plant;K20718//LRR receptor-like serine/threonine-protein kinase ERECTA [EC:2.7.11.1]+ko04016//MAPK signaling pathway - plant;K20718//LRR receptor-like serine/threonine-protein kinase ERECTA [EC:2.7.11.1]+ko04016//MAPK signaling pathway - plant;K20718//LRR receptor-like serine/threonine…	XM_020819373.1 PREDICTED: Dendrobium catenatum LRR receptor-like serine/threonine-protein kinase ERECTA (LOC110094200), transcript variant X1, mRNA	LRR receptor-like serine/threonine-protein kinase ERECTA isoform X1 [Dendrobium catenatum] >PKU61219.1 LRR receptor-like serine/threonine-protein kinase ERECTA [Dendrobium catenatum]	Protein kinase domain	[T] LSE0002 A Receptor protein kinase containing LRR repeats	LRR receptor-like serine/threonine-protein kinase ERECTA OS=Arabidopsis thaliana OX=3702 GN=ERECTA PE=1 SV=1	GO:0004674//protein serine/threonine kinase activity;GO:0005524//ATP binding;GO:0016021//integral component of membrane
CL1003.Contig5_All	CL1003.Contig5_All	0	0.286	-4.0165	NA	NA	K20718//LRR receptor-like serine/threonine-protein kinase ERECTA [EC:2.7.11.1]+ko04016//MAPK signaling pathway - plant	XM_020830541.1 PREDICTED: Dendrobium catenatum LRR receptor-like serine/threonine-protein kinase ERECTA (LOC110102274), transcript variant X2, mRNA	LRR receptor-like serine/threonine-protein kinase ERECTA [Dendrobium catenatum]	NA	NA	NA	GO:0016301//kinase activity
CL1003.Contig6_All	CL1003.Contig6_All	0.13	1.92	-3.92178	NA	Leucine-rich receptor-like protein kinase family protein (best arabidopsis hit)	K20718//LRR receptor-like serine/threonine-protein kinase ERECTA [EC:2.7.11.1]+ko04016//MAPK signaling pathway - plant;K20718//LRR receptor-like serine/threonine-protein kinase ERECTA [EC:2.7.11.1]+ko04016//MAPK signaling pathway - plant;K20718//LRR receptor-like serine/threonine-protein kinase ERECTA [EC:2.7.11.1]+ko04016//MAPK signaling pathway - plant;K20718//LRR receptor-like serine/threonine…	XM_020830541.1 PREDICTED: Dendrobium catenatum LRR receptor-like serine/threonine-protein kinase ERECTA (LOC110102274), transcript variant X2, mRNA	LRR receptor-like serine/threonine-protein kinase ERECTA [Dendrobium catenatum] >XP_020686200.1 LRR receptor-like serine/threonine-protein kinase ERECTA [Dendrobium catenatum]	Protein kinase domain	[T] LSE0002 A Receptor protein kinase containing LRR repeats	LRR receptor-like serine/threonine-protein kinase ERECTA OS=Arabidopsis thaliana OX=3702 GN=ERECTA PE=1 SV=1	GO:0004674//protein serine/threonine kinase activity;GO:0005524//ATP binding;GO:0016021//integral component of membrane
CL1003.Contig7_All	CL1003.Contig7_All	2.496	1.713	0.540523	NA	Leucine-rich receptor-like protein kinase family protein (best arabidopsis hit)	K20718//LRR receptor-like serine/threonine-protein kinase ERECTA [EC:2.7.11.1]+ko04016//MAPK signaling pathway - plant;K20718//LRR receptor-like serine/threonine-protein kinase ERECTA [EC:2.7.11.1]+ko04016//MAPK signaling pathway - plant;K20718//LRR receptor-like serine/threonine-protein kinase ERECTA [EC:2.7.11.1]+ko04016//MAPK signaling pathway - plant;K20718//LRR receptor-like serine/threonine…	XM_020830541.1 PREDICTED: Dendrobium catenatum LRR receptor-like serine/threonine-protein kinase ERECTA (LOC110102274), transcript variant X2, mRNA	LRR receptor-like serine/threonine-protein kinase ERECTA [Dendrobium catenatum] >XP_020686200.1 LRR receptor-like serine/threonine-protein kinase ERECTA [Dendrobium catenatum]	Leucine rich repeat	[T] LSE0002 A Receptor protein kinase containing LRR repeats	LRR receptor-like serine/threonine-protein kinase ERECTA OS=Arabidopsis thaliana OX=3702 GN=ERECTA PE=1 SV=1	GO:0004674//protein serine/threonine kinase activity;GO:0005524//ATP binding;GO:0016021//integral component of membrane
CL1003.Contig8_All	CL1003.Contig8_All	0	3.356	-10.3887	NA	Leucine-rich receptor-like protein kinase family protein (best arabidopsis hit)	K20718//LRR receptor-like serine/threonine-protein kinase ERECTA [EC:2.7.11.1]+ko04016//MAPK signaling pathway - plant;K20718//LRR receptor-like serine/threonine-protein kinase ERECTA [EC:2.7.11.1]+ko04016//MAPK signaling pathway - plant;K20718//LRR receptor-like serine/threonine-protein kinase ERECTA [EC:2.7.11.1]+ko04016//MAPK signaling pathway - plant;K20718//LRR receptor-like serine/threonine…	XM_020830541.1 PREDICTED: Dendrobium catenatum LRR receptor-like serine/threonine-protein kinase ERECTA (LOC110102274), transcript variant X2, mRNA	LRR receptor-like serine/threonine-protein kinase ERECTA [Dendrobium catenatum] >XP_020686200.1 LRR receptor-like serine/threonine-protein kinase ERECTA [Dendrobium catenatum]	Protein kinase domain	[T] LSE0002 A Receptor protein kinase containing LRR repeats	LRR receptor-like serine/threonine-protein kinase ERECTA OS=Arabidopsis thaliana OX=3702 GN=ERECTA PE=1 SV=1	GO:0004674//protein serine/threonine kinase activity;GO:0005524//ATP binding;GO:0016021//integral component of membrane
CL1003.Contig9_All	CL1003.Contig9_All	1.506	7.316	-2.29545	NA	Leucine-rich receptor-like protein kinase family protein (best arabidopsis hit)	K20718//LRR receptor-like serine/threonine-protein kinase ERECTA [EC:2.7.11.1]+ko04016//MAPK signaling pathway - plant;K20718//LRR receptor-like serine/threonine-protein kinase ERECTA [EC:2.7.11.1]+ko04016//MAPK signaling pathway - plant;K20718//LRR receptor-like serine/threonine-protein kinase ERECTA [EC:2.7.11.1]+ko04016//MAPK signaling pathway - plant;K20718//LRR receptor-like serine/threonine…	XM_020830541.1 PREDICTED: Dendrobium catenatum LRR receptor-like serine/threonine-protein kinase ERECTA (LOC110102274), transcript variant X2, mRNA	LRR receptor-like serine/threonine-protein kinase ERECTA [Dendrobium catenatum]	Protein kinase domain	[T] LSE0002 A Receptor protein kinase containing LRR repeats	LRR receptor-like serine/threonine-protein kinase ERECTA OS=Arabidopsis thaliana OX=3702 GN=ERECTA PE=1 SV=1	GO:0004674//protein serine/threonine kinase activity;GO:0005524//ATP binding;GO:0016021//integral component of membrane
CL10030.Contig1_All	CL10030.Contig1_All	0.58	0.923	-0.664505	NA	NA	K10949//ER lumen protein retaining receptor	XM_020829771.1 PREDICTED: Dendrobium catenatum ER lumen protein-retaining receptor-like (LOC110101737), transcript variant X3, mRNA	ER lumen protein-retaining receptor-like isoform X2 [Dendrobium catenatum] >XP_020685430.1 ER lumen protein-retaining receptor-like isoform X2 [Dendrobium catenatum] >XP_020685431.1 ER lumen protein-retaining receptor-like isoform X2 [Dendrobium catenatum]	ER lumen protein retaining receptor	[U] KOG3106 ER lumen protein retaining receptor	NA	GO:0005783//endoplasmic reticulum;GO:0046923//ER retention sequence binding;GO:0016021//integral component of membrane;GO:0006621//protein retention in ER lumen
CL10030.Contig2_All	CL10030.Contig2_All	0.86	0.476	0.83719	NA	NA	K10949//ER lumen protein retaining receptor	XM_020829770.1 PREDICTED: Dendrobium catenatum ER lumen protein-retaining receptor-like (LOC110101737), transcript variant X2, mRNA	ER lumen protein-retaining receptor-like isoform X2 [Dendrobium catenatum] >XP_020685430.1 ER lumen protein-retaining receptor-like isoform X2 [Dendrobium catenatum] >XP_020685431.1 ER lumen protein-retaining receptor-like isoform X2 [Dendrobium catenatum]	NA	[U] KOG3106 ER lumen protein retaining receptor	NA	GO:0005783//endoplasmic reticulum;GO:0046923//ER retention sequence binding;GO:0016021//integral component of membrane;GO:0006621//protein retention in ER lumen
CL10031.Contig1_All	CL10031.Contig1_All	0.766	0.446	0.789817	NA	NA	NA	NA	NA	NA	NA	NA	NA
CL10031.Contig2_All	CL10031.Contig2_All	0.303	1.12	-1.89059	NA	NA	NA	NA	NA	NA	NA	NA	NA
CL10031.Contig3_All	CL10031.Contig3_All	0.566	0.36	0.641522	NA	NA	NA	XM_020838849.1 PREDICTED: Dendrobium catenatum uncharacterized LOC110108271 (LOC110108271), mRNA	hypothetical protein MA16_Dca026288 [Dendrobium catenatum]	NA	NA	NA	GO:0016021//integral component of membrane
CL10032.Contig1_All	CL10032.Contig1_All	0.08	0.723	-3.16317	NA	NA	NA	NA	NA	NA	NA	NA	NA
CL10032.Contig2_All	CL10032.Contig2_All	0.403	0.19	1.00676	NA	NA	NA	NA	NA	NA	NA	NA	NA
CL10033.Contig1_All	CL10033.Contig1_All	0	0.963	-4.90014	NA	NA	NA	NA	NA	NA	NA	NA	NA
CL10033.Contig2_All	CL10033.Contig2_All	0.353	0	NA	NA	NA	NA	NA	NA	NA	NA	NA	NA
CL10034.Contig1_All	CL10034.Contig1_All	0.52	0.84	-0.686771	NA	NA	NA	NA	hypothetical protein MA16_Dca028713 [Dendrobium catenatum]	NA	NA	NA	NA
CL10034.Contig2_All	CL10034.Contig2_All	NA	NA	NA	NA	NA	NA	NA	NA	NA	NA	NA	NA
CL10035.Contig1_All	CL10035.Contig1_All	0.42	3.49	-3.05648	WRKY	Disease resistance protein (TIR-NBS-LRR class) (best arabidopsis hit)	K13424//WRKY transcription factor 33+ko04016//MAPK signaling pathway - plant+ko04626//Plant-pathogen interaction;K18835//WRKY transcription factor 2+ko04626//Plant-pathogen interaction;K18834//WRKY transcription factor 1+ko04626//Plant-pathogen interaction;K18835//WRKY transcription factor 2+ko04626//Plant-pathogen interaction;K18834//WRKY transcription factor 1+ko04626//Plant-pathogen interaction	XM_020843314.1 PREDICTED: Dendrobium catenatum probable WRKY transcription factor 40 (LOC110111426), transcript variant X2, mRNA	probable WRKY transcription factor 40 isoform X2 [Dendrobium catenatum]	WRKY DNA -binding domain	[KT] LSE0036 A WRKY superfamily transcription factors	Probable WRKY transcription factor 40 OS=Arabidopsis thaliana OX=3702 GN=WRKY40 PE=1 SV=1	GO:0005634//nucleus;GO:0043565//sequence-specific DNA binding;GO:0003700//DNA-binding transcription factor activity
CL10035.Contig2_All	CL10035.Contig2_All	2.33	1.13	1.049	WRKY	Disease resistance protein (TIR-NBS-LRR class) (best arabidopsis hit)	K13424//WRKY transcription factor 33+ko04016//MAPK signaling pathway - plant+ko04626//Plant-pathogen interaction;K18834//WRKY transcription factor 1+ko04626//Plant-pathogen interaction;K18834//WRKY transcription factor 1+ko04626//Plant-pathogen interaction;K18835//WRKY transcription factor 2+ko04626//Plant-pathogen interaction	XM_020843314.1 PREDICTED: Dendrobium catenatum probable WRKY transcription factor 40 (LOC110111426), transcript variant X2, mRNA	probable WRKY transcription factor 40 isoform X2 [Dendrobium catenatum]	WRKY DNA -binding domain	[KT] LSE0036 A WRKY superfamily transcription factors	Probable WRKY transcription factor 40 OS=Arabidopsis thaliana OX=3702 GN=WRKY40 PE=1 SV=1	GO:0005634//nucleus;GO:0043565//sequence-specific DNA binding;GO:0003700//DNA-binding transcription factor activity
CL10035.Contig3_All	CL10035.Contig3_All	0.213	0.77	-1.8116	WRKY	NA	NA	XM_020843314.1 PREDICTED: Dendrobium catenatum probable WRKY transcription factor 40 (LOC110111426), transcript variant X2, mRNA	putative WRKY transcription factor 40 [Dendrobium catenatum]	WRKY DNA -binding domain	[KT] LSE0036 A WRKY superfamily transcription factors	WRKY transcription factor WRKY76 OS=Oryza sativa subsp. japonica OX=39947 GN=WRKY76 PE=2 SV=1	GO:0005634//nucleus;GO:0043565//sequence-specific DNA binding;GO:0003700//DNA-binding transcription factor activity
CL10036.Contig1_All	CL10036.Contig1_All	1.143	0.206	2.45731	NA	NA	K20043//clathrin coat assembly protein AP180	XM_020848216.1 PREDICTED: Dendrobium catenatum putative clathrin assembly protein At1g25240 (LOC110115089), mRNA	putative clathrin assembly protein At1g25240 [Dendrobium catenatum] >PKU80525.1 Putative clathrin assembly protein [Dendrobium catenatum]	NA	[TU] KOG0251 Clathrin assembly protein AP180 and related proteins, contain ENTH domain	Putative clathrin assembly protein At1g25240 OS=Arabidopsis thaliana OX=3702 GN=At1g25240 PE=3 SV=1	GO:0030276//clathrin binding;GO:0048268//clathrin coat assembly;GO:0005545//1-phosphatidylinositol binding;GO:0030136//clathrin-coated vesicle;GO:0016021//integral component of membrane
CL10036.Contig2_All	CL10036.Contig2_All	0	0.34	NA	NA	NA	NA	NA	hypothetical protein MA16_Dca002264 [Dendrobium catenatum]	NA	NA	NA	GO:0016021//integral component of membrane
CL10037.Contig1_All	CL10037.Contig1_All	4.816	17.483	-1.85535	NA	NA	K01094//phosphatidylglycerophosphatase GEP4 [EC:3.1.3.27]+ko01100//Metabolic pathways+ko00564//Glycerophospholipid metabolism;K01094//phosphatidylglycerophosphatase GEP4 [EC:3.1.3.27]+ko01100//Metabolic pathways+ko00564//Glycerophospholipid metabolism;K01094//phosphatidylglycerophosphatase GEP4 [EC:3.1.3.27]+ko01100//Metabolic pathways+ko00564//Glycerophospholipid metabolism;K01094//phosphatidylg…	XM_020843800.1 PREDICTED: Dendrobium catenatum uncharacterized LOC110111789 (LOC110111789), mRNA	uncharacterized protein LOC110111789 [Dendrobium catenatum]	Mitochondrial PGP phosphatase	[R] KOG2961 Predicted hydrolase (HAD superfamily)	NA	NA
CL10037.Contig2_All	CL10037.Contig2_All	0	0.196	NA	NA	NA	K01094//phosphatidylglycerophosphatase GEP4 [EC:3.1.3.27]+ko01100//Metabolic pathways+ko00564//Glycerophospholipid metabolism;K01094//phosphatidylglycerophosphatase GEP4 [EC:3.1.3.27]+ko01100//Metabolic pathways+ko00564//Glycerophospholipid metabolism;K01094//phosphatidylglycerophosphatase GEP4 [EC:3.1.3.27]+ko01100//Metabolic pathways+ko00564//Glycerophospholipid metabolism;K01094//phosphatidylg…	XM_020843800.1 PREDICTED: Dendrobium catenatum uncharacterized LOC110111789 (LOC110111789), mRNA	hypothetical protein MA16_Dca000826 [Dendrobium catenatum]	NA	[R] KOG2961 Predicted hydrolase (HAD superfamily)	NA	NA
CL10038.Contig1_All	CL10038.Contig1_All	0.45	0	5.39907	NA	NA	NA	NA	hypothetical protein MA16_Dca003120 [Dendrobium catenatum]	NA	NA	NA	GO:0016021//integral component of membrane
CL10038.Contig2_All	CL10038.Contig2_All	0.283	0	NA	NA	NA	NA	NA	hypothetical protein MA16_Dca024028 [Dendrobium catenatum]	NA	NA	NA	NA
CL10039.Contig1_All	CL10039.Contig1_All	0	0.526	-3.31517	NA	NA	NA	NA	NA	NA	NA	NA	NA
CL10039.Contig2_All	CL10039.Contig2_All	0.966	0	4.32868	NA	NA	NA	NA	NA	NA	NA	NA	NA
CL1004.Contig1_All	CL1004.Contig1_All	4.996	3.273	0.616064	NA	NA	K02350//DNA polymerase zeta [EC:2.7.7.7];K02350//DNA polymerase zeta [EC:2.7.7.7];K02350//DNA polymerase zeta [EC:2.7.7.7];K02350//DNA polymerase zeta [EC:2.7.7.7];K02350//DNA polymerase zeta [EC:2.7.7.7]	XM_020818160.1 PREDICTED: Dendrobium catenatum zinc finger protein VAR3, chloroplastic-like (LOC110093315), mRNA	zinc finger protein VAR3, chloroplastic-like [Dendrobium catenatum] >PKU75995.1 Zinc finger protein VAR3, chloroplastic [Dendrobium catenatum]	Zn-finger in Ran binding protein and others	[R] KOG4198 RNA-binding Ran Zn-finger protein and related proteins	Zinc finger protein VAR3, chloroplastic OS=Arabidopsis thaliana OX=3702 GN=VAR3 PE=1 SV=2	GO:0046872//metal ion binding
CL1004.Contig2_All	CL1004.Contig2_All	0.153	0.08	0.952843	NA	NA	K02350//DNA polymerase zeta [EC:2.7.7.7];K02350//DNA polymerase zeta [EC:2.7.7.7];K02350//DNA polymerase zeta [EC:2.7.7.7];K02350//DNA polymerase zeta [EC:2.7.7.7];K02350//DNA polymerase zeta [EC:2.7.7.7]	XM_020818160.1 PREDICTED: Dendrobium catenatum zinc finger protein VAR3, chloroplastic-like (LOC110093315), mRNA	zinc finger protein VAR3, chloroplastic-like [Dendrobium catenatum] >PKU75995.1 Zinc finger protein VAR3, chloroplastic [Dendrobium catenatum]	NA	[R] KOG4198 RNA-binding Ran Zn-finger protein and related proteins	Zinc finger protein VAR3, chloroplastic OS=Arabidopsis thaliana OX=3702 GN=VAR3 PE=1 SV=2	GO:0003887//DNA-directed DNA polymerase activity;GO:0046872//metal ion binding
CL1004.Contig3_All	CL1004.Contig3_All	0.633	0.04	3.93635	NA	NA	K02350//DNA polymerase zeta [EC:2.7.7.7];K02350//DNA polymerase zeta [EC:2.7.7.7];K02350//DNA polymerase zeta [EC:2.7.7.7];K02350//DNA polymerase zeta [EC:2.7.7.7];K02350//DNA polymerase zeta [EC:2.7.7.7]	XM_020818160.1 PREDICTED: Dendrobium catenatum zinc finger protein VAR3, chloroplastic-like (LOC110093315), mRNA	zinc finger protein VAR3, chloroplastic-like [Dendrobium catenatum] >PKU75995.1 Zinc finger protein VAR3, chloroplastic [Dendrobium catenatum]	NA	[R] KOG4198 RNA-binding Ran Zn-finger protein and related proteins	Zinc finger protein VAR3, chloroplastic OS=Arabidopsis thaliana OX=3702 GN=VAR3 PE=1 SV=2	GO:0003887//DNA-directed DNA polymerase activity;GO:0046872//metal ion binding
CL1004.Contig4_All	CL1004.Contig4_All	0.193	0.283	-0.563527	NA	NA	K02350//DNA polymerase zeta [EC:2.7.7.7];K02350//DNA polymerase zeta [EC:2.7.7.7];K02350//DNA polymerase zeta [EC:2.7.7.7];K02350//DNA polymerase zeta [EC:2.7.7.7];K02350//DNA polymerase zeta [EC:2.7.7.7]	XM_020818160.1 PREDICTED: Dendrobium catenatum zinc finger protein VAR3, chloroplastic-like (LOC110093315), mRNA	zinc finger protein VAR3, chloroplastic-like [Dendrobium catenatum] >PKU75995.1 Zinc finger protein VAR3, chloroplastic [Dendrobium catenatum]	Zn-finger in Ran binding protein and others	[R] KOG4198 RNA-binding Ran Zn-finger protein and related proteins	Zinc finger protein VAR3, chloroplastic OS=Arabidopsis thaliana OX=3702 GN=VAR3 PE=1 SV=2	GO:0003887//DNA-directed DNA polymerase activity;GO:0046872//metal ion binding
CL1004.Contig5_All	CL1004.Contig5_All	0	0.86	-6.72334	NA	NA	K02350//DNA polymerase zeta [EC:2.7.7.7];K02350//DNA polymerase zeta [EC:2.7.7.7];K02350//DNA polymerase zeta [EC:2.7.7.7];K02350//DNA polymerase zeta [EC:2.7.7.7];K02350//DNA polymerase zeta [EC:2.7.7.7]	XM_020818160.1 PREDICTED: Dendrobium catenatum zinc finger protein VAR3, chloroplastic-like (LOC110093315), mRNA	zinc finger protein VAR3, chloroplastic-like [Dendrobium catenatum] >PKU75995.1 Zinc finger protein VAR3, chloroplastic [Dendrobium catenatum]	Zn-finger in Ran binding protein and others	[R] KOG4198 RNA-binding Ran Zn-finger protein and related proteins	Zinc finger protein VAR3, chloroplastic OS=Arabidopsis thaliana OX=3702 GN=VAR3 PE=1 SV=2	GO:0003887//DNA-directed DNA polymerase activity;GO:0046872//metal ion binding
CL1004.Contig6_All	CL1004.Contig6_All	0.983	0.886	0.139044	NA	NA	K02350//DNA polymerase zeta [EC:2.7.7.7];K02350//DNA polymerase zeta [EC:2.7.7.7];K02350//DNA polymerase zeta [EC:2.7.7.7];K02350//DNA polymerase zeta [EC:2.7.7.7];K02350//DNA polymerase zeta [EC:2.7.7.7]	XM_020818160.1 PREDICTED: Dendrobium catenatum zinc finger protein VAR3, chloroplastic-like (LOC110093315), mRNA	zinc finger protein VAR3, chloroplastic-like [Dendrobium catenatum] >PKU75995.1 Zinc finger protein VAR3, chloroplastic [Dendrobium catenatum]	NA	[R] KOG4198 RNA-binding Ran Zn-finger protein and related proteins	Zinc finger protein VAR3, chloroplastic OS=Arabidopsis thaliana OX=3702 GN=VAR3 PE=1 SV=2	GO:0003887//DNA-directed DNA polymerase activity;GO:0046872//metal ion binding
CL1004.Contig7_All	CL1004.Contig7_All	0	1.03	-6.90062	NA	NA	K02350//DNA polymerase zeta [EC:2.7.7.7];K02350//DNA polymerase zeta [EC:2.7.7.7];K02350//DNA polymerase zeta [EC:2.7.7.7];K02350//DNA polymerase zeta [EC:2.7.7.7];K02350//DNA polymerase zeta [EC:2.7.7.7]	XM_020818160.1 PREDICTED: Dendrobium catenatum zinc finger protein VAR3, chloroplastic-like (LOC110093315), mRNA	zinc finger protein VAR3, chloroplastic-like [Dendrobium catenatum] >PKU75995.1 Zinc finger protein VAR3, chloroplastic [Dendrobium catenatum]	Zn-finger in Ran binding protein and others	[R] KOG4198 RNA-binding Ran Zn-finger protein and related proteins	Zinc finger protein VAR3, chloroplastic OS=Arabidopsis thaliana OX=3702 GN=VAR3 PE=1 SV=2	GO:0003887//DNA-directed DNA polymerase activity;GO:0046872//metal ion binding
CL10040.Contig1_All	CL10040.Contig1_All	0.933	0.08	3.59172	NA	NA	NA	NA	NA	NA	NA	NA	NA
CL10040.Contig2_All	CL10040.Contig2_All	2.506	0.283	3.12223	NA	NA	NA	XM_020823787.1 PREDICTED: Dendrobium catenatum receptor protein kinase-like protein ZAR1 (LOC110097420), mRNA	RNA exonuclease 1 [Dendrobium catenatum]	NA	NA	NA	GO:0004527//exonuclease activity
CL10041.Contig1_All	CL10041.Contig1_All	0.133	1.61	-3.55396	NA	NA	K13249//translocon-associated protein subunit alpha+ko04141//Protein processing in endoplasmic reticulum;K13249//translocon-associated protein subunit alpha+ko04141//Protein processing in endoplasmic reticulum;K13249//translocon-associated protein subunit alpha+ko04141//Protein processing in endoplasmic reticulum;K13249//translocon-associated protein subunit alpha+ko04141//Protein processing in e…	XM_020833371.1 PREDICTED: Dendrobium catenatum translocon-associated protein subunit alpha (LOC110104319), mRNA	translocon-associated protein subunit alpha [Dendrobium catenatum] >PKU64597.1 Translocon-associated protein subunit alpha [Dendrobium catenatum]	NA	NA	Translocon-associated protein subunit alpha OS=Arabidopsis thaliana OX=3702 GN=At2g21160 PE=2 SV=3	GO:0016021//integral component of membrane;GO:0005789//endoplasmic reticulum membrane
CL10041.Contig2_All	CL10041.Contig2_All	1.166	0.296	1.95429	NA	NA	NA	XM_020849914.1 PREDICTED: Dendrobium catenatum calcium-dependent protein kinase 3-like (LOC110116372), mRNA	NA	NA	NA	NA	NA
CL10041.Contig3_All	CL10041.Contig3_All	1.386	0	4.46619	NA	NA	NA	XM_020849914.1 PREDICTED: Dendrobium catenatum calcium-dependent protein kinase 3-like (LOC110116372), mRNA	NA	NA	NA	NA	NA
CL10041.Contig4_All	CL10041.Contig4_All	0	0.18	NA	NA	NA	NA	NA	NA	NA	NA	NA	NA
CL10042.Contig1_All	CL10042.Contig1_All	4.576	3.463	0.404593	NA	NA	K20241//WD repeat-containing protein 44;K20241//WD repeat-containing protein 44;K20241//WD repeat-containing protein 44;K20241//WD repeat-containing protein 44;K20241//WD repeat-containing protein 44	XM_020827437.1 PREDICTED: Dendrobium catenatum WD repeat-containing protein 44-like (LOC110100049), transcript variant X2, mRNA	WD repeat-containing protein 44-like [Dendrobium catenatum] >XP_020683096.1 WD repeat-containing protein 44-like [Dendrobium catenatum] >PKU72607.1 Flowering time control protein FY [Dendrobium catenatum]	WD domain, G-beta repeat	[S] KOG0283 WD40 repeat-containing protein	Guanine nucleotide-binding protein subunit beta-like protein OS=Nicotiana plumbaginifolia OX=4092 PE=2 SV=1	NA
CL10042.Contig2_All	CL10042.Contig2_All	3.116	0.05	5.86978	NA	NA	K20241//WD repeat-containing protein 44;K20241//WD repeat-containing protein 44;K20241//WD repeat-containing protein 44;K20241//WD repeat-containing protein 44;K20241//WD repeat-containing protein 44	XM_020827437.1 PREDICTED: Dendrobium catenatum WD repeat-containing protein 44-like (LOC110100049), transcript variant X2, mRNA	WD repeat-containing protein 44-like [Dendrobium catenatum] >XP_020683096.1 WD repeat-containing protein 44-like [Dendrobium catenatum] >PKU72607.1 Flowering time control protein FY [Dendrobium catenatum]	WD domain, G-beta repeat	[S] KOG0283 WD40 repeat-containing protein	Guanine nucleotide-binding protein subunit beta-like protein OS=Nicotiana plumbaginifolia OX=4092 PE=2 SV=1	NA
CL10042.Contig3_All	CL10042.Contig3_All	1.87	6.663	-1.83465	NA	NA	K20241//WD repeat-containing protein 44;K20241//WD repeat-containing protein 44;K20241//WD repeat-containing protein 44;K20241//WD repeat-containing protein 44;K20241//WD repeat-containing protein 44	XM_020827436.1 PREDICTED: Dendrobium catenatum WD repeat-containing protein 44-like (LOC110100049), transcript variant X1, mRNA	WD repeat-containing protein 44-like [Dendrobium catenatum] >XP_020683096.1 WD repeat-containing protein 44-like [Dendrobium catenatum] >PKU72607.1 Flowering time control protein FY [Dendrobium catenatum]	WD domain, G-beta repeat	[S] KOG0283 WD40 repeat-containing protein	Guanine nucleotide-binding protein subunit beta-like protein OS=Nicotiana plumbaginifolia OX=4092 PE=2 SV=1	NA
CL10043.Contig1_All	CL10043.Contig1_All	153.59	0.456	8.39717	NA	NA	NA	XM_020819222.1 PREDICTED: Dendrobium catenatum uncharacterized LOC110094078 (LOC110094078), mRNA	hypothetical protein MA16_Dca003129 [Dendrobium catenatum]	NA	NA	NA	NA
CL10043.Contig2_All	CL10043.Contig2_All	88.513	2.58	5.10083	NA	NA	NA	XM_020819222.1 PREDICTED: Dendrobium catenatum uncharacterized LOC110094078 (LOC110094078), mRNA	uncharacterized protein LOC110094078 [Dendrobium catenatum]	NA	NA	NA	NA
CL10044.Contig1_All	CL10044.Contig1_All	0.69	0.28	1.30221	NA	NA	NA	NA	NA	NA	NA	NA	NA
CL10044.Contig2_All	CL10044.Contig2_All	0.506	0.213	1.22915	NA	NA	NA	NA	NA	NA	NA	NA	NA
CL10044.Contig3_All	CL10044.Contig3_All	0.366	0.15	1.22915	NA	NA	NA	NA	NA	NA	NA	NA	NA
CL10044.Contig4_All	CL10044.Contig4_All	0.896	0.37	1.26455	NA	NA	NA	NA	NA	NA	NA	NA	NA
CL10045.Contig1_All	CL10045.Contig1_All	0.08	0.833	-3.43734	NA	NA	NA	XM_020823638.1 PREDICTED: Dendrobium catenatum uncharacterized LOC110097338 (LOC110097338), mRNA	hypothetical protein MA16_Dca023772 [Dendrobium catenatum]	NA	NA	NA	NA
CL10045.Contig2_All	CL10045.Contig2_All	0.903	1.86	-1.04364	NA	NA	NA	XM_020823638.1 PREDICTED: Dendrobium catenatum uncharacterized LOC110097338 (LOC110097338), mRNA	hypothetical protein MA16_Dca023772 [Dendrobium catenatum]	NA	NA	NA	NA
CL10046.Contig1_All	CL10046.Contig1_All	2.15	0.543	1.98038	NA	NA	K15362//fanconi anemia group J protein [EC:3.6.4.12]+ko03440//Homologous recombination;K15362//fanconi anemia group J protein [EC:3.6.4.12]+ko03440//Homologous recombination;K15362//fanconi anemia group J protein [EC:3.6.4.12]+ko03440//Homologous recombination;K15362//fanconi anemia group J protein [EC:3.6.4.12]+ko03440//Homologous recombination;K15362//fanconi anemia group J protein [EC:3.6.4.12…	XM_020829426.1 PREDICTED: Dendrobium catenatum Fanconi anemia group J protein homolog (LOC110101508), transcript variant X1, mRNA	Fanconi anemia group J protein homolog isoform X1 [Dendrobium catenatum]	Helicase C-terminal domain	[L] KOG1132 Helicase of the DEAD superfamily	Regulator of telomere elongation helicase 1 homolog OS=Oryza sativa subsp. japonica OX=39947 GN=RTEL1 PE=2 SV=1	NA
CL10046.Contig2_All	CL10046.Contig2_All	NA	NA	NA	NA	NA	NA	XM_020829427.1 PREDICTED: Dendrobium catenatum Fanconi anemia group J protein homolog (LOC110101508), transcript variant X4, mRNA	NA	NA	NA	NA	NA
CL10047.Contig1_All	CL10047.Contig1_All	1.523	8.333	-2.44882	NA	NA	NA	XM_020822212.1 PREDICTED: Dendrobium catenatum coiled-coil domain-containing protein 93 (LOC110096328), transcript variant X1, mRNA	coiled-coil domain-containing protein 93 isoform X1 [Dendrobium catenatum]	V-type ATPase 116kDa subunit family	[S] KOG2701 Uncharacterized conserved protein	NA	NA
CL10047.Contig2_All	CL10047.Contig2_All	4.333	0	9.39593	NA	NA	NA	XM_020822212.1 PREDICTED: Dendrobium catenatum coiled-coil domain-containing protein 93 (LOC110096328), transcript variant X1, mRNA	coiled-coil domain-containing protein 93 isoform X1 [Dendrobium catenatum]	V-type ATPase 116kDa subunit family	[S] KOG2701 Uncharacterized conserved protein	NA	NA
CL10047.Contig3_All	CL10047.Contig3_All	23.656	0.97	4.6335	NA	NA	NA	XM_020822212.1 PREDICTED: Dendrobium catenatum coiled-coil domain-containing protein 93 (LOC110096328), transcript variant X1, mRNA	coiled-coil domain-containing protein 93 isoform X1 [Dendrobium catenatum]	V-type ATPase 116kDa subunit family	[S] KOG2701 Uncharacterized conserved protein	NA	NA
CL10048.Contig1_All	CL10048.Contig1_All	5.73	2.956	0.951373	NA	NA	NA	XM_020850311.1 PREDICTED: Dendrobium catenatum uncharacterized membrane protein At1g16860-like (LOC110116646), mRNA	uncharacterized membrane protein At1g16860-like [Dendrobium catenatum] >PKU60572.1 putative membrane protein [Dendrobium catenatum]	E3 Ubiquitin ligase	NA	Uncharacterized membrane protein At1g16860 OS=Arabidopsis thaliana OX=3702 GN=At1g16860 PE=1 SV=1	GO:0016021//integral component of membrane
CL10048.Contig2_All	CL10048.Contig2_All	5.573	19.333	-1.79625	NA	NA	NA	XM_020850311.1 PREDICTED: Dendrobium catenatum uncharacterized membrane protein At1g16860-like (LOC110116646), mRNA	uncharacterized membrane protein At1g16860-like [Dendrobium catenatum] >PKU60572.1 putative membrane protein [Dendrobium catenatum]	E3 Ubiquitin ligase	NA	Uncharacterized membrane protein At1g16860 OS=Arabidopsis thaliana OX=3702 GN=At1g16860 PE=1 SV=1	GO:0016021//integral component of membrane
CL10049.Contig1_All	CL10049.Contig1_All	1.196	0.15	3.00676	NA	NA	NA	NA	NA	NA	NA	NA	NA
CL10049.Contig2_All	CL10049.Contig2_All	2.473	0.41	2.59215	NA	NA	NA	NA	hypothetical protein MA16_Dca015649 [Dendrobium catenatum]	Fatty acid desaturase	NA	NA	NA
CL1005.Contig1_All	CL1005.Contig1_All	0	0.86	-5.69368	NA	NA	NA	NA	NA	NA	NA	NA	NA
CL1005.Contig2_All	CL1005.Contig2_All	0	0.976	-5.08071	NA	NA	NA	NA	NA	NA	NA	NA	NA
CL10050.Contig1_All	CL10050.Contig1_All	6.383	3.573	0.838149	NA	NA	K12873//bud site selection protein 31+ko03040//Spliceosome;K12873//bud site selection protein 31+ko03040//Spliceosome;K12873//bud site selection protein 31+ko03040//Spliceosome;K12873//bud site selection protein 31+ko03040//Spliceosome;K12873//bud site selection protein 31+ko03040//Spliceosome	XM_020835394.1 PREDICTED: Dendrobium catenatum protein BUD31 homolog 2 (LOC110105761), transcript variant X2, mRNA	protein BUD31 homolog 2 isoform X2 [Dendrobium catenatum] >XP_020691061.1 protein BUD31 homolog 2 isoform X2 [Dendrobium catenatum] >XP_020691070.1 protein BUD31 homolog 2 isoform X2 [Dendrobium catenatum] >PKU82816.1 Protein BUD31 like 2 [Dendrobium catenatum]	G10 protein	[K] KOG3404 G10 protein/predicted nuclear transcription regulator	Protein BUD31 homolog 2 OS=Oryza sativa subsp. japonica OX=39947 GN=Os05g0446300 PE=2 SV=1	GO:0005634//nucleus
CL10050.Contig2_All	CL10050.Contig2_All	0.683	10.866	-3.99751	NA	NA	K12873//bud site selection protein 31+ko03040//Spliceosome;K12873//bud site selection protein 31+ko03040//Spliceosome;K12873//bud site selection protein 31+ko03040//Spliceosome;K12873//bud site selection protein 31+ko03040//Spliceosome;K12873//bud site selection protein 31+ko03040//Spliceosome	XM_020835411.1 PREDICTED: Dendrobium catenatum protein BUD31 homolog 2 (LOC110105761), transcript variant X4, mRNA	protein BUD31 homolog 2 isoform X2 [Dendrobium catenatum] >XP_020691061.1 protein BUD31 homolog 2 isoform X2 [Dendrobium catenatum] >XP_020691070.1 protein BUD31 homolog 2 isoform X2 [Dendrobium catenatum] >PKU82816.1 Protein BUD31 like 2 [Dendrobium catenatum]	G10 protein	[K] KOG3404 G10 protein/predicted nuclear transcription regulator	Protein BUD31 homolog 2 OS=Oryza sativa subsp. japonica OX=39947 GN=Os05g0446300 PE=2 SV=1	GO:0005634//nucleus
CL10050.Contig3_All	CL10050.Contig3_All	0	3.02	-7.69063	NA	NA	K12873//bud site selection protein 31+ko03040//Spliceosome;K12873//bud site selection protein 31+ko03040//Spliceosome;K12873//bud site selection protein 31+ko03040//Spliceosome;K12873//bud site selection protein 31+ko03040//Spliceosome;K12873//bud site selection protein 31+ko03040//Spliceosome	XM_020835402.1 PREDICTED: Dendrobium catenatum protein BUD31 homolog 2 (LOC110105761), transcript variant X3, mRNA	protein BUD31 homolog 2 isoform X2 [Dendrobium catenatum] >XP_020691061.1 protein BUD31 homolog 2 isoform X2 [Dendrobium catenatum] >XP_020691070.1 protein BUD31 homolog 2 isoform X2 [Dendrobium catenatum] >PKU82816.1 Protein BUD31 like 2 [Dendrobium catenatum]	G10 protein	[K] KOG3404 G10 protein/predicted nuclear transcription regulator	Protein BUD31 homolog 2 OS=Oryza sativa subsp. japonica OX=39947 GN=Os05g0446300 PE=2 SV=1	GO:0005634//nucleus
CL10050.Contig4_All	CL10050.Contig4_All	0.31	0	3.4236	NA	NA	K12873//bud site selection protein 31+ko03040//Spliceosome;K12873//bud site selection protein 31+ko03040//Spliceosome;K12873//bud site selection protein 31+ko03040//Spliceosome;K12873//bud site selection protein 31+ko03040//Spliceosome;K12873//bud site selection protein 31+ko03040//Spliceosome	XR_002303903.1 PREDICTED: Dendrobium catenatum uncharacterized LOC110103030 (LOC110103030), ncRNA	protein BUD31 homolog 2 isoform X2 [Dendrobium catenatum] >XP_020691061.1 protein BUD31 homolog 2 isoform X2 [Dendrobium catenatum] >XP_020691070.1 protein BUD31 homolog 2 isoform X2 [Dendrobium catenatum] >PKU82816.1 Protein BUD31 like 2 [Dendrobium catenatum]	G10 protein	[K] KOG3404 G10 protein/predicted nuclear transcription regulator	Protein BUD31 homolog 2 OS=Oryza sativa subsp. japonica OX=39947 GN=Os05g0446300 PE=2 SV=1	GO:0005634//nucleus;GO:0016021//integral component of membrane
CL10050.Contig5_All	CL10050.Contig5_All	1.536	1.226	0.321819	NA	NA	K12873//bud site selection protein 31+ko03040//Spliceosome;K12873//bud site selection protein 31+ko03040//Spliceosome;K12873//bud site selection protein 31+ko03040//Spliceosome;K12873//bud site selection protein 31+ko03040//Spliceosome;K12873//bud site selection protein 31+ko03040//Spliceosome	XM_020835386.1 PREDICTED: Dendrobium catenatum protein BUD31 homolog 2 (LOC110105761), transcript variant X1, mRNA	protein BUD31 homolog 2 isoform X2 [Dendrobium catenatum] >XP_020691061.1 protein BUD31 homolog 2 isoform X2 [Dendrobium catenatum] >XP_020691070.1 protein BUD31 homolog 2 isoform X2 [Dendrobium catenatum] >PKU82816.1 Protein BUD31 like 2 [Dendrobium catenatum]	G10 protein	[K] KOG3404 G10 protein/predicted nuclear transcription regulator	Protein BUD31 homolog 2 OS=Oryza sativa subsp. japonica OX=39947 GN=Os05g0446300 PE=2 SV=1	GO:0005634//nucleus;GO:0016021//integral component of membrane
CL10050.Contig6_All	CL10050.Contig6_All	2.2	3.113	-0.506717	NA	NA	K12873//bud site selection protein 31+ko03040//Spliceosome;K12873//bud site selection protein 31+ko03040//Spliceosome;K12873//bud site selection protein 31+ko03040//Spliceosome;K12873//bud site selection protein 31+ko03040//Spliceosome;K12873//bud site selection protein 31+ko03040//Spliceosome	XM_020835402.1 PREDICTED: Dendrobium catenatum protein BUD31 homolog 2 (LOC110105761), transcript variant X3, mRNA	protein BUD31 homolog 2 isoform X2 [Dendrobium catenatum] >XP_020691061.1 protein BUD31 homolog 2 isoform X2 [Dendrobium catenatum] >XP_020691070.1 protein BUD31 homolog 2 isoform X2 [Dendrobium catenatum] >PKU82816.1 Protein BUD31 like 2 [Dendrobium catenatum]	G10 protein	[K] KOG3404 G10 protein/predicted nuclear transcription regulator	Protein BUD31 homolog 2 OS=Oryza sativa subsp. japonica OX=39947 GN=Os05g0446300 PE=2 SV=1	GO:0005634//nucleus
CL10051.Contig1_All	CL10051.Contig1_All	38.016	21.596	0.817854	NA	NA	NA	XM_020849645.1 PREDICTED: Dendrobium catenatum ALA-interacting subunit 3-like (LOC110116167), mRNA	ALA-interacting subunit 3-like [Dendrobium catenatum] >PKU59698.1 ALA-interacting subunit 1 [Dendrobium catenatum]	LEM3 (ligand-effect modulator 3) family / CDC50 family	[DKT] KOG2952 Cell cycle control protein	ALA-interacting subunit 3 OS=Arabidopsis thaliana OX=3702 GN=ALIS3 PE=1 SV=1	GO:0016021//integral component of membrane
CL10051.Contig2_All	CL10051.Contig2_All	9.333	5.56	0.752416	NA	NA	NA	XM_020849645.1 PREDICTED: Dendrobium catenatum ALA-interacting subunit 3-like (LOC110116167), mRNA	ALA-interacting subunit 3-like [Dendrobium catenatum] >PKU59698.1 ALA-interacting subunit 1 [Dendrobium catenatum]	LEM3 (ligand-effect modulator 3) family / CDC50 family	[DKT] KOG2952 Cell cycle control protein	ALA-interacting subunit 3 OS=Arabidopsis thaliana OX=3702 GN=ALIS3 PE=1 SV=1	GO:0016021//integral component of membrane
CL10051.Contig3_All	CL10051.Contig3_All	4.263	0.48	3.15524	NA	NA	NA	XM_020849645.1 PREDICTED: Dendrobium catenatum ALA-interacting subunit 3-like (LOC110116167), mRNA	ALA-interacting subunit 3-like [Dendrobium catenatum] >PKU59698.1 ALA-interacting subunit 1 [Dendrobium catenatum]	LEM3 (ligand-effect modulator 3) family / CDC50 family	[DKT] KOG2952 Cell cycle control protein	ALA-interacting subunit 3 OS=Arabidopsis thaliana OX=3702 GN=ALIS3 PE=1 SV=1	GO:0016021//integral component of membrane
CL10052.Contig1_All	CL10052.Contig1_All	NA	NA	NA	NA	NA	NA	XM_020839061.1 PREDICTED: Dendrobium catenatum glucan endo-1,3-beta-glucosidase 8-like (LOC110108429), mRNA	NA	NA	NA	NA	NA
CL10052.Contig2_All	CL10052.Contig2_All	0.606	0.09	2.81411	NA	NA	NA	XM_020839061.1 PREDICTED: Dendrobium catenatum glucan endo-1,3-beta-glucosidase 8-like (LOC110108429), mRNA	NA	NA	NA	NA	NA
CL10053.Contig1_All	CL10053.Contig1_All	5.366	14.466	-1.43229	bHLH	NA	K04733//interleukin-1 receptor-associated kinase 4 [EC:2.7.11.1];K16189//phytochrome-interacting factor 4+ko04075//Plant hormone signal transduction;K12126//phytochrome-interacting factor 3+ko04712//Circadian rhythm - plant+ko04075//Plant hormone signal transduction;K12126//phytochrome-interacting factor 3+ko04712//Circadian rhythm - plant+ko04075//Plant hormone signal transduction;K12126//phytoc…	XM_020839249.1 PREDICTED: Dendrobium catenatum transcription factor bHLH128-like (LOC110108563), transcript variant X1, mRNA	transcription factor bHLH128-like isoform X1 [Dendrobium catenatum]	Helix-loop-helix DNA-binding domain	[KT] LSE0107 A bHLH transcription factor	Transcription factor bHLH129 OS=Arabidopsis thaliana OX=3702 GN=BHLH129 PE=3 SV=2	GO:0046983//protein dimerization activity
CL10053.Contig2_All	CL10053.Contig2_All	6.79	1.28	2.40425	bHLH	NA	K04733//interleukin-1 receptor-associated kinase 4 [EC:2.7.11.1];K04733//interleukin-1 receptor-associated kinase 4 [EC:2.7.11.1];K16189//phytochrome-interacting factor 4+ko04075//Plant hormone signal transduction;K12126//phytochrome-interacting factor 3+ko04712//Circadian rhythm - plant+ko04075//Plant hormone signal transduction;K12126//phytochrome-interacting factor 3+ko04712//Circadian rhythm …	XM_020839249.1 PREDICTED: Dendrobium catenatum transcription factor bHLH128-like (LOC110108563), transcript variant X1, mRNA	transcription factor bHLH128-like isoform X1 [Dendrobium catenatum]	Helix-loop-helix DNA-binding domain	[KT] LSE0107 A bHLH transcription factor	Transcription factor bHLH81 OS=Arabidopsis thaliana OX=3702 GN=BHLH81 PE=2 SV=1	GO:0046983//protein dimerization activity
CL10054.Contig1_All	CL10054.Contig1_All	0.723	0.266	1.43971	NA	Brassica rapa subsp. pekinensis isolate BrTNL10 disease resistance protein gene, complete cds.	K19525//vacuolar protein sorting-associated protein 13A/C;K00102//D-lactate dehydrogenase (cytochrome) [EC:1.1.2.4]+ko00620//Pyruvate metabolism;K12396//AP-3 complex subunit delta;K15255//ATP-dependent DNA helicase PIF1 [EC:3.6.4.12];K01303//acylaminoacyl-peptidase [EC:3.4.19.1]	XM_020817132.1 PREDICTED: Dendrobium catenatum uncharacterized mitochondrial protein AtMg00860-like (LOC110092542), mRNA	putative mitochondrial protein [Dendrobium catenatum]	Reverse transcriptase (RNA-dependent DNA polymerase)	[R] KOG0017 FOG: Transposon-encoded proteins with TYA, reverse transcriptase, integrase domains in various combinations	Uncharacterized mitochondrial protein AtMg00860 OS=Arabidopsis thaliana OX=3702 GN=AtMg00860 PE=4 SV=1	GO:0015074//DNA integration;GO:0003676//nucleic acid binding;GO:0004190//aspartic-type endopeptidase activity
CL10054.Contig2_All	CL10054.Contig2_All	0.53	0	3.59172	NA	NA	K13496//UDP-glucosyl transferase 73C [EC:2.4.1.-]	NA	putative mitochondrial protein [Dendrobium catenatum]	NA	[R] KOG0017 FOG: Transposon-encoded proteins with TYA, reverse transcriptase, integrase domains in various combinations	NA	GO:0015074//DNA integration;GO:0003676//nucleic acid binding;GO:0004190//aspartic-type endopeptidase activity
CL10055.Contig1_All	CL10055.Contig1_All	NA	NA	NA	NA	NA	NA	NA	NA	NA	NA	NA	NA
CL10055.Contig2_All	CL10055.Contig2_All	0.25	0	NA	NA	NA	NA	NA	NA	NA	NA	NA	NA
CL10056.Contig1_All	CL10056.Contig1_All	0.02	3.466	-7.46518	NA	NA	K12818//ATP-dependent RNA helicase DHX8/PRP22 [EC:3.6.4.13]+ko03040//Spliceosome;K12818//ATP-dependent RNA helicase DHX8/PRP22 [EC:3.6.4.13]+ko03040//Spliceosome;K12818//ATP-dependent RNA helicase DHX8/PRP22 [EC:3.6.4.13]+ko03040//Spliceosome;K12818//ATP-dependent RNA helicase DHX8/PRP22 [EC:3.6.4.13]+ko03040//Spliceosome;K12818//ATP-dependent RNA helicase DHX8/PRP22 [EC:3.6.4.13]+ko03040//Splice…	XM_020732965.1 PREDICTED: Phalaenopsis equestris probable pre-mRNA-splicing factor ATP-dependent RNA helicase DEAH4 (LOC110030311), transcript variant X1, mRNA	probable pre-mRNA-splicing factor ATP-dependent RNA helicase DEAH4 isoform X1 [Phalaenopsis equestris]	Helicase associated domain (HA2)	[A] KOG0922 DEAH-box RNA helicase	Probable pre-mRNA-splicing factor ATP-dependent RNA helicase DEAH4 OS=Arabidopsis thaliana OX=3702 GN=At1g27900 PE=1 SV=1	GO:0005524//ATP binding;GO:0004386//helicase activity;GO:0003676//nucleic acid binding
CL10056.Contig10_All	CL10056.Contig10_All	0.05	2.08	-5.36301	NA	NA	K12818//ATP-dependent RNA helicase DHX8/PRP22 [EC:3.6.4.13]+ko03040//Spliceosome;K12818//ATP-dependent RNA helicase DHX8/PRP22 [EC:3.6.4.13]+ko03040//Spliceosome;K12818//ATP-dependent RNA helicase DHX8/PRP22 [EC:3.6.4.13]+ko03040//Spliceosome;K12818//ATP-dependent RNA helicase DHX8/PRP22 [EC:3.6.4.13]+ko03040//Spliceosome;K12818//ATP-dependent RNA helicase DHX8/PRP22 [EC:3.6.4.13]+ko03040//Splice…	XM_020827724.1 PREDICTED: Dendrobium catenatum probable pre-mRNA-splicing factor ATP-dependent RNA helicase DEAH4 (LOC110100287), transcript variant X1, mRNA	probable pre-mRNA-splicing factor ATP-dependent RNA helicase DEAH4 isoform X1 [Dendrobium catenatum]	Helicase conserved C-terminal domain	[A] KOG0922 DEAH-box RNA helicase	Probable pre-mRNA-splicing factor ATP-dependent RNA helicase DEAH4 OS=Arabidopsis thaliana OX=3702 GN=At1g27900 PE=1 SV=1	GO:0005524//ATP binding;GO:0004386//helicase activity
CL10056.Contig11_All	CL10056.Contig11_All	0	1.213	-8.35352	NA	NA	K12818//ATP-dependent RNA helicase DHX8/PRP22 [EC:3.6.4.13]+ko03040//Spliceosome;K12818//ATP-dependent RNA helicase DHX8/PRP22 [EC:3.6.4.13]+ko03040//Spliceosome;K12818//ATP-dependent RNA helicase DHX8/PRP22 [EC:3.6.4.13]+ko03040//Spliceosome;K12818//ATP-dependent RNA helicase DHX8/PRP22 [EC:3.6.4.13]+ko03040//Spliceosome;K12818//ATP-dependent RNA helicase DHX8/PRP22 [EC:3.6.4.13]+ko03040//Splice…	XM_020827724.1 PREDICTED: Dendrobium catenatum probable pre-mRNA-splicing factor ATP-dependent RNA helicase DEAH4 (LOC110100287), transcript variant X1, mRNA	probable pre-mRNA-splicing factor ATP-dependent RNA helicase DEAH4 isoform X1 [Phalaenopsis equestris]	Helicase associated domain (HA2)	[A] KOG0922 DEAH-box RNA helicase	Probable pre-mRNA-splicing factor ATP-dependent RNA helicase DEAH4 OS=Arabidopsis thaliana OX=3702 GN=At1g27900 PE=1 SV=1	GO:0005524//ATP binding;GO:0004386//helicase activity;GO:0003676//nucleic acid binding
CL10056.Contig12_All	CL10056.Contig12_All	0.313	0.346	-0.183912	NA	NA	K12818//ATP-dependent RNA helicase DHX8/PRP22 [EC:3.6.4.13]+ko03040//Spliceosome;K12818//ATP-dependent RNA helicase DHX8/PRP22 [EC:3.6.4.13]+ko03040//Spliceosome;K12818//ATP-dependent RNA helicase DHX8/PRP22 [EC:3.6.4.13]+ko03040//Spliceosome;K12818//ATP-dependent RNA helicase DHX8/PRP22 [EC:3.6.4.13]+ko03040//Spliceosome;K12818//ATP-dependent RNA helicase DHX8/PRP22 [EC:3.6.4.13]+ko03040//Splice…	XM_020827725.1 PREDICTED: Dendrobium catenatum probable pre-mRNA-splicing factor ATP-dependent RNA helicase DEAH4 (LOC110100287), transcript variant X2, mRNA	probable pre-mRNA-splicing factor ATP-dependent RNA helicase DEAH4 isoform X1 [Dendrobium catenatum]	Helicase conserved C-terminal domain	[A] KOG0922 DEAH-box RNA helicase	Probable pre-mRNA-splicing factor ATP-dependent RNA helicase DEAH4 OS=Arabidopsis thaliana OX=3702 GN=At1g27900 PE=1 SV=1	GO:0005524//ATP binding;GO:0004386//helicase activity
CL10056.Contig2_All	CL10056.Contig2_All	7.353	4.113	0.83889	NA	NA	K12818//ATP-dependent RNA helicase DHX8/PRP22 [EC:3.6.4.13]+ko03040//Spliceosome;K12818//ATP-dependent RNA helicase DHX8/PRP22 [EC:3.6.4.13]+ko03040//Spliceosome;K12818//ATP-dependent RNA helicase DHX8/PRP22 [EC:3.6.4.13]+ko03040//Spliceosome;K12818//ATP-dependent RNA helicase DHX8/PRP22 [EC:3.6.4.13]+ko03040//Spliceosome;K12818//ATP-dependent RNA helicase DHX8/PRP22 [EC:3.6.4.13]+ko03040//Splice…	XM_020732965.1 PREDICTED: Phalaenopsis equestris probable pre-mRNA-splicing factor ATP-dependent RNA helicase DEAH4 (LOC110030311), transcript variant X1, mRNA	probable pre-mRNA-splicing factor ATP-dependent RNA helicase DEAH4 isoform X1 [Phalaenopsis equestris]	Helicase associated domain (HA2)	[A] KOG0922 DEAH-box RNA helicase	Probable pre-mRNA-splicing factor ATP-dependent RNA helicase DEAH4 OS=Arabidopsis thaliana OX=3702 GN=At1g27900 PE=1 SV=1	GO:0005524//ATP binding;GO:0004386//helicase activity
CL10056.Contig3_All	CL10056.Contig3_All	0	3.726	-9.17494	NA	NA	K12818//ATP-dependent RNA helicase DHX8/PRP22 [EC:3.6.4.13]+ko03040//Spliceosome;K12818//ATP-dependent RNA helicase DHX8/PRP22 [EC:3.6.4.13]+ko03040//Spliceosome;K12818//ATP-dependent RNA helicase DHX8/PRP22 [EC:3.6.4.13]+ko03040//Spliceosome;K12818//ATP-dependent RNA helicase DHX8/PRP22 [EC:3.6.4.13]+ko03040//Spliceosome;K12818//ATP-dependent RNA helicase DHX8/PRP22 [EC:3.6.4.13]+ko03040//Splice…	XM_020732968.1 PREDICTED: Phalaenopsis equestris probable pre-mRNA-splicing factor ATP-dependent RNA helicase DEAH4 (LOC110030311), transcript variant X4, mRNA	probable pre-mRNA-splicing factor ATP-dependent RNA helicase DEAH4 isoform X3 [Phalaenopsis equestris] >XP_020588627.1 probable pre-mRNA-splicing factor ATP-dependent RNA helicase DEAH4 isoform X3 [Phalaenopsis equestris]	Helicase associated domain (HA2)	[A] KOG0922 DEAH-box RNA helicase	Probable pre-mRNA-splicing factor ATP-dependent RNA helicase DEAH4 OS=Arabidopsis thaliana OX=3702 GN=At1g27900 PE=1 SV=1	GO:0005524//ATP binding;GO:0004386//helicase activity;GO:0003676//nucleic acid binding
CL10056.Contig4_All	CL10056.Contig4_All	0	2.46	-7.91913	NA	NA	K12818//ATP-dependent RNA helicase DHX8/PRP22 [EC:3.6.4.13]+ko03040//Spliceosome;K12818//ATP-dependent RNA helicase DHX8/PRP22 [EC:3.6.4.13]+ko03040//Spliceosome;K12818//ATP-dependent RNA helicase DHX8/PRP22 [EC:3.6.4.13]+ko03040//Spliceosome;K12818//ATP-dependent RNA helicase DHX8/PRP22 [EC:3.6.4.13]+ko03040//Spliceosome;K12818//ATP-dependent RNA helicase DHX8/PRP22 [EC:3.6.4.13]+ko03040//Splice…	XM_020841179.1 PREDICTED: Dendrobium catenatum probable pre-mRNA-splicing factor ATP-dependent RNA helicase DEAH4 (LOC110109948), mRNA	probable pre-mRNA-splicing factor ATP-dependent RNA helicase DEAH4 isoform X1 [Phalaenopsis equestris]	Oligonucleotide/oligosaccharide-binding (OB)-fold	[A] KOG0922 DEAH-box RNA helicase	Probable pre-mRNA-splicing factor ATP-dependent RNA helicase DEAH4 OS=Arabidopsis thaliana OX=3702 GN=At1g27900 PE=1 SV=1	NA
CL10056.Contig5_All	CL10056.Contig5_All	0.043	0.373	-3.16125	NA	NA	K12818//ATP-dependent RNA helicase DHX8/PRP22 [EC:3.6.4.13]+ko03040//Spliceosome;K12818//ATP-dependent RNA helicase DHX8/PRP22 [EC:3.6.4.13]+ko03040//Spliceosome;K12818//ATP-dependent RNA helicase DHX8/PRP22 [EC:3.6.4.13]+ko03040//Spliceosome;K12818//ATP-dependent RNA helicase DHX8/PRP22 [EC:3.6.4.13]+ko03040//Spliceosome;K12818//ATP-dependent RNA helicase DHX8/PRP22 [EC:3.6.4.13]+ko03040//Splice…	XM_020732968.1 PREDICTED: Phalaenopsis equestris probable pre-mRNA-splicing factor ATP-dependent RNA helicase DEAH4 (LOC110030311), transcript variant X4, mRNA	probable pre-mRNA-splicing factor ATP-dependent RNA helicase DEAH4 isoform X1 [Phalaenopsis equestris]	Oligonucleotide/oligosaccharide-binding (OB)-fold	[A] KOG0922 DEAH-box RNA helicase	Probable pre-mRNA-splicing factor ATP-dependent RNA helicase DEAH4 OS=Arabidopsis thaliana OX=3702 GN=At1g27900 PE=1 SV=1	GO:0005524//ATP binding;GO:0004386//helicase activity
CL10056.Contig6_All	CL10056.Contig6_All	0.136	2.54	-4.20426	NA	NA	K12818//ATP-dependent RNA helicase DHX8/PRP22 [EC:3.6.4.13]+ko03040//Spliceosome;K12818//ATP-dependent RNA helicase DHX8/PRP22 [EC:3.6.4.13]+ko03040//Spliceosome;K12818//ATP-dependent RNA helicase DHX8/PRP22 [EC:3.6.4.13]+ko03040//Spliceosome;K12818//ATP-dependent RNA helicase DHX8/PRP22 [EC:3.6.4.13]+ko03040//Spliceosome	XM_020827725.1 PREDICTED: Dendrobium catenatum probable pre-mRNA-splicing factor ATP-dependent RNA helicase DEAH4 (LOC110100287), transcript variant X2, mRNA	putative pre-mRNA-splicing factor ATP-dependent RNA helicase [Dendrobium catenatum]	NA	[A] KOG0922 DEAH-box RNA helicase	Probable pre-mRNA-splicing factor ATP-dependent RNA helicase DEAH4 OS=Arabidopsis thaliana OX=3702 GN=At1g27900 PE=1 SV=1	GO:0016021//integral component of membrane;GO:0004386//helicase activity
CL10056.Contig7_All	CL10056.Contig7_All	0.02	2.286	-6.81525	NA	NA	K12818//ATP-dependent RNA helicase DHX8/PRP22 [EC:3.6.4.13]+ko03040//Spliceosome;K12818//ATP-dependent RNA helicase DHX8/PRP22 [EC:3.6.4.13]+ko03040//Spliceosome;K12818//ATP-dependent RNA helicase DHX8/PRP22 [EC:3.6.4.13]+ko03040//Spliceosome;K12818//ATP-dependent RNA helicase DHX8/PRP22 [EC:3.6.4.13]+ko03040//Spliceosome;K12818//ATP-dependent RNA helicase DHX8/PRP22 [EC:3.6.4.13]+ko03040//Splice…	XM_020732968.1 PREDICTED: Phalaenopsis equestris probable pre-mRNA-splicing factor ATP-dependent RNA helicase DEAH4 (LOC110030311), transcript variant X4, mRNA	probable pre-mRNA-splicing factor ATP-dependent RNA helicase DEAH4 isoform X3 [Phalaenopsis equestris] >XP_020588627.1 probable pre-mRNA-splicing factor ATP-dependent RNA helicase DEAH4 isoform X3 [Phalaenopsis equestris]	Helicase associated domain (HA2)	[A] KOG0922 DEAH-box RNA helicase	Probable pre-mRNA-splicing factor ATP-dependent RNA helicase DEAH4 OS=Arabidopsis thaliana OX=3702 GN=At1g27900 PE=1 SV=1	GO:0005524//ATP binding;GO:0004386//helicase activity;GO:0003676//nucleic acid binding
CL10056.Contig8_All	CL10056.Contig8_All	0.076	4.03	-5.71807	NA	NA	K12818//ATP-dependent RNA helicase DHX8/PRP22 [EC:3.6.4.13]+ko03040//Spliceosome;K12818//ATP-dependent RNA helicase DHX8/PRP22 [EC:3.6.4.13]+ko03040//Spliceosome;K12818//ATP-dependent RNA helicase DHX8/PRP22 [EC:3.6.4.13]+ko03040//Spliceosome;K12818//ATP-dependent RNA helicase DHX8/PRP22 [EC:3.6.4.13]+ko03040//Spliceosome;K12818//ATP-dependent RNA helicase DHX8/PRP22 [EC:3.6.4.13]+ko03040//Splice…	XM_020827725.1 PREDICTED: Dendrobium catenatum probable pre-mRNA-splicing factor ATP-dependent RNA helicase DEAH4 (LOC110100287), transcript variant X2, mRNA	probable pre-mRNA-splicing factor ATP-dependent RNA helicase DEAH4 isoform X2 [Dendrobium catenatum]	Helicase conserved C-terminal domain	[A] KOG0922 DEAH-box RNA helicase	Probable pre-mRNA-splicing factor ATP-dependent RNA helicase DEAH4 OS=Arabidopsis thaliana OX=3702 GN=At1g27900 PE=1 SV=1	NA
CL10056.Contig9_All	CL10056.Contig9_All	1.353	0.246	2.43921	NA	NA	K12818//ATP-dependent RNA helicase DHX8/PRP22 [EC:3.6.4.13]+ko03040//Spliceosome;K12818//ATP-dependent RNA helicase DHX8/PRP22 [EC:3.6.4.13]+ko03040//Spliceosome;K12818//ATP-dependent RNA helicase DHX8/PRP22 [EC:3.6.4.13]+ko03040//Spliceosome;K12818//ATP-dependent RNA helicase DHX8/PRP22 [EC:3.6.4.13]+ko03040//Spliceosome;K12818//ATP-dependent RNA helicase DHX8/PRP22 [EC:3.6.4.13]+ko03040//Splice…	XM_020827724.1 PREDICTED: Dendrobium catenatum probable pre-mRNA-splicing factor ATP-dependent RNA helicase DEAH4 (LOC110100287), transcript variant X1, mRNA	probable pre-mRNA-splicing factor ATP-dependent RNA helicase DEAH4 isoform X1 [Phalaenopsis equestris]	Oligonucleotide/oligosaccharide-binding (OB)-fold	[A] KOG0922 DEAH-box RNA helicase	Probable pre-mRNA-splicing factor ATP-dependent RNA helicase DEAH4 OS=Arabidopsis thaliana OX=3702 GN=At1g27900 PE=1 SV=1	GO:0005524//ATP binding;GO:0004386//helicase activity
CL10057.Contig1_All	CL10057.Contig1_All	17.463	7.346	1.24837	NA	NA	K04506//E3 ubiquitin-protein ligase SIAH1 [EC:2.3.2.27]+ko04120//Ubiquitin mediated proteolysis;K04506//E3 ubiquitin-protein ligase SIAH1 [EC:2.3.2.27]+ko04120//Ubiquitin mediated proteolysis;K04506//E3 ubiquitin-protein ligase SIAH1 [EC:2.3.2.27]+ko04120//Ubiquitin mediated proteolysis;K04506//E3 ubiquitin-protein ligase SIAH1 [EC:2.3.2.27]+ko04120//Ubiquitin mediated proteolysis;K04506//E3 ubiq…	XM_020847409.1 PREDICTED: Dendrobium catenatum E3 ubiquitin-protein ligase SINAT5-like (LOC110114503), transcript variant X1, mRNA	E3 ubiquitin-protein ligase SINAT5-like isoform X1 [Dendrobium catenatum] >XP_020703069.1 E3 ubiquitin-protein ligase SINAT5-like isoform X2 [Dendrobium catenatum] >PKU64249.1 E3 ubiquitin-protein ligase SINAT5 [Dendrobium catenatum]	Seven in absentia protein family	[R] KOG3002 Zn finger protein	E3 ubiquitin-protein ligase DIS1 OS=Oryza sativa subsp. japonica OX=39947 GN=DIS1 PE=1 SV=1	GO:0005634//nucleus;GO:0006511//ubiquitin-dependent protein catabolic process;GO:0007275//multicellular organism development;GO:0016567//protein ubiquitination;GO:0008270//zinc ion binding;GO:0016874//ligase activity
CL10057.Contig2_All	CL10057.Contig2_All	0	0.496	-5.89339	NA	NA	K04506//E3 ubiquitin-protein ligase SIAH1 [EC:2.3.2.27]+ko04120//Ubiquitin mediated proteolysis;K04506//E3 ubiquitin-protein ligase SIAH1 [EC:2.3.2.27]+ko04120//Ubiquitin mediated proteolysis;K04506//E3 ubiquitin-protein ligase SIAH1 [EC:2.3.2.27]+ko04120//Ubiquitin mediated proteolysis;K04506//E3 ubiquitin-protein ligase SIAH1 [EC:2.3.2.27]+ko04120//Ubiquitin mediated proteolysis;K04506//E3 ubiq…	XM_020847410.1 PREDICTED: Dendrobium catenatum E3 ubiquitin-protein ligase SINAT5-like (LOC110114503), transcript variant X2, mRNA	E3 ubiquitin-protein ligase SINAT5-like isoform X1 [Dendrobium catenatum] >XP_020703069.1 E3 ubiquitin-protein ligase SINAT5-like isoform X2 [Dendrobium catenatum] >PKU64249.1 E3 ubiquitin-protein ligase SINAT5 [Dendrobium catenatum]	Seven in absentia protein family	[R] KOG3002 Zn finger protein	E3 ubiquitin-protein ligase DIS1 OS=Oryza sativa subsp. japonica OX=39947 GN=DIS1 PE=1 SV=1	GO:0005634//nucleus;GO:0006511//ubiquitin-dependent protein catabolic process;GO:0007275//multicellular organism development;GO:0016567//protein ubiquitination;GO:0008270//zinc ion binding;GO:0016874//ligase activity
CL10057.Contig3_All	CL10057.Contig3_All	0.023	2.136	-6.64008	NA	NA	K04506//E3 ubiquitin-protein ligase SIAH1 [EC:2.3.2.27]+ko04120//Ubiquitin mediated proteolysis;K04506//E3 ubiquitin-protein ligase SIAH1 [EC:2.3.2.27]+ko04120//Ubiquitin mediated proteolysis;K04506//E3 ubiquitin-protein ligase SIAH1 [EC:2.3.2.27]+ko04120//Ubiquitin mediated proteolysis;K04506//E3 ubiquitin-protein ligase SIAH1 [EC:2.3.2.27]+ko04120//Ubiquitin mediated proteolysis;K04506//E3 ubiq…	XM_020847410.1 PREDICTED: Dendrobium catenatum E3 ubiquitin-protein ligase SINAT5-like (LOC110114503), transcript variant X2, mRNA	E3 ubiquitin-protein ligase SINAT5-like isoform X1 [Dendrobium catenatum] >XP_020703069.1 E3 ubiquitin-protein ligase SINAT5-like isoform X2 [Dendrobium catenatum] >PKU64249.1 E3 ubiquitin-protein ligase SINAT5 [Dendrobium catenatum]	Seven in absentia protein family	[R] KOG3002 Zn finger protein	E3 ubiquitin-protein ligase DIS1 OS=Oryza sativa subsp. japonica OX=39947 GN=DIS1 PE=1 SV=1	GO:0005634//nucleus;GO:0006511//ubiquitin-dependent protein catabolic process;GO:0007275//multicellular organism development;GO:0016567//protein ubiquitination;GO:0008270//zinc ion binding;GO:0016874//ligase activity
CL10057.Contig4_All	CL10057.Contig4_All	35.253	36.493	-0.0476269	NA	NA	K00162//pyruvate dehydrogenase E1 component beta subunit [EC:1.2.4.1]+ko00010//Glycolysis / Gluconeogenesis+ko00020//Citrate cycle (TCA cycle)+ko01100//Metabolic pathways+ko01110//Biosynthesis of secondary metabolites+ko00620//Pyruvate metabolism+ko01200//Carbon metabolism;K00162//pyruvate dehydrogenase E1 component beta subunit [EC:1.2.4.1]+ko00010//Glycolysis / Gluconeogenesis+ko00020//Citrate …	XM_020832197.1 PREDICTED: Dendrobium catenatum pyruvate dehydrogenase E1 component subunit beta-1, mitochondrial (LOC110103462), mRNA	pyruvate dehydrogenase E1 component subunit beta-1, mitochondrial [Dendrobium catenatum]	Seven in absentia protein family	[C] KOG0524 Pyruvate dehydrogenase E1, beta subunit	Pyruvate dehydrogenase E1 component subunit beta-1, mitochondrial OS=Oryza sativa subsp. japonica OX=39947 GN=Os08g0536000 PE=2 SV=1	GO:0005634//nucleus;GO:0006511//ubiquitin-dependent protein catabolic process;GO:0007275//multicellular organism development;GO:0016567//protein ubiquitination;GO:0008270//zinc ion binding;GO:0016874//ligase activity
CL10058.Contig1_All	CL10058.Contig1_All	259.876	147.993	0.812453	NA	NA	K13993//HSP20 family protein+ko04141//Protein processing in endoplasmic reticulum;K13993//HSP20 family protein+ko04141//Protein processing in endoplasmic reticulum;K13993//HSP20 family protein+ko04141//Protein processing in endoplasmic reticulum;K13993//HSP20 family protein+ko04141//Protein processing in endoplasmic reticulum;K13993//HSP20 family protein+ko04141//Protein processing in endoplasmic…	XM_020846606.1 PREDICTED: Dendrobium catenatum 17.9 kDa class I heat shock protein-like (LOC110113868), mRNA	17.9 kDa class I heat shock protein-like [Dendrobium catenatum] >PKU71939.1 17.9 kDa class I heat shock protein [Dendrobium catenatum]	Hsp20/alpha crystallin family	[O] KOG0710 Molecular chaperone (small heat-shock protein Hsp26/Hsp42)	17.9 kDa class I heat shock protein OS=Oryza sativa subsp. japonica OX=39947 GN=HSP17.9A PE=1 SV=1	NA
CL10058.Contig2_All	CL10058.Contig2_All	6.523	0.663	3.30215	NA	NA	K13993//HSP20 family protein+ko04141//Protein processing in endoplasmic reticulum;K13993//HSP20 family protein+ko04141//Protein processing in endoplasmic reticulum;K13993//HSP20 family protein+ko04141//Protein processing in endoplasmic reticulum;K13993//HSP20 family protein+ko04141//Protein processing in endoplasmic reticulum;K13993//HSP20 family protein+ko04141//Protein processing in endoplasmic…	XM_020826214.1 PREDICTED: Dendrobium catenatum 18.1 kDa class I heat shock protein-like (LOC110099135), mRNA	18.1 kDa class I heat shock protein-like [Dendrobium catenatum] >PKU83707.1 18.1 kDa class I heat shock protein [Dendrobium catenatum]	Hsp20/alpha crystallin family	[O] KOG0710 Molecular chaperone (small heat-shock protein Hsp26/Hsp42)	17.4 kDa class I heat shock protein OS=Oryza sativa subsp. japonica OX=39947 GN=HSP17.4 PE=2 SV=2	NA
CL10058.Contig3_All	CL10058.Contig3_All	137.976	165.556	-0.259259	NA	NA	K13993//HSP20 family protein+ko04141//Protein processing in endoplasmic reticulum;K13993//HSP20 family protein+ko04141//Protein processing in endoplasmic reticulum;K13993//HSP20 family protein+ko04141//Protein processing in endoplasmic reticulum;K13993//HSP20 family protein+ko04141//Protein processing in endoplasmic reticulum;K13993//HSP20 family protein+ko04141//Protein processing in endoplasmic…	XM_020846606.1 PREDICTED: Dendrobium catenatum 17.9 kDa class I heat shock protein-like (LOC110113868), mRNA	17.9 kDa class I heat shock protein-like [Dendrobium catenatum] >PKU71939.1 17.9 kDa class I heat shock protein [Dendrobium catenatum]	Hsp20/alpha crystallin family	[O] KOG0710 Molecular chaperone (small heat-shock protein Hsp26/Hsp42)	17.9 kDa class I heat shock protein OS=Oryza sativa subsp. japonica OX=39947 GN=HSP17.9A PE=1 SV=1	NA
CL10058.Contig4_All	CL10058.Contig4_All	0	0.403	NA	NA	NA	K13993//HSP20 family protein+ko04141//Protein processing in endoplasmic reticulum;K13993//HSP20 family protein+ko04141//Protein processing in endoplasmic reticulum;K13993//HSP20 family protein+ko04141//Protein processing in endoplasmic reticulum;K13993//HSP20 family protein+ko04141//Protein processing in endoplasmic reticulum;K13993//HSP20 family protein+ko04141//Protein processing in endoplasmic…	XM_020826214.1 PREDICTED: Dendrobium catenatum 18.1 kDa class I heat shock protein-like (LOC110099135), mRNA	17.9 kDa class I heat shock protein-like [Dendrobium catenatum] >PKU71939.1 17.9 kDa class I heat shock protein [Dendrobium catenatum]	Hsp20/alpha crystallin family	[O] KOG0710 Molecular chaperone (small heat-shock protein Hsp26/Hsp42)	18.1 kDa class I heat shock protein OS=Oryza sativa subsp. japonica OX=39947 GN=HSP18.1 PE=2 SV=1	GO:0006457//protein folding;GO:0051082//unfolded protein binding;GO:0009651//response to salt stress;GO:0043621//protein self-association;GO:0042542//response to hydrogen peroxide;GO:0009408//response to heat;GO:0000302//response to reactive oxygen species;GO:0051259//protein complex oligomerization
CL10058.Contig5_All	CL10058.Contig5_All	0	0.436	-4.7913	NA	NA	K13993//HSP20 family protein+ko04141//Protein processing in endoplasmic reticulum;K13993//HSP20 family protein+ko04141//Protein processing in endoplasmic reticulum;K13993//HSP20 family protein+ko04141//Protein processing in endoplasmic reticulum;K13993//HSP20 family protein+ko04141//Protein processing in endoplasmic reticulum;K13993//HSP20 family protein+ko04141//Protein processing in endoplasmic…	XM_020846606.1 PREDICTED: Dendrobium catenatum 17.9 kDa class I heat shock protein-like (LOC110113868), mRNA	17.9 kDa class I heat shock protein-like [Dendrobium catenatum] >PKU71939.1 17.9 kDa class I heat shock protein [Dendrobium catenatum]	Hsp20/alpha crystallin family	[O] KOG0710 Molecular chaperone (small heat-shock protein Hsp26/Hsp42)	17.9 kDa class I heat shock protein OS=Oryza sativa subsp. japonica OX=39947 GN=HSP17.9A PE=1 SV=1	NA
CL10059.Contig1_All	CL10059.Contig1_All	4.4	2.223	0.978031	NA	NA	K22809//inositol phosphorylceramide glucuronosyltransferase 1 [EC:2.4.1.-]	XM_020842181.1 PREDICTED: Dendrobium catenatum putative glucuronosyltransferase PGSIP8 (LOC110110607), mRNA	putative glucuronosyltransferase PGSIP8 [Dendrobium catenatum]	Glycosyl transferase family 8	[G] KOG1950 Glycosyl transferase, family 8 - glycogenin	UDP-glucuronate:xylan alpha-glucuronosyltransferase 2 OS=Arabidopsis thaliana OX=3702 GN=GUX2 PE=2 SV=1	GO:0016021//integral component of membrane;GO:0016740//transferase activity
CL10059.Contig2_All	CL10059.Contig2_All	2.513	4.143	-0.718184	NA	NA	K22809//inositol phosphorylceramide glucuronosyltransferase 1 [EC:2.4.1.-];K22809//inositol phosphorylceramide glucuronosyltransferase 1 [EC:2.4.1.-];K22809//inositol phosphorylceramide glucuronosyltransferase 1 [EC:2.4.1.-]	XM_020842181.1 PREDICTED: Dendrobium catenatum putative glucuronosyltransferase PGSIP8 (LOC110110607), mRNA	putative glucuronosyltransferase PGSIP8 [Dendrobium catenatum]	Glycosyl transferase family 8	[G] KOG1950 Glycosyl transferase, family 8 - glycogenin	UDP-glucuronate:xylan alpha-glucuronosyltransferase 2 OS=Arabidopsis thaliana OX=3702 GN=GUX2 PE=2 SV=1	GO:0102751//UDP-alpha-D-glucose:glucosyl-glycogenin alpha-D-glucosyltransferase activity;GO:0008466//glycogenin glucosyltransferase activity;GO:0016021//integral component of membrane;GO:0016740//transferase activity
CL10059.Contig3_All	CL10059.Contig3_All	0.86	2.956	-1.78448	NA	NA	K22809//inositol phosphorylceramide glucuronosyltransferase 1 [EC:2.4.1.-]	XM_020842181.1 PREDICTED: Dendrobium catenatum putative glucuronosyltransferase PGSIP8 (LOC110110607), mRNA	putative glucuronosyltransferase PGSIP8 [Dendrobium catenatum]	NA	[G] KOG1950 Glycosyl transferase, family 8 - glycogenin	UDP-glucuronate:xylan alpha-glucuronosyltransferase 1 OS=Arabidopsis thaliana OX=3702 GN=GUX1 PE=2 SV=1	GO:0016021//integral component of membrane;GO:0016740//transferase activity
CL1006.Contig1_All	CL1006.Contig1_All	0.116	0	NA	NA	NA	NA	NA	NA	NA	NA	NA	NA
CL1006.Contig2_All	CL1006.Contig2_All	0	0.04	NA	NA	NA	NA	NA	NA	NA	NA	NA	NA
CL1006.Contig3_All	CL1006.Contig3_All	0.433	0.07	2.59172	NA	NA	NA	NA	NA	NA	NA	NA	NA
CL10060.Contig1_All	CL10060.Contig1_All	0	0.21	NA	NA	NA	NA	NA	NA	NA	NA	NA	NA
CL10060.Contig2_All	CL10060.Contig2_All	0	0.336	NA	NA	NA	NA	NA	NA	NA	NA	NA	NA
CL10061.Contig1_All	CL10061.Contig1_All	0	0.63	-6.2886	NA	NA	NA	XR_002303968.1 PREDICTED: Dendrobium catenatum uncharacterized LOC110103542 (LOC110103542), ncRNA	hypothetical protein MA16_Dca013876 [Dendrobium catenatum]	NA	NA	NA	NA
CL10061.Contig2_All	CL10061.Contig2_All	0.076	2.373	-4.98122	NA	NA	NA	XR_002303968.1 PREDICTED: Dendrobium catenatum uncharacterized LOC110103542 (LOC110103542), ncRNA	hypothetical protein MA16_Dca013877 [Dendrobium catenatum]	NA	NA	NA	NA
CL10061.Contig3_All	CL10061.Contig3_All	0.46	0.296	0.626837	NA	NA	NA	NA	hypothetical protein MA16_Dca013877 [Dendrobium catenatum]	NA	NA	NA	NA
CL10061.Contig4_All	CL10061.Contig4_All	0.693	0.666	0.0569984	NA	Arachis hypogaea clone AHF-205D04 NBS-LRR gene cluster, complete sequence.	NA	XR_002303248.1 PREDICTED: Dendrobium catenatum uncharacterized LOC110097819 (LOC110097819), ncRNA	ataxia telangiectasia mutated family protein [Dendrobium catenatum]	NA	NA	NA	NA
CL10061.Contig5_All	CL10061.Contig5_All	1.22	0.343	1.8311	NA	NA	NA	NA	hypothetical protein MA16_Dca013876 [Dendrobium catenatum]	NA	NA	NA	NA
CL10061.Contig6_All	CL10061.Contig6_All	0	2.093	-8.08113	NA	NA	NA	XR_002303968.1 PREDICTED: Dendrobium catenatum uncharacterized LOC110103542 (LOC110103542), ncRNA	hypothetical protein MA16_Dca013876 [Dendrobium catenatum]	NA	NA	NA	NA
CL10061.Contig7_All	CL10061.Contig7_All	1.48	0.083	4.13781	NA	NA	NA	NA	hypothetical protein MA16_Dca013877 [Dendrobium catenatum]	NA	NA	NA	NA
CL10061.Contig8_All	CL10061.Contig8_All	0	1.65	-5.8006	NA	Arachis hypogaea clone AHF-205D04 NBS-LRR gene cluster, complete sequence.	K22419//Delta4-3-oxosteroid 5beta-reductase [EC:1.3.1.3]	KP241065.1 Erycina pusilla MADS45 (MADS45) gene, complete cds	integrator complex subunit 11 [Dendrobium catenatum]	NA	NA	NA	NA
CL10062.Contig1_All	CL10062.Contig1_All	0.583	0.753	-0.365541	NA	NA	NA	NA	NA	NA	NA	NA	NA
CL10062.Contig2_All	CL10062.Contig2_All	2.39	1.02	1.22969	NA	NA	K22909//zinc finger CCCH domain-containing protein 13;K22909//zinc finger CCCH domain-containing protein 13;K22909//zinc finger CCCH domain-containing protein 13;K22909//zinc finger CCCH domain-containing protein 13;K22909//zinc finger CCCH domain-containing protein 13	XM_020834618.1 PREDICTED: Dendrobium catenatum protein SUPPRESSOR OF GENE SILENCING 3 homolog (LOC110105218), mRNA	protein SUPPRESSOR OF GENE SILENCING 3 homolog [Dendrobium catenatum] >PKU77427.1 Protein SUPPRESSOR OF GENE SILENCING 3 [Dendrobium catenatum]	XS domain	[RK] LSE0478 A Predicted transcription factor	Protein SUPPRESSOR OF GENE SILENCING 3 OS=Solanum lycopersicum OX=4081 GN=SGS3 PE=1 SV=1	GO:0031047//gene silencing by RNA
CL10063.Contig1_All	CL10063.Contig1_All	0	1.09	-4.8006	NA	NA	NA	NA	uncharacterized protein LOC110101527 [Dendrobium catenatum]	NA	NA	NA	GO:0015074//DNA integration;GO:0003964//RNA-directed DNA polymerase activity;GO:0008270//zinc ion binding;GO:0016021//integral component of membrane;GO:0003676//nucleic acid binding
CL10063.Contig2_All	CL10063.Contig2_All	0	0.166	NA	NA	NA	NA	NA	uncharacterized protein LOC110101527 [Dendrobium catenatum]	NA	NA	NA	NA
CL10064.Contig1_All	CL10064.Contig1_All	0	1.526	-6.3508	NA	NA	NA	NA	NA	NA	NA	NA	NA
CL10064.Contig2_All	CL10064.Contig2_All	0.82	0.14	2.59172	NA	NA	NA	HG975451.1 Solanum pennellii chromosome ch12, complete genome	NA	NA	NA	NA	NA
CL10065.Contig1_All	CL10065.Contig1_All	75.073	86.37	-0.196421	NA	NA	NA	XM_020818231.1 PREDICTED: Dendrobium catenatum protein LSM12-like (LOC110093367), mRNA	protein LSM12-like [Dendrobium catenatum] >PKU82209.1 hypothetical protein MA16_Dca013401 [Dendrobium catenatum]	Anticodon-binding domain	[S] KOG4401 Uncharacterized conserved protein	NA	NA
CL10065.Contig2_All	CL10065.Contig2_All	1.7	13.726	-3.01828	NA	NA	NA	XM_020818231.1 PREDICTED: Dendrobium catenatum protein LSM12-like (LOC110093367), mRNA	protein LSM12-like [Dendrobium catenatum] >PKU82209.1 hypothetical protein MA16_Dca013401 [Dendrobium catenatum]	NA	[S] KOG4401 Uncharacterized conserved protein	NA	NA
CL10066.Contig1_All	CL10066.Contig1_All	0	0.89	-6.41951	NA	NA	NA	NA	NA	NA	NA	NA	NA
CL10066.Contig2_All	CL10066.Contig2_All	NA	NA	NA	NA	NA	NA	NA	NA	NA	NA	NA	NA
CL10066.Contig3_All	CL10066.Contig3_All	0.133	0	NA	NA	NA	NA	NA	NA	NA	NA	NA	NA
CL10066.Contig4_All	CL10066.Contig4_All	0.243	0	NA	NA	NA	NA	CP023123.1 Lupinus angustiflorus cultivar Tanjil chromosome LG-11	NA	NA	NA	NA	NA
CL10066.Contig5_All	CL10066.Contig5_All	0.61	0	NA	NA	NA	NA	NA	NA	NA	NA	NA	NA
CL10067.Contig1_All	CL10067.Contig1_All	0	0.88	-6.44841	NA	NA	NA	NA	NA	NA	NA	NA	NA
CL10067.Contig2_All	CL10067.Contig2_All	0	1.08	-5.40196	NA	NA	NA	NA	NA	NA	NA	NA	NA
CL10068.Contig1_All	CL10068.Contig1_All	0.276	0.203	0.458876	NA	NA	K10143//E3 ubiquitin-protein ligase RFWD2 [EC:2.3.2.27]+ko04712//Circadian rhythm - plant+ko04120//Ubiquitin mediated proteolysis;K10143//E3 ubiquitin-protein ligase RFWD2 [EC:2.3.2.27]+ko04712//Circadian rhythm - plant+ko04120//Ubiquitin mediated proteolysis;K10143//E3 ubiquitin-protein ligase RFWD2 [EC:2.3.2.27]+ko04712//Circadian rhythm - plant+ko04120//Ubiquitin mediated proteolysis;K10143//E…	XM_020835694.1 PREDICTED: Dendrobium catenatum protein SPA1-RELATED 4-like (LOC110105992), transcript variant X1, mRNA	Protein SPA1-RELATED 3 [Dendrobium catenatum]	Protein kinase domain	[J] KOG1033 eIF-2alpha kinase PEK/EIF2AK3	Protein SPA1-RELATED 3 OS=Arabidopsis thaliana OX=3702 GN=SPA3 PE=1 SV=1	GO:0005524//ATP binding;GO:0004672//protein kinase activity
CL10068.Contig2_All	CL10068.Contig2_All	1.5	0.546	1.47079	NA	NA	K10143//E3 ubiquitin-protein ligase RFWD2 [EC:2.3.2.27]+ko04712//Circadian rhythm - plant+ko04120//Ubiquitin mediated proteolysis;K10143//E3 ubiquitin-protein ligase RFWD2 [EC:2.3.2.27]+ko04712//Circadian rhythm - plant+ko04120//Ubiquitin mediated proteolysis;K10143//E3 ubiquitin-protein ligase RFWD2 [EC:2.3.2.27]+ko04712//Circadian rhythm - plant+ko04120//Ubiquitin mediated proteolysis;K10143//E…	XM_020835697.1 PREDICTED: Dendrobium catenatum protein SPA1-RELATED 4-like (LOC110105992), transcript variant X4, mRNA	Protein SPA1-RELATED 3 [Dendrobium catenatum]	Protein kinase domain	[J] KOG1033 eIF-2alpha kinase PEK/EIF2AK3	Protein SPA1-RELATED 3 OS=Arabidopsis thaliana OX=3702 GN=SPA3 PE=1 SV=1	GO:0005524//ATP binding;GO:0004672//protein kinase activity
CL10068.Contig3_All	CL10068.Contig3_All	5.213	5.133	0.0263183	NA	NA	K10143//E3 ubiquitin-protein ligase RFWD2 [EC:2.3.2.27]+ko04712//Circadian rhythm - plant+ko04120//Ubiquitin mediated proteolysis;K10143//E3 ubiquitin-protein ligase RFWD2 [EC:2.3.2.27]+ko04712//Circadian rhythm - plant+ko04120//Ubiquitin mediated proteolysis;K10143//E3 ubiquitin-protein ligase RFWD2 [EC:2.3.2.27]+ko04712//Circadian rhythm - plant+ko04120//Ubiquitin mediated proteolysis;K10143//E…	XM_020835696.1 PREDICTED: Dendrobium catenatum protein SPA1-RELATED 4-like (LOC110105992), transcript variant X3, mRNA	Protein SPA1-RELATED 3 [Dendrobium catenatum]	WD domain, G-beta repeat	[T] TWOG0023 Light-responsive protein COP1 and related proteins	Protein SPA1-RELATED 3 OS=Arabidopsis thaliana OX=3702 GN=SPA3 PE=1 SV=1	GO:0005524//ATP binding;GO:0004672//protein kinase activity
CL10069.Contig1_All	CL10069.Contig1_All	23.53	40.216	-0.769837	NA	NA	NA	XM_020834825.1 PREDICTED: Dendrobium catenatum uncharacterized LOC110105356 (LOC110105356), transcript variant X3, mRNA	hypothetical protein MA16_Dca025321 [Dendrobium catenatum]	NA	NA	NA	NA
CL10069.Contig2_All	CL10069.Contig2_All	6.276	6.776	-0.107283	NA	NA	NA	XM_020834825.1 PREDICTED: Dendrobium catenatum uncharacterized LOC110105356 (LOC110105356), transcript variant X3, mRNA	hypothetical protein MA16_Dca025321 [Dendrobium catenatum]	NA	NA	NA	NA
CL10069.Contig3_All	CL10069.Contig3_All	1.126	3.393	-1.58839	NA	NA	NA	XR_002294875.1 PREDICTED: Phalaenopsis equestris uncharacterized LOC110032733 (LOC110032733), transcript variant X3, misc_RNA	hypothetical protein MA16_Dca025321 [Dendrobium catenatum]	NA	NA	NA	NA
CL10069.Contig4_All	CL10069.Contig4_All	NA	NA	NA	NA	NA	NA	XM_020834825.1 PREDICTED: Dendrobium catenatum uncharacterized LOC110105356 (LOC110105356), transcript variant X3, mRNA	NA	NA	NA	NA	NA
CL10069.Contig5_All	CL10069.Contig5_All	0.49	7.956	-4.00618	NA	NA	NA	XM_020834824.1 PREDICTED: Dendrobium catenatum uncharacterized LOC110105356 (LOC110105356), transcript variant X2, mRNA	hypothetical protein MA16_Dca025321 [Dendrobium catenatum]	NA	NA	NA	NA
CL10069.Contig6_All	CL10069.Contig6_All	5.783	2.296	1.32589	NA	NA	NA	XM_020834824.1 PREDICTED: Dendrobium catenatum uncharacterized LOC110105356 (LOC110105356), transcript variant X2, mRNA	hypothetical protein MA16_Dca025321 [Dendrobium catenatum]	NA	NA	NA	NA
CL1007.Contig1_All	CL1007.Contig1_All	2.06	3.296	-0.682675	NA	NA	NA	XM_020845307.1 PREDICTED: Dendrobium catenatum shewanella-like protein phosphatase 1 (LOC110112924), mRNA	shewanella-like protein phosphatase 1 [Dendrobium catenatum]	NA	[TR] KOG0374 Serine/threonine specific protein phosphatase PP1, catalytic subunit	Shewanella-like protein phosphatase 1 OS=Arabidopsis thaliana OX=3702 GN=SLP1 PE=1 SV=1	NA
CL1007.Contig2_All	CL1007.Contig2_All	1.483	15.01	-3.33649	NA	NA	NA	XM_020845307.1 PREDICTED: Dendrobium catenatum shewanella-like protein phosphatase 1 (LOC110112924), mRNA	Uncharacterized protein MA16_Dca011491 [Dendrobium catenatum]	Calcineurin-like phosphoesterase	[TR] KOG0374 Serine/threonine specific protein phosphatase PP1, catalytic subunit	Shewanella-like protein phosphatase 1 OS=Arabidopsis thaliana OX=3702 GN=SLP1 PE=1 SV=1	GO:0016787//hydrolase activity
CL1007.Contig3_All	CL1007.Contig3_All	1.756	6.973	-1.99043	NA	NA	NA	XM_020845307.1 PREDICTED: Dendrobium catenatum shewanella-like protein phosphatase 1 (LOC110112924), mRNA	Uncharacterized protein MA16_Dca011491 [Dendrobium catenatum]	Calcineurin-like phosphoesterase	[TR] KOG0374 Serine/threonine specific protein phosphatase PP1, catalytic subunit	Shewanella-like protein phosphatase 1 OS=Arabidopsis thaliana OX=3702 GN=SLP1 PE=1 SV=1	GO:0016787//hydrolase activity
CL1007.Contig4_All	CL1007.Contig4_All	0.806	0.196	2.04796	NA	NA	NA	XM_020845307.1 PREDICTED: Dendrobium catenatum shewanella-like protein phosphatase 1 (LOC110112924), mRNA	NA	NA	NA	NA	NA
CL1007.Contig5_All	CL1007.Contig5_All	1.046	1.743	-0.718411	NA	NA	NA	XM_020845307.1 PREDICTED: Dendrobium catenatum shewanella-like protein phosphatase 1 (LOC110112924), mRNA	shewanella-like protein phosphatase 1 [Dendrobium catenatum]	NA	NA	NA	NA
CL1007.Contig6_All	CL1007.Contig6_All	NA	NA	NA	NA	NA	NA	XM_020845307.1 PREDICTED: Dendrobium catenatum shewanella-like protein phosphatase 1 (LOC110112924), mRNA	shewanella-like protein phosphatase 1 [Dendrobium catenatum]	NA	NA	NA	NA
CL1007.Contig7_All	CL1007.Contig7_All	0.093	0	NA	NA	NA	NA	XM_020845307.1 PREDICTED: Dendrobium catenatum shewanella-like protein phosphatase 1 (LOC110112924), mRNA	shewanella-like protein phosphatase 1 [Dendrobium catenatum]	NA	[TR] KOG0374 Serine/threonine specific protein phosphatase PP1, catalytic subunit	Shewanella-like protein phosphatase 1 OS=Arabidopsis thaliana OX=3702 GN=SLP1 PE=1 SV=1	GO:0016787//hydrolase activity
CL10070.Contig1_All	CL10070.Contig1_All	0.113	1.54	-3.74457	NA	NA	K00801//farnesyl-diphosphate farnesyltransferase [EC:2.5.1.21]+ko00909//Sesquiterpenoid and triterpenoid biosynthesis+ko01100//Metabolic pathways+ko01110//Biosynthesis of secondary metabolites+ko00100//Steroid biosynthesis;K00801//farnesyl-diphosphate farnesyltransferase [EC:2.5.1.21]+ko00909//Sesquiterpenoid and triterpenoid biosynthesis+ko01100//Metabolic pathways+ko01110//Biosynthesis of secon…	XM_020848249.1 PREDICTED: Dendrobium catenatum squalene synthase-like (LOC110115088), transcript variant X1, mRNA	squalene synthase-like isoform X1 [Dendrobium catenatum] >PKU71928.1 Squalene synthase [Dendrobium catenatum]	Squalene/phytoene synthase	[I] KOG1459 Squalene synthetase	Squalene synthase OS=Nicotiana benthamiana OX=4100 PE=2 SV=1	GO:0004310//farnesyl-diphosphate farnesyltransferase activity;GO:0016021//integral component of membrane;GO:0006696//ergosterol biosynthetic process;GO:0051996//squalene synthase activity
CL10070.Contig2_All	CL10070.Contig2_All	1.126	57.373	-5.6667	NA	NA	K00801//farnesyl-diphosphate farnesyltransferase [EC:2.5.1.21]+ko00909//Sesquiterpenoid and triterpenoid biosynthesis+ko01100//Metabolic pathways+ko01110//Biosynthesis of secondary metabolites+ko00100//Steroid biosynthesis;K00801//farnesyl-diphosphate farnesyltransferase [EC:2.5.1.21]+ko00909//Sesquiterpenoid and triterpenoid biosynthesis+ko01100//Metabolic pathways+ko01110//Biosynthesis of secon…	XM_020846391.1 PREDICTED: Dendrobium catenatum squalene synthase-like (LOC110113711), mRNA	squalene synthase-like [Phalaenopsis equestris]	Squalene/phytoene synthase	[I] KOG1459 Squalene synthetase	Squalene synthase OS=Nicotiana benthamiana OX=4100 PE=2 SV=1	GO:0004310//farnesyl-diphosphate farnesyltransferase activity;GO:0016021//integral component of membrane;GO:0006696//ergosterol biosynthetic process;GO:0051996//squalene synthase activity
CL10070.Contig3_All	CL10070.Contig3_All	21.53	1.456	3.88338	NA	NA	K00801//farnesyl-diphosphate farnesyltransferase [EC:2.5.1.21]+ko00909//Sesquiterpenoid and triterpenoid biosynthesis+ko01100//Metabolic pathways+ko01110//Biosynthesis of secondary metabolites+ko00100//Steroid biosynthesis;K00801//farnesyl-diphosphate farnesyltransferase [EC:2.5.1.21]+ko00909//Sesquiterpenoid and triterpenoid biosynthesis+ko01100//Metabolic pathways+ko01110//Biosynthesis of secon…	XM_020846391.1 PREDICTED: Dendrobium catenatum squalene synthase-like (LOC110113711), mRNA	squalene synthase-like [Phalaenopsis equestris]	Squalene/phytoene synthase	[I] KOG1459 Squalene synthetase	Squalene synthase OS=Nicotiana benthamiana OX=4100 PE=2 SV=1	GO:0004310//farnesyl-diphosphate farnesyltransferase activity;GO:0016021//integral component of membrane;GO:0006696//ergosterol biosynthetic process;GO:0051996//squalene synthase activity
CL10071.Contig1_All	CL10071.Contig1_All	0.086	0.813	-3.25038	NA	NA	NA	KR559021.1 Heuchera parviflora var. saurensis voucher Folk 97 (OS), complete genome	hypothetical protein MA16_Dca013427 [Dendrobium catenatum]	NA	NA	NA	NA
CL10071.Contig2_All	CL10071.Contig2_All	0	0.826	-6.08748	NA	NA	NA	KY887994.1 Dendrobium candidum plastid, complete genome	hypothetical protein EUGRSUZ_A01563 [Eucalyptus grandis]	NA	NA	NA	GO:0005840//ribosome;GO:0006412//translation;GO:0003735//structural constituent of ribosome;GO:0009536//plastid;GO:0009507//chloroplast
CL10072.Contig1_All	CL10072.Contig1_All	1.046	0.73	0.506282	NA	NA	NA	XM_020829679.1 PREDICTED: Dendrobium catenatum uncharacterized LOC110101684 (LOC110101684), mRNA	hypothetical protein MA16_Dca011284 [Dendrobium catenatum]	NA	NA	NA	GO:0016021//integral component of membrane
CL10072.Contig2_All	CL10072.Contig2_All	0.11	0.856	-2.99324	NA	NA	NA	XM_020829679.1 PREDICTED: Dendrobium catenatum uncharacterized LOC110101684 (LOC110101684), mRNA	hypothetical protein MA16_Dca011284 [Dendrobium catenatum]	NA	NA	NA	GO:0016021//integral component of membrane
CL10073.Contig1_All	CL10073.Contig1_All	2.836	0.58	2.29424	NA	NA	K05658//ATP-binding cassette, subfamily B (MDR/TAP), member 1 [EC:7.6.2.2]+ko02010//ABC transporters;K05278//flavonol synthase [EC:1.14.20.6]+ko01100//Metabolic pathways+ko01110//Biosynthesis of secondary metabolites+ko00941//Flavonoid biosynthesis;K05278//flavonol synthase [EC:1.14.20.6]+ko01100//Metabolic pathways+ko01110//Biosynthesis of secondary metabolites+ko00941//Flavonoid biosynthesis;K0…	XM_020816844.1 PREDICTED: Dendrobium catenatum S-norcoclaurine synthase 1-like (LOC110092338), mRNA	S-norcoclaurine synthase 1-like [Dendrobium catenatum] >PKU73227.1 S-norcoclaurine synthase 1 [Dendrobium catenatum]	non-haem dioxygenase in morphine synthesis N-terminal	[QR] KOG0143 Iron/ascorbate family oxidoreductases	S-norcoclaurine synthase 1 OS=Coptis japonica OX=3442 GN=NCS1 PE=1 SV=1	GO:0046872//metal ion binding;GO:0045431//flavonol synthase activity;GO:0016491//oxidoreductase activity
CL10073.Contig2_All	CL10073.Contig2_All	1.016	0	6.57964	NA	NA	K05658//ATP-binding cassette, subfamily B (MDR/TAP), member 1 [EC:7.6.2.2]+ko02010//ABC transporters;K05278//flavonol synthase [EC:1.14.20.6]+ko01100//Metabolic pathways+ko01110//Biosynthesis of secondary metabolites+ko00941//Flavonoid biosynthesis;K05278//flavonol synthase [EC:1.14.20.6]+ko01100//Metabolic pathways+ko01110//Biosynthesis of secondary metabolites+ko00941//Flavonoid biosynthesis;K0…	XM_020816844.1 PREDICTED: Dendrobium catenatum S-norcoclaurine synthase 1-like (LOC110092338), mRNA	S-norcoclaurine synthase 1-like [Dendrobium catenatum]	2OG-Fe(II) oxygenase superfamily	[QR] KOG0143 Iron/ascorbate family oxidoreductases	S-norcoclaurine synthase 1 OS=Coptis japonica OX=3442 GN=NCS1 PE=1 SV=1	GO:0046872//metal ion binding;GO:0045431//flavonol synthase activity;GO:0016491//oxidoreductase activity
CL10074.Contig1_All	CL10074.Contig1_All	7.493	3.55	1.08155	NA	NA	K04733//interleukin-1 receptor-associated kinase 4 [EC:2.7.11.1]	XM_020832234.1 PREDICTED: Dendrobium catenatum uncharacterized LOC110103490 (LOC110103490), mRNA	uncharacterized protein LOC110103490 [Dendrobium catenatum]	NA	NA	NA	NA
CL10074.Contig2_All	CL10074.Contig2_All	2.77	4.15	-0.585416	NA	NA	K04733//interleukin-1 receptor-associated kinase 4 [EC:2.7.11.1]	XM_020832234.1 PREDICTED: Dendrobium catenatum uncharacterized LOC110103490 (LOC110103490), mRNA	uncharacterized protein LOC110103490 [Dendrobium catenatum]	DSS1/SEM1 family	NA	NA	NA
CL10074.Contig3_All	CL10074.Contig3_All	0	6.003	-10.2389	NA	NA	NA	XM_020832234.1 PREDICTED: Dendrobium catenatum uncharacterized LOC110103490 (LOC110103490), mRNA	uncharacterized protein LOC110103490 [Dendrobium catenatum]	DSS1/SEM1 family	NA	NA	NA
CL10074.Contig4_All	CL10074.Contig4_All	7.156	1.283	2.47385	NA	NA	K04733//interleukin-1 receptor-associated kinase 4 [EC:2.7.11.1]	XM_020832234.1 PREDICTED: Dendrobium catenatum uncharacterized LOC110103490 (LOC110103490), mRNA	uncharacterized protein LOC110103490 [Dendrobium catenatum]	NA	NA	NA	NA
CL10075.Contig1_All	CL10075.Contig1_All	6.553	3.806	0.783367	NA	NA	K14498//serine/threonine-protein kinase SRK2 [EC:2.7.11.1]+ko04016//MAPK signaling pathway - plant+ko04075//Plant hormone signal transduction;K14498//serine/threonine-protein kinase SRK2 [EC:2.7.11.1]+ko04016//MAPK signaling pathway - plant+ko04075//Plant hormone signal transduction;K14498//serine/threonine-protein kinase SRK2 [EC:2.7.11.1]+ko04016//MAPK signaling pathway - plant+ko04075//Plant h…	XM_020844847.1 PREDICTED: Dendrobium catenatum serine/threonine-protein kinase SAPK10 (LOC110112577), mRNA	serine/threonine-protein kinase SAPK10 [Dendrobium catenatum] >PKU81125.1 Serine/threonine-protein kinase SAPK10 [Dendrobium catenatum]	Protein kinase domain	[T] KOG0583 Serine/threonine protein kinase	Serine/threonine-protein kinase SRK2E OS=Arabidopsis thaliana OX=3702 GN=SRK2E PE=1 SV=1	GO:0004674//protein serine/threonine kinase activity;GO:0005524//ATP binding
CL10075.Contig2_All	CL10075.Contig2_All	48.133	53.253	-0.146023	NA	NA	K14498//serine/threonine-protein kinase SRK2 [EC:2.7.11.1]+ko04016//MAPK signaling pathway - plant+ko04075//Plant hormone signal transduction;K14498//serine/threonine-protein kinase SRK2 [EC:2.7.11.1]+ko04016//MAPK signaling pathway - plant+ko04075//Plant hormone signal transduction;K14498//serine/threonine-protein kinase SRK2 [EC:2.7.11.1]+ko04016//MAPK signaling pathway - plant+ko04075//Plant h…	XM_020844847.1 PREDICTED: Dendrobium catenatum serine/threonine-protein kinase SAPK10 (LOC110112577), mRNA	serine/threonine-protein kinase SAPK10 [Dendrobium catenatum] >PKU81125.1 Serine/threonine-protein kinase SAPK10 [Dendrobium catenatum]	Protein kinase domain	[T] KOG0583 Serine/threonine protein kinase	Serine/threonine-protein kinase SAPK10 OS=Oryza sativa subsp. japonica OX=39947 GN=SAPK10 PE=1 SV=1	GO:0004674//protein serine/threonine kinase activity;GO:0005524//ATP binding
CL10075.Contig3_All	CL10075.Contig3_All	36.42	1.223	4.89201	NA	NA	K14498//serine/threonine-protein kinase SRK2 [EC:2.7.11.1]+ko04016//MAPK signaling pathway - plant+ko04075//Plant hormone signal transduction;K14498//serine/threonine-protein kinase SRK2 [EC:2.7.11.1]+ko04016//MAPK signaling pathway - plant+ko04075//Plant hormone signal transduction;K14498//serine/threonine-protein kinase SRK2 [EC:2.7.11.1]+ko04016//MAPK signaling pathway - plant+ko04075//Plant h…	XM_020844847.1 PREDICTED: Dendrobium catenatum serine/threonine-protein kinase SAPK10 (LOC110112577), mRNA	serine/threonine-protein kinase SAPK10 [Dendrobium catenatum] >PKU81125.1 Serine/threonine-protein kinase SAPK10 [Dendrobium catenatum]	Protein kinase domain	[T] KOG0583 Serine/threonine protein kinase	Serine/threonine-protein kinase SAPK10 OS=Oryza sativa subsp. japonica OX=39947 GN=SAPK10 PE=1 SV=1	GO:0004674//protein serine/threonine kinase activity;GO:0005524//ATP binding
CL10075.Contig4_All	CL10075.Contig4_All	0.74	0.41	0.862008	NA	NA	K14498//serine/threonine-protein kinase SRK2 [EC:2.7.11.1]+ko04016//MAPK signaling pathway - plant+ko04075//Plant hormone signal transduction;K14498//serine/threonine-protein kinase SRK2 [EC:2.7.11.1]+ko04016//MAPK signaling pathway - plant+ko04075//Plant hormone signal transduction;K14498//serine/threonine-protein kinase SRK2 [EC:2.7.11.1]+ko04016//MAPK signaling pathway - plant+ko04075//Plant h…	XM_020844847.1 PREDICTED: Dendrobium catenatum serine/threonine-protein kinase SAPK10 (LOC110112577), mRNA	serine/threonine-protein kinase SRK2E-like isoform X1 [Abrus precatorius]	NA	[T] KOG0583 Serine/threonine protein kinase	Serine/threonine-protein kinase SAPK10 OS=Oryza sativa subsp. japonica OX=39947 GN=SAPK10 PE=1 SV=1	GO:0004674//protein serine/threonine kinase activity;GO:0005524//ATP binding;GO:0004672//protein kinase activity
CL10076.Contig1_All	CL10076.Contig1_All	0.65	0.433	0.591718	NA	NA	NA	NA	NA	NA	NA	NA	NA
CL10076.Contig2_All	CL10076.Contig2_All	NA	NA	NA	NA	NA	NA	NA	NA	NA	NA	NA	NA
CL10077.Contig1_All	CL10077.Contig1_All	31.59	48.88	-0.630295	NA	NA	K02955//small subunit ribosomal protein S14e+ko03010//Ribosome	XM_020839174.1 PREDICTED: Dendrobium catenatum protein ORANGE-LIKE, chloroplastic-like (LOC110108499), mRNA	protein ORANGE-LIKE, chloroplastic-like [Dendrobium catenatum]	DnaJ central domain	NA	Protein ORANGE-LIKE, chloroplastic OS=Arabidopsis thaliana OX=3702 GN=ORLIKE PE=1 SV=1	GO:0016021//integral component of membrane
CL10077.Contig2_All	CL10077.Contig2_All	0.433	7.116	-4.02382	NA	NA	K02955//small subunit ribosomal protein S14e+ko03010//Ribosome	XM_020839174.1 PREDICTED: Dendrobium catenatum protein ORANGE-LIKE, chloroplastic-like (LOC110108499), mRNA	protein ORANGE-LIKE, chloroplastic-like [Dendrobium catenatum]	DnaJ central domain	NA	Protein ORANGE-LIKE, chloroplastic OS=Arabidopsis thaliana OX=3702 GN=ORLIKE PE=1 SV=1	GO:0016021//integral component of membrane
CL10077.Contig3_All	CL10077.Contig3_All	0.613	40.623	-6.04594	NA	NA	K02955//small subunit ribosomal protein S14e+ko03010//Ribosome	XM_020839174.1 PREDICTED: Dendrobium catenatum protein ORANGE-LIKE, chloroplastic-like (LOC110108499), mRNA	protein ORANGE-LIKE, chloroplastic-like [Dendrobium catenatum]	DnaJ central domain	NA	Protein ORANGE, chloroplastic OS=Arabidopsis thaliana OX=3702 GN=OR PE=1 SV=1	GO:0016021//integral component of membrane
CL10077.Contig4_All	CL10077.Contig4_All	0	11.303	-10.5079	NA	NA	K02955//small subunit ribosomal protein S14e+ko03010//Ribosome	XM_020839174.1 PREDICTED: Dendrobium catenatum protein ORANGE-LIKE, chloroplastic-like (LOC110108499), mRNA	protein ORANGE-LIKE, chloroplastic-like [Dendrobium catenatum]	DnaJ central domain	NA	Protein ORANGE-LIKE, chloroplastic OS=Arabidopsis thaliana OX=3702 GN=ORLIKE PE=1 SV=1	GO:0016021//integral component of membrane
CL10078.Contig1_All	CL10078.Contig1_All	1.376	0.64	1.11022	NA	NA	NA	NA	NA	NA	NA	NA	NA
CL10078.Contig2_All	CL10078.Contig2_All	0	1.29	-7.49166	NA	NA	NA	NA	NA	NA	NA	NA	NA
CL10079.Contig1_All	CL10079.Contig1_All	27.86	16.533	0.753712	NA	NA	NA	XM_020830753.1 PREDICTED: Dendrobium catenatum uncharacterized LOC110102417 (LOC110102417), transcript variant X4, mRNA	uncharacterized protein LOC110102417 isoform X4 [Dendrobium catenatum]	Replication regulatory protein RepB	NA	NA	NA
CL10079.Contig2_All	CL10079.Contig2_All	3.45	3.316	0.0513594	NA	NA	NA	XM_020830753.1 PREDICTED: Dendrobium catenatum uncharacterized LOC110102417 (LOC110102417), transcript variant X4, mRNA	uncharacterized protein LOC110102417 isoform X4 [Dendrobium catenatum]	NA	NA	NA	NA
CL10079.Contig3_All	CL10079.Contig3_All	1.496	1.083	0.457937	NA	NA	NA	XM_020830750.1 PREDICTED: Dendrobium catenatum uncharacterized LOC110102417 (LOC110102417), transcript variant X1, mRNA	uncharacterized protein LOC110102417 isoform X3 [Dendrobium catenatum]	NA	NA	NA	NA
CL1008.Contig1_All	CL1008.Contig1_All	0.2	0	NA	NA	NA	NA	NA	NA	NA	NA	NA	NA
CL1008.Contig2_All	CL1008.Contig2_All	0.38	0	NA	NA	NA	NA	NA	NA	NA	NA	NA	NA
CL1008.Contig3_All	CL1008.Contig3_All	0.69	0.046	3.81411	NA	NA	NA	FJ712300.1 Dendrobium officinale microsatellite SSR T0101 sequence	NA	NA	NA	NA	NA
CL1008.Contig4_All	CL1008.Contig4_All	0.946	0	3.59172	NA	NA	NA	NA	NA	NA	NA	NA	NA
CL1008.Contig5_All	CL1008.Contig5_All	NA	NA	NA	NA	NA	NA	NA	NA	NA	NA	NA	NA
CL1008.Contig6_All	CL1008.Contig6_All	0.31	0	NA	NA	NA	NA	NA	NA	NA	NA	NA	NA
CL1008.Contig7_All	CL1008.Contig7_All	0	0.166	NA	NA	NA	NA	NA	NA	NA	NA	NA	NA
CL1008.Contig8_All	CL1008.Contig8_All	0	0.203	NA	NA	NA	NA	NA	NA	NA	NA	NA	NA
CL10080.Contig1_All	CL10080.Contig1_All	9.446	15.516	-0.71013	NA	NA	K20304//trafficking protein particle complex subunit 6;K20304//trafficking protein particle complex subunit 6;K20304//trafficking protein particle complex subunit 6;K20304//trafficking protein particle complex subunit 6;K20304//trafficking protein particle complex subunit 6	XM_020831910.1 PREDICTED: Dendrobium catenatum trafficking protein particle complex subunit 6B (LOC110103268), mRNA	trafficking protein particle complex subunit 6B [Dendrobium catenatum] >PKU70424.1 hypothetical protein MA16_Dca007176 [Dendrobium catenatum]	Transport protein particle (TRAPP) component	[U] KOG3316 Transport protein particle (TRAPP) complex subunit	NA	GO:0043087//regulation of GTPase activity;GO:0048193//Golgi vesicle transport;GO:0048868//pollen tube development;GO:0009737//response to abscisic acid
CL10080.Contig2_All	CL10080.Contig2_All	3.353	2.006	0.740816	NA	NA	K20304//trafficking protein particle complex subunit 6;K20304//trafficking protein particle complex subunit 6;K20304//trafficking protein particle complex subunit 6;K20304//trafficking protein particle complex subunit 6;K20304//trafficking protein particle complex subunit 6	XM_020831910.1 PREDICTED: Dendrobium catenatum trafficking protein particle complex subunit 6B (LOC110103268), mRNA	trafficking protein particle complex subunit 6B [Dendrobium catenatum] >PKU70424.1 hypothetical protein MA16_Dca007176 [Dendrobium catenatum]	Transport protein particle (TRAPP) component	[U] KOG3316 Transport protein particle (TRAPP) complex subunit	NA	GO:0043087//regulation of GTPase activity;GO:0048193//Golgi vesicle transport;GO:0048868//pollen tube development;GO:0009737//response to abscisic acid
CL10080.Contig3_All	CL10080.Contig3_All	2.75	0.6	2.20694	NA	NA	K20304//trafficking protein particle complex subunit 6;K20304//trafficking protein particle complex subunit 6;K20304//trafficking protein particle complex subunit 6;K20304//trafficking protein particle complex subunit 6;K20304//trafficking protein particle complex subunit 6	XM_020831910.1 PREDICTED: Dendrobium catenatum trafficking protein particle complex subunit 6B (LOC110103268), mRNA	trafficking protein particle complex subunit 6B [Dendrobium catenatum] >PKU70424.1 hypothetical protein MA16_Dca007176 [Dendrobium catenatum]	Transport protein particle (TRAPP) component	[U] KOG3316 Transport protein particle (TRAPP) complex subunit	NA	GO:0043087//regulation of GTPase activity;GO:0048193//Golgi vesicle transport;GO:0048868//pollen tube development;GO:0009737//response to abscisic acid
CL10080.Contig4_All	CL10080.Contig4_All	5.04	2.77	0.851637	NA	NA	K20304//trafficking protein particle complex subunit 6;K20304//trafficking protein particle complex subunit 6;K20304//trafficking protein particle complex subunit 6;K20304//trafficking protein particle complex subunit 6;K20304//trafficking protein particle complex subunit 6	XM_020831910.1 PREDICTED: Dendrobium catenatum trafficking protein particle complex subunit 6B (LOC110103268), mRNA	trafficking protein particle complex subunit 6B [Dendrobium catenatum] >PKU70424.1 hypothetical protein MA16_Dca007176 [Dendrobium catenatum]	Transport protein particle (TRAPP) component	[U] KOG3316 Transport protein particle (TRAPP) complex subunit	NA	GO:0043087//regulation of GTPase activity;GO:0048193//Golgi vesicle transport;GO:0048868//pollen tube development;GO:0009737//response to abscisic acid
CL10081.Contig1_All	CL10081.Contig1_All	15.58	13.203	0.240372	NA	NA	NA	XM_020835005.1 PREDICTED: Dendrobium catenatum uncharacterized LOC110105475 (LOC110105475), transcript variant X1, mRNA	uncharacterized protein LOC110105475 [Dendrobium catenatum] >XP_020690665.1 uncharacterized protein LOC110105475 [Dendrobium catenatum] >PKU79227.1 hypothetical protein MA16_Dca000571 [Dendrobium catenatum]	NA	NA	NA	NA
CL10081.Contig2_All	CL10081.Contig2_All	41.983	9.78	2.10166	NA	NA	NA	XM_020835005.1 PREDICTED: Dendrobium catenatum uncharacterized LOC110105475 (LOC110105475), transcript variant X1, mRNA	uncharacterized protein LOC110105475 [Dendrobium catenatum] >XP_020690665.1 uncharacterized protein LOC110105475 [Dendrobium catenatum] >PKU79227.1 hypothetical protein MA16_Dca000571 [Dendrobium catenatum]	NA	NA	NA	NA
CL10081.Contig3_All	CL10081.Contig3_All	2.563	4.893	-0.937053	NA	NA	NA	XM_020835006.1 PREDICTED: Dendrobium catenatum uncharacterized LOC110105475 (LOC110105475), transcript variant X2, mRNA	uncharacterized protein LOC110105475 [Dendrobium catenatum] >XP_020690665.1 uncharacterized protein LOC110105475 [Dendrobium catenatum] >PKU79227.1 hypothetical protein MA16_Dca000571 [Dendrobium catenatum]	NA	NA	NA	NA
CL10082.Contig1_All	CL10082.Contig1_All	2.76	0.84	1.71612	NA	TTF-type zinc finger protein with HAT dimerisation domain (best arabidopsis hit)	K10735//GINS complex subunit 4;K10735//GINS complex subunit 4;K10735//GINS complex subunit 4;K10735//GINS complex subunit 4;K10735//GINS complex subunit 4	XM_020826641.1 PREDICTED: Dendrobium catenatum DNA replication complex GINS protein SLD5 (LOC110099478), mRNA	zinc finger MYM-type protein 1-like [Dendrobium catenatum]	NA	[R] TWOG0169 Predicted transposase	NA	NA
CL10082.Contig2_All	CL10082.Contig2_All	NA	NA	NA	NA	NA	NA	NA	uncharacterized protein LOC110094819 [Dendrobium catenatum]	NA	NA	NA	NA
CL10083.Contig1_All	CL10083.Contig1_All	3.43	0	7.81218	NA	NA	K02184//formin 2	NA	hypothetical protein MA16_Dca015803 [Dendrobium catenatum]	Late embryogenesis abundant (LEA) group 1	NA	Late embryogenesis abundant protein 18 OS=Arabidopsis thaliana OX=3702 GN=LEA18 PE=2 SV=1	GO:0009793//embryo development ending in seed dormancy
CL10083.Contig2_All	CL10083.Contig2_All	1.336	0	6.36958	NA	NA	NA	NA	hypothetical protein MA16_Dca015803 [Dendrobium catenatum]	Late embryogenesis abundant (LEA) group 1	NA	Late embryogenesis abundant protein 18 OS=Arabidopsis thaliana OX=3702 GN=LEA18 PE=2 SV=1	GO:0009793//embryo development ending in seed dormancy
CL10084.Contig1_All	CL10084.Contig1_All	20.783	18.496	0.173667	NA	NA	NA	XM_020839909.1 PREDICTED: Dendrobium catenatum uncharacterized LOC110109016 (LOC110109016), mRNA	uncharacterized protein LOC110109016 [Dendrobium catenatum] >PKU61580.1 Uncharacterized protein MA16_Dca015019 [Dendrobium catenatum]	Protein of unknown function, DUF538	[S] LSE0025 A Male reproductive organ-specific protein	Uncharacterized protein At5g01610 OS=Arabidopsis thaliana OX=3702 GN=At5g01610 PE=1 SV=1	NA
CL10084.Contig2_All	CL10084.Contig2_All	25.586	12.65	1.02014	NA	NA	NA	XM_020839909.1 PREDICTED: Dendrobium catenatum uncharacterized LOC110109016 (LOC110109016), mRNA	uncharacterized protein LOC110109016 [Dendrobium catenatum] >PKU61580.1 Uncharacterized protein MA16_Dca015019 [Dendrobium catenatum]	Protein of unknown function, DUF538	[S] LSE0025 A Male reproductive organ-specific protein	Uncharacterized protein At5g01610 OS=Arabidopsis thaliana OX=3702 GN=At5g01610 PE=1 SV=1	NA
CL10085.Contig1_All	CL10085.Contig1_All	18.7	11.28	0.728474	NA	NA	K10703//very-long-chain (3R)-3-hydroxyacyl-CoA dehydratase [EC:4.2.1.134]+ko01100//Metabolic pathways+ko01110//Biosynthesis of secondary metabolites+ko00062//Fatty acid elongation+ko01212//Fatty acid metabolism+ko01040//Biosynthesis of unsaturated fatty acids;K10703//very-long-chain (3R)-3-hydroxyacyl-CoA dehydratase [EC:4.2.1.134]+ko01100//Metabolic pathways+ko01110//Biosynthesis of secondary me…	XM_020847843.1 PREDICTED: Dendrobium catenatum very-long-chain (3R)-3-hydroxyacyl-CoA dehydratase PASTICCINO 2A-like (LOC110114829), mRNA	very-long-chain (3R)-3-hydroxyacyl-CoA dehydratase PASTICCINO 2A-like [Dendrobium catenatum] >PKU80941.1 Very-long-chain (3R)-3-hydroxyacyl-[acyl-carrier protein] dehydratase PASTICCINO 2A [Dendrobium catenatum]	Protein tyrosine phosphatase-like protein, PTPLA	[R] KOG3187 Protein tyrosine phosphatase-like protein PTPLA (contains Pro instead of catalytic Arg)	Very-long-chain (3R)-3-hydroxyacyl-CoA dehydratase PASTICCINO 2A OS=Oryza sativa subsp. japonica OX=39947 GN=PAS2A PE=2 SV=2	GO:0102158//very-long-chain 3-hydroxyacyl-CoA dehydratase activity;GO:0102345//3-hydroxy-lignoceroyl-CoA dehydratase activity;GO:0016021//integral component of membrane;GO:0006633//fatty acid biosynthetic process;GO:0005789//endoplasmic reticulum membrane;GO:0102344//3-hydroxy-behenoyl-CoA dehydratase activity;GO:0102343//3-hydroxy-arachidoyl-CoA dehydratase activity
CL10085.Contig2_All	CL10085.Contig2_All	14.793	1.15	3.68539	NA	NA	K10703//very-long-chain (3R)-3-hydroxyacyl-CoA dehydratase [EC:4.2.1.134]+ko01100//Metabolic pathways+ko01110//Biosynthesis of secondary metabolites+ko00062//Fatty acid elongation+ko01212//Fatty acid metabolism+ko01040//Biosynthesis of unsaturated fatty acids;K10703//very-long-chain (3R)-3-hydroxyacyl-CoA dehydratase [EC:4.2.1.134]+ko01100//Metabolic pathways+ko01110//Biosynthesis of secondary me…	XM_020847843.1 PREDICTED: Dendrobium catenatum very-long-chain (3R)-3-hydroxyacyl-CoA dehydratase PASTICCINO 2A-like (LOC110114829), mRNA	very-long-chain (3R)-3-hydroxyacyl-CoA dehydratase PASTICCINO 2A-like [Dendrobium catenatum] >PKU80941.1 Very-long-chain (3R)-3-hydroxyacyl-[acyl-carrier protein] dehydratase PASTICCINO 2A [Dendrobium catenatum]	Odontogenic ameloblast-associated family	[R] KOG3187 Protein tyrosine phosphatase-like protein PTPLA (contains Pro instead of catalytic Arg)	Very-long-chain (3R)-3-hydroxyacyl-CoA dehydratase PASTICCINO 2A OS=Oryza sativa subsp. japonica OX=39947 GN=PAS2A PE=2 SV=2	GO:0102158//very-long-chain 3-hydroxyacyl-CoA dehydratase activity;GO:0102345//3-hydroxy-lignoceroyl-CoA dehydratase activity;GO:0016021//integral component of membrane;GO:0006633//fatty acid biosynthetic process;GO:0005789//endoplasmic reticulum membrane;GO:0102344//3-hydroxy-behenoyl-CoA dehydratase activity;GO:0102343//3-hydroxy-arachidoyl-CoA dehydratase activity
CL10085.Contig3_All	CL10085.Contig3_All	0	3.75	-8.22763	NA	NA	K10703//very-long-chain (3R)-3-hydroxyacyl-CoA dehydratase [EC:4.2.1.134]+ko01100//Metabolic pathways+ko01110//Biosynthesis of secondary metabolites+ko00062//Fatty acid elongation+ko01212//Fatty acid metabolism+ko01040//Biosynthesis of unsaturated fatty acids;K10703//very-long-chain (3R)-3-hydroxyacyl-CoA dehydratase [EC:4.2.1.134]+ko01100//Metabolic pathways+ko01110//Biosynthesis of secondary me…	XM_020847843.1 PREDICTED: Dendrobium catenatum very-long-chain (3R)-3-hydroxyacyl-CoA dehydratase PASTICCINO 2A-like (LOC110114829), mRNA	very-long-chain (3R)-3-hydroxyacyl-CoA dehydratase PASTICCINO 2A-like [Dendrobium catenatum] >PKU80941.1 Very-long-chain (3R)-3-hydroxyacyl-[acyl-carrier protein] dehydratase PASTICCINO 2A [Dendrobium catenatum]	Odontogenic ameloblast-associated family	[R] KOG3187 Protein tyrosine phosphatase-like protein PTPLA (contains Pro instead of catalytic Arg)	Very-long-chain (3R)-3-hydroxyacyl-CoA dehydratase PASTICCINO 2A OS=Oryza sativa subsp. japonica OX=39947 GN=PAS2A PE=2 SV=2	GO:0102158//very-long-chain 3-hydroxyacyl-CoA dehydratase activity;GO:0102345//3-hydroxy-lignoceroyl-CoA dehydratase activity;GO:0016021//integral component of membrane;GO:0006633//fatty acid biosynthetic process;GO:0005789//endoplasmic reticulum membrane;GO:0102344//3-hydroxy-behenoyl-CoA dehydratase activity;GO:0102343//3-hydroxy-arachidoyl-CoA dehydratase activity
CL10086.Contig1_All	CL10086.Contig1_All	4.43	46.006	-3.37754	NA	NA	NA	XM_020828043.1 PREDICTED: Dendrobium catenatum uncharacterized LOC110100514 (LOC110100514), mRNA	uncharacterized protein LOC110100514 [Dendrobium catenatum]	SnoaL-like domain	NA	NA	NA
CL10086.Contig2_All	CL10086.Contig2_All	2.46	12.693	-2.36178	NA	NA	NA	XM_020828043.1 PREDICTED: Dendrobium catenatum uncharacterized LOC110100514 (LOC110100514), mRNA	hypothetical protein MA16_Dca024186 [Dendrobium catenatum]	SnoaL-like domain	NA	NA	GO:0009535//chloroplast thylakoid membrane
CL10087.Contig1_All	CL10087.Contig1_All	1.86	16.806	-3.17843	NA	NA	K16221//transcription factor TCP21 (protein CCA1 HIKING EXPEDITION)+ko04712//Circadian rhythm - plant;K16221//transcription factor TCP21 (protein CCA1 HIKING EXPEDITION)+ko04712//Circadian rhythm - plant;K16221//transcription factor TCP21 (protein CCA1 HIKING EXPEDITION)+ko04712//Circadian rhythm - plant;K16221//transcription factor TCP21 (protein CCA1 HIKING EXPEDITION)+ko04712//Circadian rhythm…	XM_020845500.1 PREDICTED: Dendrobium catenatum transcription factor PCF2-like (LOC110113076), mRNA	transcription factor PCF2-like [Dendrobium catenatum] >PKU66150.1 Transcription factor PCF2 [Dendrobium catenatum]	TCP family transcription factor	[K] LSE0380 A Predicted bHLH transcription factor	Transcription factor PCF2 OS=Oryza sativa subsp. japonica OX=39947 GN=PCF2 PE=1 SV=1	NA
CL10087.Contig2_All	CL10087.Contig2_All	6.26	0.736	3.0719	NA	NA	K16221//transcription factor TCP21 (protein CCA1 HIKING EXPEDITION)+ko04712//Circadian rhythm - plant;K16221//transcription factor TCP21 (protein CCA1 HIKING EXPEDITION)+ko04712//Circadian rhythm - plant;K16221//transcription factor TCP21 (protein CCA1 HIKING EXPEDITION)+ko04712//Circadian rhythm - plant;K16221//transcription factor TCP21 (protein CCA1 HIKING EXPEDITION)+ko04712//Circadian rhythm…	XM_020845500.1 PREDICTED: Dendrobium catenatum transcription factor PCF2-like (LOC110113076), mRNA	transcription factor PCF2-like [Dendrobium catenatum] >PKU66150.1 Transcription factor PCF2 [Dendrobium catenatum]	TCP family transcription factor	[K] LSE0380 A Predicted bHLH transcription factor	Transcription factor PCF2 OS=Oryza sativa subsp. japonica OX=39947 GN=PCF2 PE=1 SV=1	NA
CL10088.Contig1_All	CL10088.Contig1_All	0.42	0.416	0.0107109	NA	NA	NA	NA	NA	NA	NA	NA	NA
CL10088.Contig2_All	CL10088.Contig2_All	1.513	0.863	0.808951	NA	NA	NA	NA	NA	NA	NA	NA	NA
CL10089.Contig1_All	CL10089.Contig1_All	0	1.256	-6.99324	NA	NA	K20299//vacuolar protein sorting-associated protein 53;K01188//beta-glucosidase [EC:3.2.1.21]+ko01100//Metabolic pathways+ko00500//Starch and sucrose metabolism+ko01110//Biosynthesis of secondary metabolites+ko00460//Cyanoamino acid metabolism+ko00940//Phenylpropanoid biosynthesis;K22804//structural maintenance of chromosomes protein 6;K19026//spatacsin;K16296//serine carboxypeptidase-like clade …	NA	Putative ribonuclease H protein [Dendrobium catenatum]	Reverse transcriptase (RNA-dependent DNA polymerase)	[R] KOG1075 FOG: Reverse transcriptase	NA	NA
CL10089.Contig2_All	CL10089.Contig2_All	0.1	0	NA	NA	NA	NA	NA	Putative ribonuclease H protein [Dendrobium catenatum]	Reverse transcriptase (RNA-dependent DNA polymerase)	NA	NA	NA
CL1009.Contig1_All	CL1009.Contig1_All	2.67	0.17	3.96604	NA	Brassica rapa subsp. pekinensis isolate BrTNL10 disease resistance protein gene, complete cds.	K16196//eukaryotic translation initiation factor 2-alpha kinase 4 [EC:2.7.11.1]+ko04141//Protein processing in endoplasmic reticulum	XR_002302956.1 PREDICTED: Dendrobium catenatum uncharacterized LOC110095300 (LOC110095300), transcript variant X2, misc_RNA	uncharacterized protein LOC110095300 isoform X1 [Dendrobium catenatum] >PKU66480.1 hypothetical protein MA16_Dca018182 [Dendrobium catenatum]	Domain of unknown function (DUF4641)	[R] KOG0017 FOG: Transposon-encoded proteins with TYA, reverse transcriptase, integrase domains in various combinations	NA	GO:0016021//integral component of membrane
CL1009.Contig2_All	CL1009.Contig2_All	0.953	0.39	1.29104	NA	NA	K16196//eukaryotic translation initiation factor 2-alpha kinase 4 [EC:2.7.11.1]+ko04141//Protein processing in endoplasmic reticulum	XR_002302956.1 PREDICTED: Dendrobium catenatum uncharacterized LOC110095300 (LOC110095300), transcript variant X2, misc_RNA	putative mitochondrial protein [Dendrobium catenatum]	NA	[R] KOG0017 FOG: Transposon-encoded proteins with TYA, reverse transcriptase, integrase domains in various combinations	NA	GO:0015074//DNA integration;GO:0003676//nucleic acid binding;GO:0004190//aspartic-type endopeptidase activity
CL1009.Contig3_All	CL1009.Contig3_All	0.453	0.173	1.3801	NA	NA	NA	XM_020820778.1 PREDICTED: Dendrobium catenatum uncharacterized LOC110095300 (LOC110095300), transcript variant X1, mRNA	hypothetical protein AXF42_Ash006190 [Apostasia shenzhenica]	NA	NA	NA	GO:0016021//integral component of membrane
CL1009.Contig4_All	CL1009.Contig4_All	0.523	0.533	-0.0521685	NA	NA	NA	XM_020820778.1 PREDICTED: Dendrobium catenatum uncharacterized LOC110095300 (LOC110095300), transcript variant X1, mRNA	hypothetical protein AXF42_Ash006190 [Apostasia shenzhenica]	NA	NA	NA	GO:0016021//integral component of membrane
CL10090.Contig1_All	CL10090.Contig1_All	1.22	4.933	-2.02098	NA	NA	NA	XM_020832104.1 PREDICTED: Dendrobium catenatum putative rRNA methylase YtqB (LOC110103402), mRNA	uncharacterized protein LOC110103402 [Dendrobium catenatum]	Putative rRNA methylase	NA	NA	GO:0008168//methyltransferase activity
CL10090.Contig2_All	CL10090.Contig2_All	0.78	0.036	4.49218	NA	NA	NA	XM_020832104.1 PREDICTED: Dendrobium catenatum putative rRNA methylase YtqB (LOC110103402), mRNA	uncharacterized protein LOC110103402 [Dendrobium catenatum]	Putative rRNA methylase	NA	NA	NA
CL10090.Contig3_All	CL10090.Contig3_All	1.043	0.483	1.10638	NA	NA	NA	XM_020832104.1 PREDICTED: Dendrobium catenatum putative rRNA methylase YtqB (LOC110103402), mRNA	uncharacterized protein LOC110103402 [Dendrobium catenatum]	Putative rRNA methylase	NA	NA	NA
CL10090.Contig4_All	CL10090.Contig4_All	0.22	0.123	0.802591	NA	NA	NA	XM_020832104.1 PREDICTED: Dendrobium catenatum putative rRNA methylase YtqB (LOC110103402), mRNA	uncharacterized protein LOC110103402 [Dendrobium catenatum]	Putative rRNA methylase	NA	NA	NA
CL10091.Contig1_All	CL10091.Contig1_All	1.41	0.936	0.595	NA	NA	NA	XM_020831665.1 PREDICTED: Dendrobium catenatum ubiquitin-conjugating enzyme E2 36-like (LOC110103096), mRNA	NA	NA	NA	NA	NA
CL10091.Contig2_All	CL10091.Contig2_All	0.15	0.293	-0.993245	NA	NA	NA	NA	NA	NA	NA	NA	NA
CL10092.Contig1_All	CL10092.Contig1_All	26.283	94.76	-1.84833	NA	NA	K21893//neuroglobin;K21893//neuroglobin;K21894//cytoglobin;K21894//cytoglobin;K21894//cytoglobin	XM_020823744.1 PREDICTED: Dendrobium catenatum non-symbiotic hemoglobin 2-like (LOC110097386), mRNA	non-symbiotic hemoglobin 2-like [Dendrobium catenatum] >PKU80221.1 Non-symbiotic hemoglobin 2 [Dendrobium catenatum]	Globin	[R] LSE0500 A Non-symbiotic hemoglobin	Non-symbiotic hemoglobin 2 OS=Solanum lycopersicum OX=4081 GN=HB2 PE=2 SV=1	GO:0046872//metal ion binding;GO:0020037//heme binding;GO:0005344//oxygen carrier activity;GO:0019825//oxygen binding
CL10092.Contig2_All	CL10092.Contig2_All	0.083	1.156	-3.80459	NA	NA	K21893//neuroglobin;K21893//neuroglobin;K21893//neuroglobin;K21893//neuroglobin;K21894//cytoglobin	XM_020823744.1 PREDICTED: Dendrobium catenatum non-symbiotic hemoglobin 2-like (LOC110097386), mRNA	non-symbiotic hemoglobin 2-like [Dendrobium catenatum] >PKU80221.1 Non-symbiotic hemoglobin 2 [Dendrobium catenatum]	NA	[R] LSE0500 A Non-symbiotic hemoglobin	Non-symbiotic hemoglobin 2 OS=Solanum lycopersicum OX=4081 GN=HB2 PE=2 SV=1	GO:0046872//metal ion binding;GO:0020037//heme binding;GO:0005344//oxygen carrier activity;GO:0019825//oxygen binding
CL10093.Contig1_All	CL10093.Contig1_All	21.363	7.443	1.52597	NA	NA	K00026//malate dehydrogenase [EC:1.1.1.37]+ko00020//Citrate cycle (TCA cycle)+ko01100//Metabolic pathways+ko01110//Biosynthesis of secondary metabolites+ko00710//Carbon fixation in photosynthetic organisms+ko00620//Pyruvate metabolism+ko00270//Cysteine and methionine metabolism+ko01200//Carbon metabolism+ko00630//Glyoxylate and dicarboxylate metabolism;K00026//malate dehydrogenase [EC:1.1.1.37]+k…	XM_020828376.1 PREDICTED: Dendrobium catenatum malate dehydrogenase, mitochondrial (LOC110100737), mRNA	malate dehydrogenase, mitochondrial [Dendrobium catenatum]	lactate/malate dehydrogenase, alpha/beta C-terminal domain	[C] KOG1494 NAD-dependent malate dehydrogenase	Malate dehydrogenase, mitochondrial OS=Fragaria ananassa OX=3747 GN=MMDHI PE=1 SV=1	GO:0006099//tricarboxylic acid cycle;GO:0005975//carbohydrate metabolic process;GO:0030060//L-malate dehydrogenase activity;GO:0006108//malate metabolic process
CL10093.Contig2_All	CL10093.Contig2_All	11.44	44.676	-1.96407	NA	NA	K00026//malate dehydrogenase [EC:1.1.1.37]+ko00020//Citrate cycle (TCA cycle)+ko01100//Metabolic pathways+ko01110//Biosynthesis of secondary metabolites+ko00710//Carbon fixation in photosynthetic organisms+ko00620//Pyruvate metabolism+ko00270//Cysteine and methionine metabolism+ko01200//Carbon metabolism+ko00630//Glyoxylate and dicarboxylate metabolism;K00026//malate dehydrogenase [EC:1.1.1.37]+k…	XM_020828376.1 PREDICTED: Dendrobium catenatum malate dehydrogenase, mitochondrial (LOC110100737), mRNA	malate dehydrogenase, mitochondrial [Dendrobium catenatum]	lactate/malate dehydrogenase, alpha/beta C-terminal domain	[C] KOG1494 NAD-dependent malate dehydrogenase	Malate dehydrogenase, mitochondrial OS=Citrullus lanatus OX=3654 GN=MMDH PE=1 SV=1	GO:0006099//tricarboxylic acid cycle;GO:0005975//carbohydrate metabolic process;GO:0030060//L-malate dehydrogenase activity;GO:0006108//malate metabolic process
CL10094.Contig1_All	CL10094.Contig1_All	14.766	8.543	0.791068	NA	NA	K01658//anthranilate synthase component II [EC:4.1.3.27]+ko01230//Biosynthesis of amino acids+ko01100//Metabolic pathways+ko01110//Biosynthesis of secondary metabolites+ko00400//Phenylalanine, tyrosine and tryptophan biosynthesis;K01658//anthranilate synthase component II [EC:4.1.3.27]+ko01230//Biosynthesis of amino acids+ko01100//Metabolic pathways+ko01110//Biosynthesis of secondary metabolites+…	XM_020842079.1 PREDICTED: Dendrobium catenatum anthranilate synthase beta subunit 1, chloroplastic-like (LOC110110550), mRNA	anthranilate synthase beta subunit 1, chloroplastic-like [Dendrobium catenatum]	Glutamine amidotransferase class-I	[E] KOG0026 Anthranilate synthase, beta chain	Anthranilate synthase beta subunit 2, chloroplastic OS=Arabidopsis thaliana OX=3702 GN=ASB2 PE=2 SV=1	GO:0006541//glutamine metabolic process;GO:0000162//tryptophan biosynthetic process;GO:0004049//anthranilate synthase activity
CL10094.Contig2_All	CL10094.Contig2_All	10.963	3.87	1.50163	NA	NA	K01658//anthranilate synthase component II [EC:4.1.3.27]+ko01230//Biosynthesis of amino acids+ko01100//Metabolic pathways+ko01110//Biosynthesis of secondary metabolites+ko00400//Phenylalanine, tyrosine and tryptophan biosynthesis;K01658//anthranilate synthase component II [EC:4.1.3.27]+ko01230//Biosynthesis of amino acids+ko01100//Metabolic pathways+ko01110//Biosynthesis of secondary metabolites+…	XM_020842079.1 PREDICTED: Dendrobium catenatum anthranilate synthase beta subunit 1, chloroplastic-like (LOC110110550), mRNA	anthranilate synthase beta subunit 1, chloroplastic-like [Phalaenopsis equestris]	Glutamine amidotransferase class-I	[E] KOG0026 Anthranilate synthase, beta chain	Anthranilate synthase beta subunit 1, chloroplastic OS=Oryza sativa subsp. japonica OX=39947 GN=ASB1 PE=1 SV=1	GO:0006541//glutamine metabolic process
CL10094.Contig3_All	CL10094.Contig3_All	1.776	1.753	0.0186317	NA	NA	K01658//anthranilate synthase component II [EC:4.1.3.27]+ko01230//Biosynthesis of amino acids+ko01100//Metabolic pathways+ko01110//Biosynthesis of secondary metabolites+ko00400//Phenylalanine, tyrosine and tryptophan biosynthesis;K01658//anthranilate synthase component II [EC:4.1.3.27]+ko01230//Biosynthesis of amino acids+ko01100//Metabolic pathways+ko01110//Biosynthesis of secondary metabolites+…	XM_020842079.1 PREDICTED: Dendrobium catenatum anthranilate synthase beta subunit 1, chloroplastic-like (LOC110110550), mRNA	anthranilate synthase beta subunit 1, chloroplastic-like [Dendrobium catenatum]	Glutamine amidotransferase class-I	[E] KOG0026 Anthranilate synthase, beta chain	Anthranilate synthase beta subunit 2, chloroplastic OS=Arabidopsis thaliana OX=3702 GN=ASB2 PE=2 SV=1	GO:0006541//glutamine metabolic process;GO:0000162//tryptophan biosynthetic process;GO:0004049//anthranilate synthase activity
CL10094.Contig4_All	CL10094.Contig4_All	0	0.053	NA	NA	NA	K01658//anthranilate synthase component II [EC:4.1.3.27]+ko01230//Biosynthesis of amino acids+ko01100//Metabolic pathways+ko01110//Biosynthesis of secondary metabolites+ko00400//Phenylalanine, tyrosine and tryptophan biosynthesis;K01658//anthranilate synthase component II [EC:4.1.3.27]+ko01230//Biosynthesis of amino acids+ko01100//Metabolic pathways+ko01110//Biosynthesis of secondary metabolites+…	XM_020842079.1 PREDICTED: Dendrobium catenatum anthranilate synthase beta subunit 1, chloroplastic-like (LOC110110550), mRNA	anthranilate synthase beta subunit 1, chloroplastic-like [Phalaenopsis equestris]	Glutamine amidotransferase class-I	[E] KOG0026 Anthranilate synthase, beta chain	Anthranilate synthase beta subunit 1, chloroplastic OS=Oryza sativa subsp. japonica OX=39947 GN=ASB1 PE=1 SV=1	GO:0006541//glutamine metabolic process
CL10095.Contig1_All	CL10095.Contig1_All	8.333	3.533	1.23656	NA	NA	K00924//kinase [EC:2.7.1.-];K00924//kinase [EC:2.7.1.-];K00924//kinase [EC:2.7.1.-];K00924//kinase [EC:2.7.1.-];K00924//kinase [EC:2.7.1.-]	XM_020825546.1 PREDICTED: Dendrobium catenatum aspartic proteinase Asp1-like (LOC110098652), mRNA	Aspartic proteinase Asp1 [Dendrobium catenatum]	Xylanase inhibitor N-terminal	[O] KOG1339 Aspartyl protease	Aspartic proteinase Asp1 OS=Oryza sativa subsp. indica OX=39946 GN=ASP1 PE=2 SV=2	GO:0004190//aspartic-type endopeptidase activity
CL10095.Contig2_All	CL10095.Contig2_All	0.873	1.31	-0.588958	NA	NA	K00924//kinase [EC:2.7.1.-];K00924//kinase [EC:2.7.1.-];K01381//saccharopepsin [EC:3.4.23.25];K00924//kinase [EC:2.7.1.-];K01381//saccharopepsin [EC:3.4.23.25]	XM_020825546.1 PREDICTED: Dendrobium catenatum aspartic proteinase Asp1-like (LOC110098652), mRNA	Aspartic proteinase Asp1 [Dendrobium catenatum]	Xylanase inhibitor N-terminal	[O] KOG1339 Aspartyl protease	Aspartic proteinase Asp1 OS=Oryza sativa subsp. indica OX=39946 GN=ASP1 PE=2 SV=2	GO:0004190//aspartic-type endopeptidase activity
CL10095.Contig3_All	CL10095.Contig3_All	1.58	4.283	-1.43459	NA	NA	K01381//saccharopepsin [EC:3.4.23.25];K01381//saccharopepsin [EC:3.4.23.25];K00924//kinase [EC:2.7.1.-];K00924//kinase [EC:2.7.1.-]	XM_020825546.1 PREDICTED: Dendrobium catenatum aspartic proteinase Asp1-like (LOC110098652), mRNA	Aspartic proteinase Asp1 [Dendrobium catenatum]	Xylanase inhibitor N-terminal	[O] KOG1339 Aspartyl protease	Aspartic proteinase Asp1 OS=Oryza sativa subsp. japonica OX=39947 GN=ASP1 PE=2 SV=1	GO:0004190//aspartic-type endopeptidase activity
CL10095.Contig4_All	CL10095.Contig4_All	1.13	5.19	-2.20282	NA	NA	K00924//kinase [EC:2.7.1.-];K00924//kinase [EC:2.7.1.-];K00924//kinase [EC:2.7.1.-];K00924//kinase [EC:2.7.1.-];K00924//kinase [EC:2.7.1.-]	XM_020825546.1 PREDICTED: Dendrobium catenatum aspartic proteinase Asp1-like (LOC110098652), mRNA	Aspartic proteinase Asp1 [Dendrobium catenatum]	Xylanase inhibitor N-terminal	[O] KOG1339 Aspartyl protease	Aspartic proteinase Asp1 OS=Oryza sativa subsp. indica OX=39946 GN=ASP1 PE=2 SV=2	GO:0004190//aspartic-type endopeptidase activity
CL10095.Contig5_All	CL10095.Contig5_All	5.486	8.136	-0.565783	NA	NA	K00924//kinase [EC:2.7.1.-];K00924//kinase [EC:2.7.1.-];K00924//kinase [EC:2.7.1.-];K00924//kinase [EC:2.7.1.-];K00924//kinase [EC:2.7.1.-]	XM_020825546.1 PREDICTED: Dendrobium catenatum aspartic proteinase Asp1-like (LOC110098652), mRNA	aspartic proteinase Asp1-like [Dendrobium catenatum]	Xylanase inhibitor N-terminal	[O] KOG1339 Aspartyl protease	Aspartic proteinase Asp1 OS=Oryza sativa subsp. indica OX=39946 GN=ASP1 PE=2 SV=2	GO:0004190//aspartic-type endopeptidase activity
CL10095.Contig6_All	CL10095.Contig6_All	1.703	4.55	-1.41619	NA	NA	K00924//kinase [EC:2.7.1.-];K00924//kinase [EC:2.7.1.-];K00924//kinase [EC:2.7.1.-];K01381//saccharopepsin [EC:3.4.23.25];K00924//kinase [EC:2.7.1.-]	XM_020825546.1 PREDICTED: Dendrobium catenatum aspartic proteinase Asp1-like (LOC110098652), mRNA	Aspartic proteinase Asp1 [Dendrobium catenatum]	Xylanase inhibitor N-terminal	[O] KOG1339 Aspartyl protease	Aspartic proteinase Asp1 OS=Oryza sativa subsp. indica OX=39946 GN=ASP1 PE=2 SV=2	GO:0004190//aspartic-type endopeptidase activity
CL10096.Contig1_All	CL10096.Contig1_All	0.443	0.206	1.14092	NA	NA	NA	XM_020838278.1 PREDICTED: Dendrobium catenatum geranylgeranyl transferase type-2 subunit alpha 1-like (LOC110107850), partial mRNA	NA	NA	NA	NA	NA
CL10096.Contig2_All	CL10096.Contig2_All	1.82	0.613	1.5705	NA	NA	NA	XM_020838278.1 PREDICTED: Dendrobium catenatum geranylgeranyl transferase type-2 subunit alpha 1-like (LOC110107850), partial mRNA	NA	Sphingolipid Delta4-desaturase (DES)	NA	NA	NA
CL10097.Contig1_All	CL10097.Contig1_All	5.68	2.456	1.2106	NA	NA	K12655//OTU domain-containing protein 5 [EC:3.4.19.12];K16743//abnormal spindle-like microcephaly-associated protein	XM_020842822.1 PREDICTED: Dendrobium catenatum OTU domain-containing protein DDB_G0284757-like (LOC110111106), transcript variant X1, mRNA	uncharacterized protein LOC110039550 isoform X4 [Phalaenopsis equestris]	NA	[TO] KOG2605 OTU (ovarian tumor)-like cysteine protease	NA	NA
CL10097.Contig2_All	CL10097.Contig2_All	7.9	4.26	0.892777	NA	NA	K12655//OTU domain-containing protein 5 [EC:3.4.19.12];K13717//OTU domain-containing protein 3 [EC:3.4.19.12];K13717//OTU domain-containing protein 3 [EC:3.4.19.12];K13717//OTU domain-containing protein 3 [EC:3.4.19.12];K13717//OTU domain-containing protein 3 [EC:3.4.19.12]	XM_020842823.1 PREDICTED: Dendrobium catenatum OTU domain-containing protein DDB_G0284757-like (LOC110111106), transcript variant X2, mRNA	uncharacterized protein LOC110111106 isoform X1 [Dendrobium catenatum]	OTU-like cysteine protease	[TO] KOG2605 OTU (ovarian tumor)-like cysteine protease	NA	NA
CL10097.Contig3_All	CL10097.Contig3_All	4.083	2.063	0.984778	NA	NA	K12655//OTU domain-containing protein 5 [EC:3.4.19.12];K13717//OTU domain-containing protein 3 [EC:3.4.19.12];K13717//OTU domain-containing protein 3 [EC:3.4.19.12];K13717//OTU domain-containing protein 3 [EC:3.4.19.12];K13717//OTU domain-containing protein 3 [EC:3.4.19.12]	XM_020842822.1 PREDICTED: Dendrobium catenatum OTU domain-containing protein DDB_G0284757-like (LOC110111106), transcript variant X1, mRNA	uncharacterized protein LOC110111106 isoform X1 [Dendrobium catenatum]	OTU-like cysteine protease	[TO] KOG2605 OTU (ovarian tumor)-like cysteine protease	NA	NA
CL10098.Contig1_All	CL10098.Contig1_All	11.626	49.47	-2.08632	NA	NA	NA	XM_020821302.1 PREDICTED: Dendrobium catenatum succinate dehydrogenase subunit 7, mitochondrial-like (LOC110095667), mRNA	succinate dehydrogenase subunit 7, mitochondrial-like [Dendrobium catenatum] >PKU61872.1 hypothetical protein MA16_Dca016068 [Dendrobium catenatum]	NA	NA	Succinate dehydrogenase subunit 7, mitochondrial OS=Oryza sativa subsp. japonica OX=39947 GN=SDH7 PE=1 SV=1	GO:0005749//mitochondrial respiratory chain complex II, succinate dehydrogenase complex (ubiquinone);GO:0016021//integral component of membrane
CL10098.Contig2_All	CL10098.Contig2_All	16.803	21.193	-0.327891	NA	NA	NA	XM_020821302.1 PREDICTED: Dendrobium catenatum succinate dehydrogenase subunit 7, mitochondrial-like (LOC110095667), mRNA	succinate dehydrogenase subunit 7, mitochondrial-like [Dendrobium catenatum] >PKU61872.1 hypothetical protein MA16_Dca016068 [Dendrobium catenatum]	NA	NA	Succinate dehydrogenase subunit 7, mitochondrial OS=Oryza sativa subsp. japonica OX=39947 GN=SDH7 PE=1 SV=1	GO:0005749//mitochondrial respiratory chain complex II, succinate dehydrogenase complex (ubiquinone);GO:0016021//integral component of membrane
CL10099.Contig1_All	CL10099.Contig1_All	0.593	1.233	-1.05648	NA	NA	K22733//magnesium transporter;K22733//magnesium transporter;K08867//WNK lysine deficient protein kinase [EC:2.7.11.1];K22565//COMM domain containing 9	XM_020833651.1 PREDICTED: Dendrobium catenatum pentatricopeptide repeat-containing protein At3g09040, mitochondrial-like (LOC110104500), mRNA	Pentatricopeptide repeat-containing protein [Dendrobium catenatum]	PPR repeat family	[R] KOG4197 FOG: PPR repeat	Pentatricopeptide repeat-containing protein At3g49170, chloroplastic OS=Arabidopsis thaliana OX=3702 GN=EMB2261 PE=2 SV=1	GO:0016787//hydrolase activity
CL10099.Contig2_All	CL10099.Contig2_All	1.376	0.193	2.85475	NA	NA	K01455//formamidase [EC:3.5.1.49]+ko00910//Nitrogen metabolism+ko00460//Cyanoamino acid metabolism+ko01200//Carbon metabolism+ko00630//Glyoxylate and dicarboxylate metabolism;K01455//formamidase [EC:3.5.1.49]+ko00910//Nitrogen metabolism+ko00460//Cyanoamino acid metabolism+ko01200//Carbon metabolism+ko00630//Glyoxylate and dicarboxylate metabolism;K01455//formamidase [EC:3.5.1.49]+ko00910//Nitrog…	XM_020833651.1 PREDICTED: Dendrobium catenatum pentatricopeptide repeat-containing protein At3g09040, mitochondrial-like (LOC110104500), mRNA	pentatricopeptide repeat-containing protein At3g09040, mitochondrial-like [Dendrobium catenatum]	NA	[R] KOG4197 FOG: PPR repeat	Pentatricopeptide repeat-containing protein At5g27110 OS=Arabidopsis thaliana OX=3702 GN=PCMP-E14 PE=2 SV=2	GO:0016787//hydrolase activity
CL10099.Contig3_All	CL10099.Contig3_All	0.91	1.783	-0.968451	NA	NA	K01176//alpha-amylase [EC:3.2.1.1]+ko01100//Metabolic pathways+ko00500//Starch and sucrose metabolism;K01176//alpha-amylase [EC:3.2.1.1]+ko01100//Metabolic pathways+ko00500//Starch and sucrose metabolism;K01176//alpha-amylase [EC:3.2.1.1]+ko01100//Metabolic pathways+ko00500//Starch and sucrose metabolism;K01176//alpha-amylase [EC:3.2.1.1]+ko01100//Metabolic pathways+ko00500//Starch and sucrose me…	XM_020833651.1 PREDICTED: Dendrobium catenatum pentatricopeptide repeat-containing protein At3g09040, mitochondrial-like (LOC110104500), mRNA	Pentatricopeptide repeat-containing protein [Dendrobium catenatum]	PPR repeat family	[R] KOG4197 FOG: PPR repeat	Pentatricopeptide repeat-containing protein At2g27610 OS=Arabidopsis thaliana OX=3702 GN=PCMP-H60 PE=2 SV=1	NA
CL101.Contig1_All	CL101.Contig1_All	0.03	3.74	-6.95903	NA	NA	NA	NA	NA	NA	NA	NA	NA
CL101.Contig2_All	CL101.Contig2_All	0	0.37	NA	NA	NA	NA	NA	probable carboxylesterase 3 [Dendrobium catenatum]	NA	NA	NA	NA
CL1010.Contig1_All	CL1010.Contig1_All	37.163	15.493	1.26346	NA	NA	NA	XM_020838482.1 PREDICTED: Dendrobium catenatum 5'-adenylylsulfate reductase-like 5 (LOC110108001), transcript variant X1, mRNA	5'-adenylylsulfate reductase-like 5 isoform X1 [Dendrobium catenatum] >PKU74313.1 5'-adenylylsulfate reductase-like 5 [Dendrobium catenatum]	Thioredoxin	[S] KOG2640 Thioredoxin	5'-adenylylsulfate reductase-like 5 OS=Oryza sativa subsp. japonica OX=39947 GN=APRL5 PE=2 SV=1	GO:0005623//cell;GO:0045454//cell redox homeostasis
CL1010.Contig2_All	CL1010.Contig2_All	3.24	1.383	1.2287	NA	NA	NA	XM_020838483.1 PREDICTED: Dendrobium catenatum 5'-adenylylsulfate reductase-like 5 (LOC110108001), transcript variant X2, mRNA	5'-adenylylsulfate reductase-like 5 isoform X1 [Dendrobium catenatum] >PKU74313.1 5'-adenylylsulfate reductase-like 5 [Dendrobium catenatum]	Glutaredoxin	[S] KOG2640 Thioredoxin	5'-adenylylsulfate reductase-like 5 OS=Arabidopsis thaliana OX=3702 GN=APRL5 PE=2 SV=1	GO:0005623//cell;GO:0045454//cell redox homeostasis
CL1010.Contig3_All	CL1010.Contig3_All	1.95	2.083	-0.0894227	NA	NA	NA	XM_020838483.1 PREDICTED: Dendrobium catenatum 5'-adenylylsulfate reductase-like 5 (LOC110108001), transcript variant X2, mRNA	5'-adenylylsulfate reductase-like 5 isoform X2 [Dendrobium catenatum]	NA	[S] KOG2640 Thioredoxin	5'-adenylylsulfate reductase-like 7 OS=Arabidopsis thaliana OX=3702 GN=APRL7 PE=2 SV=1	GO:0005623//cell;GO:0045454//cell redox homeostasis
CL1010.Contig4_All	CL1010.Contig4_All	0.08	19.256	-7.95547	NA	NA	NA	XM_020838483.1 PREDICTED: Dendrobium catenatum 5'-adenylylsulfate reductase-like 5 (LOC110108001), transcript variant X2, mRNA	5'-adenylylsulfate reductase-like 5 isoform X2 [Dendrobium catenatum]	Thioredoxin	[S] KOG2640 Thioredoxin	5'-adenylylsulfate reductase-like 5 OS=Arabidopsis thaliana OX=3702 GN=APRL5 PE=2 SV=1	GO:0005623//cell;GO:0045454//cell redox homeostasis
CL1010.Contig5_All	CL1010.Contig5_All	2.246	3.483	-0.636001	NA	NA	NA	XM_020838483.1 PREDICTED: Dendrobium catenatum 5'-adenylylsulfate reductase-like 5 (LOC110108001), transcript variant X2, mRNA	5'-adenylylsulfate reductase-like 5 isoform X1 [Dendrobium catenatum] >PKU74313.1 5'-adenylylsulfate reductase-like 5 [Dendrobium catenatum]	Thioredoxin	[S] KOG2640 Thioredoxin	5'-adenylylsulfate reductase-like 5 OS=Arabidopsis thaliana OX=3702 GN=APRL5 PE=2 SV=1	GO:0005623//cell;GO:0045454//cell redox homeostasis
CL1010.Contig6_All	CL1010.Contig6_All	1.593	1.41	0.183588	NA	NA	NA	XM_020838483.1 PREDICTED: Dendrobium catenatum 5'-adenylylsulfate reductase-like 5 (LOC110108001), transcript variant X2, mRNA	5'-adenylylsulfate reductase-like 5 isoform X2 [Dendrobium catenatum]	NA	[S] KOG2640 Thioredoxin	5'-adenylylsulfate reductase-like 5 OS=Arabidopsis thaliana OX=3702 GN=APRL5 PE=2 SV=1	NA
CL10100.Contig1_All	CL10100.Contig1_All	1.426	0.35	2.00676	NA	NA	NA	XM_020829349.1 PREDICTED: Dendrobium catenatum probable E3 ubiquitin-protein ligase HIP1 (LOC110101426), transcript variant X5, mRNA	NA	NA	NA	NA	NA
CL10100.Contig2_All	CL10100.Contig2_All	0.303	0	NA	NA	NA	NA	NA	NA	NA	NA	NA	NA
CL10101.Contig1_All	CL10101.Contig1_All	0.643	0.13	2.27758	NA	NA	NA	NA	hypothetical protein MA16_Dca014561 [Dendrobium catenatum]	NA	NA	NA	NA
CL10101.Contig2_All	CL10101.Contig2_All	2.963	0	7.93595	NA	NA	NA	NA	hypothetical protein MA16_Dca014561 [Dendrobium catenatum]	NA	NA	NA	NA
CL10102.Contig1_All	CL10102.Contig1_All	2.653	1.076	1.30171	NA	NA	K11380//NuA3 HAT complex component NTO1;K04079//molecular chaperone HtpG+ko04141//Protein processing in endoplasmic reticulum+ko04626//Plant-pathogen interaction;K04079//molecular chaperone HtpG+ko04141//Protein processing in endoplasmic reticulum+ko04626//Plant-pathogen interaction;K04079//molecular chaperone HtpG+ko04141//Protein processing in endoplasmic reticulum+ko04626//Plant-pathogen inter…	XM_020843255.1 PREDICTED: Dendrobium catenatum uncharacterized LOC110111399 (LOC110111399), transcript variant X4, mRNA	Histone-lysine N-methyltransferase ATX2 [Dendrobium catenatum]	NA	[O] KOG0019 Molecular chaperone (HSP90 family)	Heat shock protein 81-1 OS=Oryza sativa subsp. japonica OX=39947 GN=HSP81-1 PE=3 SV=2	GO:0046872//metal ion binding;GO:0008168//methyltransferase activity
CL10102.Contig2_All	CL10102.Contig2_All	0.033	0.546	-4.06348	NA	NA	NA	NA	NA	NA	NA	NA	NA
CL10102.Contig3_All	CL10102.Contig3_All	0	0.573	-5.05416	NA	NA	NA	NA	NA	NA	NA	NA	NA
CL10103.Contig1_All	CL10103.Contig1_All	2.77	1.443	0.941194	NA	NA	NA	XR_002303242.1 PREDICTED: Dendrobium catenatum uncharacterized LOC110097780 (LOC110097780), ncRNA	hypothetical protein MA16_Dca022390 [Dendrobium catenatum]	NA	NA	NA	NA
CL10103.Contig2_All	CL10103.Contig2_All	1.95	1.986	-0.0125316	NA	NA	NA	XR_002303242.1 PREDICTED: Dendrobium catenatum uncharacterized LOC110097780 (LOC110097780), ncRNA	hypothetical protein MA16_Dca022390 [Dendrobium catenatum]	NA	NA	NA	NA
CL10104.Contig1_All	CL10104.Contig1_All	2.153	0	8.06507	NA	NA	K14779//ATP-dependent RNA helicase DDX52/ROK1 [EC:3.6.4.13]	XR_002303971.1 PREDICTED: Dendrobium catenatum uncharacterized LOC110103602 (LOC110103602), transcript variant X2, ncRNA	DEAD-box ATP-dependent RNA helicase 57 [Dendrobium catenatum] >XP_020679920.1 DEAD-box ATP-dependent RNA helicase 57 [Dendrobium catenatum]	NA	NA	NA	NA
CL10104.Contig2_All	CL10104.Contig2_All	0.563	0	4.78496	NA	NA	K14779//ATP-dependent RNA helicase DDX52/ROK1 [EC:3.6.4.13]	XR_002303971.1 PREDICTED: Dendrobium catenatum uncharacterized LOC110103602 (LOC110103602), transcript variant X2, ncRNA	DEAD-box ATP-dependent RNA helicase 57 [Dendrobium catenatum]	NA	NA	NA	NA
CL10105.Contig1_All	CL10105.Contig1_All	15.456	8.86	0.80089	NA	NA	K14328//regulator of nonsense transcripts 3+ko03015//mRNA surveillance pathway+ko03013//RNA transport;K14328//regulator of nonsense transcripts 3+ko03015//mRNA surveillance pathway+ko03013//RNA transport;K14328//regulator of nonsense transcripts 3+ko03015//mRNA surveillance pathway+ko03013//RNA transport;K14328//regulator of nonsense transcripts 3+ko03015//mRNA surveillance pathway+ko03013//RNA t…	XM_020826169.1 PREDICTED: Dendrobium catenatum regulator of nonsense transcripts UPF3 (LOC110099116), transcript variant X1, mRNA	regulator of nonsense transcripts UPF3 isoform X1 [Dendrobium catenatum]	Smg-4/UPF3 family	[A] KOG1295 Nonsense-mediated decay protein Upf3	Regulator of nonsense transcripts UPF3 OS=Arabidopsis thaliana OX=3702 GN=UPF3 PE=1 SV=1	NA
CL10105.Contig2_All	CL10105.Contig2_All	0.703	4.49	-2.67038	NA	NA	K14328//regulator of nonsense transcripts 3+ko03015//mRNA surveillance pathway+ko03013//RNA transport;K14328//regulator of nonsense transcripts 3+ko03015//mRNA surveillance pathway+ko03013//RNA transport;K14328//regulator of nonsense transcripts 3+ko03015//mRNA surveillance pathway+ko03013//RNA transport;K14328//regulator of nonsense transcripts 3+ko03015//mRNA surveillance pathway+ko03013//RNA t…	XM_020826171.1 PREDICTED: Dendrobium catenatum regulator of nonsense transcripts UPF3 (LOC110099116), transcript variant X2, mRNA	regulator of nonsense transcripts UPF3 isoform X1 [Dendrobium catenatum]	Smg-4/UPF3 family	[A] KOG1295 Nonsense-mediated decay protein Upf3	Regulator of nonsense transcripts UPF3 OS=Arabidopsis thaliana OX=3702 GN=UPF3 PE=1 SV=1	NA
CL10106.Contig1_All	CL10106.Contig1_All	0.343	5.883	-4.08468	NA	NA	K14493//gibberellin receptor GID1 [EC:3.-.-.-]+ko04075//Plant hormone signal transduction	XM_020825807.1 PREDICTED: Dendrobium catenatum probable carboxylesterase 15 (LOC110098863), mRNA	probable carboxylesterase 15 [Dendrobium catenatum] >PKU83964.1 putative carboxylesterase 15 [Dendrobium catenatum]	alpha/beta hydrolase fold	[V] KOG1515 Arylacetamide deacetylase	Probable carboxylesterase 15 OS=Arabidopsis thaliana OX=3702 GN=CXE15 PE=2 SV=1	GO:0016787//hydrolase activity
CL10106.Contig2_All	CL10106.Contig2_All	2.876	1.376	1.0652	NA	NA	K14493//gibberellin receptor GID1 [EC:3.-.-.-]+ko04075//Plant hormone signal transduction	XM_020825807.1 PREDICTED: Dendrobium catenatum probable carboxylesterase 15 (LOC110098863), mRNA	probable carboxylesterase 15 [Dendrobium catenatum] >PKU83964.1 putative carboxylesterase 15 [Dendrobium catenatum]	alpha/beta hydrolase fold	[V] KOG1515 Arylacetamide deacetylase	Probable carboxylesterase 15 OS=Arabidopsis thaliana OX=3702 GN=CXE15 PE=2 SV=1	GO:0016787//hydrolase activity
CL10107.Contig1_All	CL10107.Contig1_All	0.713	0.143	2.32868	NA	NA	NA	NA	NA	NA	NA	NA	NA
CL10107.Contig2_All	CL10107.Contig2_All	0.113	0	NA	NA	NA	NA	NA	NA	NA	NA	NA	NA
CL10108.Contig1_All	CL10108.Contig1_All	26.496	9.923	1.4163	NA	NA	K22381//E3 ubiquitin-protein ligase ZNF598 [EC:2.3.2.27];K22381//E3 ubiquitin-protein ligase ZNF598 [EC:2.3.2.27];K22381//E3 ubiquitin-protein ligase ZNF598 [EC:2.3.2.27];K22381//E3 ubiquitin-protein ligase ZNF598 [EC:2.3.2.27];K22381//E3 ubiquitin-protein ligase ZNF598 [EC:2.3.2.27]	XM_020830220.1 PREDICTED: Dendrobium catenatum zinc finger protein 598-like (LOC110102054), mRNA	zinc finger protein 598-like [Dendrobium catenatum] >PKU59344.1 hypothetical protein MA16_Dca023552 [Dendrobium catenatum]	Zinc finger, C3HC4 type (RING finger)	[O] KOG2231 Predicted E3 ubiquitin ligase	NA	GO:0016021//integral component of membrane;GO:0003676//nucleic acid binding
CL10108.Contig2_All	CL10108.Contig2_All	0.12	0	NA	NA	NA	K22381//E3 ubiquitin-protein ligase ZNF598 [EC:2.3.2.27];K22381//E3 ubiquitin-protein ligase ZNF598 [EC:2.3.2.27];K22381//E3 ubiquitin-protein ligase ZNF598 [EC:2.3.2.27];K22381//E3 ubiquitin-protein ligase ZNF598 [EC:2.3.2.27];K22381//E3 ubiquitin-protein ligase ZNF598 [EC:2.3.2.27]	XM_020830220.1 PREDICTED: Dendrobium catenatum zinc finger protein 598-like (LOC110102054), mRNA	zinc finger protein 598-like [Dendrobium catenatum] >PKU59344.1 hypothetical protein MA16_Dca023552 [Dendrobium catenatum]	Zinc finger, C3HC4 type (RING finger)	[O] KOG2231 Predicted E3 ubiquitin ligase	NA	GO:0003676//nucleic acid binding
CL10108.Contig3_All	CL10108.Contig3_All	6.043	2.486	1.2828	NA	NA	K22381//E3 ubiquitin-protein ligase ZNF598 [EC:2.3.2.27];K22381//E3 ubiquitin-protein ligase ZNF598 [EC:2.3.2.27];K22381//E3 ubiquitin-protein ligase ZNF598 [EC:2.3.2.27];K22381//E3 ubiquitin-protein ligase ZNF598 [EC:2.3.2.27];K22381//E3 ubiquitin-protein ligase ZNF598 [EC:2.3.2.27]	XM_020830220.1 PREDICTED: Dendrobium catenatum zinc finger protein 598-like (LOC110102054), mRNA	zinc finger protein 598-like [Dendrobium catenatum] >PKU59344.1 hypothetical protein MA16_Dca023552 [Dendrobium catenatum]	Zinc finger, C3HC4 type (RING finger)	[O] KOG2231 Predicted E3 ubiquitin ligase	NA	GO:0016021//integral component of membrane;GO:0003676//nucleic acid binding;GO:0016874//ligase activity
CL10109.Contig1_All	CL10109.Contig1_All	1.33	0.353	1.89279	NA	NA	K22522//cytokinin riboside 5'-monophosphate phosphoribohydrolase [EC:3.2.2.-];K22522//cytokinin riboside 5'-monophosphate phosphoribohydrolase [EC:3.2.2.-];K22522//cytokinin riboside 5'-monophosphate phosphoribohydrolase [EC:3.2.2.-];K22522//cytokinin riboside 5'-monophosphate phosphoribohydrolase [EC:3.2.2.-];K22522//cytokinin riboside 5'-monophosphate phosphoribohydrolase [EC:3.2.2.-]	XM_020826943.1 PREDICTED: Dendrobium catenatum developmentally-regulated G-protein 1-like (LOC110099705), transcript variant X3, mRNA	Cytokinin riboside 5'-monophosphate phosphoribohydrolase LOG8 [Dendrobium catenatum]	NA	[RE] TWOG0190 Predicted lysine decarboxylase	Cytokinin riboside 5'-monophosphate phosphoribohydrolase LOG5 OS=Arabidopsis thaliana OX=3702 GN=LOG5 PE=1 SV=1	GO:0016787//hydrolase activity;GO:0009691//cytokinin biosynthetic process
CL10109.Contig2_All	CL10109.Contig2_All	0.223	0.76	-1.80381	NA	NA	NA	XR_002303481.1 PREDICTED: Dendrobium catenatum developmentally-regulated G-protein 1-like (LOC110099705), transcript variant X5, misc_RNA	Cytokinin riboside 5'-monophosphate phosphoribohydrolase LOG8 [Dendrobium catenatum]	NA	NA	NA	GO:0016787//hydrolase activity
CL10109.Contig3_All	CL10109.Contig3_All	1.746	0.323	2.47231	NA	NA	K22522//cytokinin riboside 5'-monophosphate phosphoribohydrolase [EC:3.2.2.-];K22522//cytokinin riboside 5'-monophosphate phosphoribohydrolase [EC:3.2.2.-];K22522//cytokinin riboside 5'-monophosphate phosphoribohydrolase [EC:3.2.2.-];K22522//cytokinin riboside 5'-monophosphate phosphoribohydrolase [EC:3.2.2.-];K22522//cytokinin riboside 5'-monophosphate phosphoribohydrolase [EC:3.2.2.-]	XM_020826943.1 PREDICTED: Dendrobium catenatum developmentally-regulated G-protein 1-like (LOC110099705), transcript variant X3, mRNA	probable cytokinin riboside 5'-monophosphate phosphoribohydrolase LOGL10 isoform X2 [Cucurbita pepo subsp. pepo]	NA	[RE] TWOG0190 Predicted lysine decarboxylase	Cytokinin riboside 5'-monophosphate phosphoribohydrolase LOG1 OS=Arabidopsis thaliana OX=3702 GN=LOG1 PE=1 SV=1	NA
CL10109.Contig4_All	CL10109.Contig4_All	0	0.22	NA	NA	NA	NA	XM_020826943.1 PREDICTED: Dendrobium catenatum developmentally-regulated G-protein 1-like (LOC110099705), transcript variant X3, mRNA	NA	NA	NA	NA	NA
CL1011.Contig1_All	CL1011.Contig1_All	0	2.646	-8.08716	NA	NA	NA	XM_020844972.1 PREDICTED: Dendrobium catenatum uncharacterized LOC110112671 (LOC110112671), transcript variant X1, mRNA	hypothetical protein MA16_Dca011116 [Dendrobium catenatum]	NA	NA	NA	GO:0016021//integral component of membrane
CL1011.Contig10_All	CL1011.Contig10_All	NA	NA	NA	NA	NA	K07052//uncharacterized protein;K07052//uncharacterized protein	XM_020844972.1 PREDICTED: Dendrobium catenatum uncharacterized LOC110112671 (LOC110112671), transcript variant X1, mRNA	hypothetical protein MA16_Dca011116 [Dendrobium catenatum]	Aerotolerance regulator N-terminal	NA	NA	GO:0016021//integral component of membrane
CL1011.Contig11_All	CL1011.Contig11_All	NA	NA	NA	NA	NA	NA	XM_020844972.1 PREDICTED: Dendrobium catenatum uncharacterized LOC110112671 (LOC110112671), transcript variant X1, mRNA	uncharacterized protein LOC110112671 [Dendrobium catenatum]	Aerotolerance regulator N-terminal	NA	NA	GO:0016021//integral component of membrane
CL1011.Contig12_All	CL1011.Contig12_All	2.546	0	9.30041	NA	NA	K07052//uncharacterized protein;K07052//uncharacterized protein	XR_002305072.1 PREDICTED: Dendrobium catenatum uncharacterized LOC110112671 (LOC110112671), transcript variant X2, misc_RNA	uncharacterized protein LOC110112671 [Dendrobium catenatum]	Aerotolerance regulator N-terminal	NA	NA	GO:0016021//integral component of membrane
CL1011.Contig13_All	CL1011.Contig13_All	1.186	0	8.13594	NA	NA	K07052//uncharacterized protein;K07052//uncharacterized protein	XR_002305072.1 PREDICTED: Dendrobium catenatum uncharacterized LOC110112671 (LOC110112671), transcript variant X2, misc_RNA	uncharacterized protein LOC110112671 [Dendrobium catenatum]	Aerotolerance regulator N-terminal	NA	NA	GO:0016021//integral component of membrane
CL1011.Contig14_All	CL1011.Contig14_All	0.21	0.68	-1.69381	NA	NA	NA	XR_002305072.1 PREDICTED: Dendrobium catenatum uncharacterized LOC110112671 (LOC110112671), transcript variant X2, misc_RNA	uncharacterized protein LOC110112671 [Dendrobium catenatum]	Domain of unknown function (DUF4131)	NA	NA	GO:0016021//integral component of membrane
CL1011.Contig15_All	CL1011.Contig15_All	0.056	0.333	-2.50095	NA	NA	K07052//uncharacterized protein;K07052//uncharacterized protein	XM_020844972.1 PREDICTED: Dendrobium catenatum uncharacterized LOC110112671 (LOC110112671), transcript variant X1, mRNA	uncharacterized protein LOC110112671 [Dendrobium catenatum]	Aerotolerance regulator N-terminal	NA	NA	GO:0016021//integral component of membrane
CL1011.Contig16_All	CL1011.Contig16_All	NA	NA	NA	NA	NA	K07052//uncharacterized protein;K07052//uncharacterized protein	XM_020844972.1 PREDICTED: Dendrobium catenatum uncharacterized LOC110112671 (LOC110112671), transcript variant X1, mRNA	uncharacterized protein LOC110112671 [Dendrobium catenatum]	Aerotolerance regulator N-terminal	NA	NA	GO:0016021//integral component of membrane
CL1011.Contig17_All	CL1011.Contig17_All	1.106	0	6.81514	NA	NA	K07052//uncharacterized protein;K07052//uncharacterized protein	XR_002305072.1 PREDICTED: Dendrobium catenatum uncharacterized LOC110112671 (LOC110112671), transcript variant X2, misc_RNA	hypothetical protein MA16_Dca011116 [Dendrobium catenatum]	NA	NA	NA	GO:0016021//integral component of membrane
CL1011.Contig18_All	CL1011.Contig18_All	0.523	0.066	3.01798	NA	NA	NA	XM_020844972.1 PREDICTED: Dendrobium catenatum uncharacterized LOC110112671 (LOC110112671), transcript variant X1, mRNA	hypothetical protein MA16_Dca011116 [Dendrobium catenatum]	NA	NA	NA	GO:0016021//integral component of membrane
CL1011.Contig19_All	CL1011.Contig19_All	0	0.546	-5.72062	NA	NA	NA	XR_002305072.1 PREDICTED: Dendrobium catenatum uncharacterized LOC110112671 (LOC110112671), transcript variant X2, misc_RNA	uncharacterized protein LOC110112671 [Dendrobium catenatum]	Domain of unknown function (DUF4131)	NA	NA	GO:0016021//integral component of membrane
CL1011.Contig2_All	CL1011.Contig2_All	0.38	0.783	-1.04525	NA	NA	NA	XM_020844972.1 PREDICTED: Dendrobium catenatum uncharacterized LOC110112671 (LOC110112671), transcript variant X1, mRNA	hypothetical protein MA16_Dca011116 [Dendrobium catenatum]	Protein of unknown function (DUF788)	NA	NA	GO:0016021//integral component of membrane
CL1011.Contig20_All	CL1011.Contig20_All	0	0.37	-5.27643	NA	NA	NA	XR_002305072.1 PREDICTED: Dendrobium catenatum uncharacterized LOC110112671 (LOC110112671), transcript variant X2, misc_RNA	uncharacterized protein LOC110112671 [Dendrobium catenatum]	Ferric reductase like transmembrane component	NA	NA	GO:0016021//integral component of membrane
CL1011.Contig3_All	CL1011.Contig3_All	2.976	0.916	1.70958	NA	NA	NA	XM_020844972.1 PREDICTED: Dendrobium catenatum uncharacterized LOC110112671 (LOC110112671), transcript variant X1, mRNA	hypothetical protein MA16_Dca011116 [Dendrobium catenatum]	NA	NA	NA	GO:0016021//integral component of membrane
CL1011.Contig4_All	CL1011.Contig4_All	1.17	0	7.42275	NA	NA	NA	XR_002305072.1 PREDICTED: Dendrobium catenatum uncharacterized LOC110112671 (LOC110112671), transcript variant X2, misc_RNA	uncharacterized protein LOC110112671 [Dendrobium catenatum]	Aerotolerance regulator N-terminal	NA	NA	GO:0016021//integral component of membrane
CL1011.Contig5_All	CL1011.Contig5_All	0.843	0.41	1.0159	NA	NA	NA	XM_020844972.1 PREDICTED: Dendrobium catenatum uncharacterized LOC110112671 (LOC110112671), transcript variant X1, mRNA	hypothetical protein MA16_Dca011116 [Dendrobium catenatum]	Protein of unknown function (DUF788)	NA	NA	GO:0016021//integral component of membrane
CL1011.Contig6_All	CL1011.Contig6_All	0.133	0	4.74876	NA	NA	K07052//uncharacterized protein;K07052//uncharacterized protein	XM_020844972.1 PREDICTED: Dendrobium catenatum uncharacterized LOC110112671 (LOC110112671), transcript variant X1, mRNA	hypothetical protein MA16_Dca011116 [Dendrobium catenatum]	Aerotolerance regulator N-terminal	NA	NA	GO:0016021//integral component of membrane
CL1011.Contig7_All	CL1011.Contig7_All	0.17	0.136	0.31263	NA	NA	K07052//uncharacterized protein;K07052//uncharacterized protein	XM_020844972.1 PREDICTED: Dendrobium catenatum uncharacterized LOC110112671 (LOC110112671), transcript variant X1, mRNA	uncharacterized protein LOC110112671 [Dendrobium catenatum]	Aerotolerance regulator N-terminal	NA	NA	GO:0016021//integral component of membrane
CL1011.Contig8_All	CL1011.Contig8_All	1.036	0.25	2.03053	NA	NA	NA	XR_002305072.1 PREDICTED: Dendrobium catenatum uncharacterized LOC110112671 (LOC110112671), transcript variant X2, misc_RNA	uncharacterized protein LOC110112671 [Dendrobium catenatum]	Aerotolerance regulator N-terminal	NA	NA	GO:0016021//integral component of membrane
CL1011.Contig9_All	CL1011.Contig9_All	1.76	0	8.30779	NA	NA	NA	XM_020844972.1 PREDICTED: Dendrobium catenatum uncharacterized LOC110112671 (LOC110112671), transcript variant X1, mRNA	hypothetical protein MA16_Dca011116 [Dendrobium catenatum]	Aerotolerance regulator N-terminal	NA	NA	GO:0016021//integral component of membrane
CL10110.Contig1_All	CL10110.Contig1_All	11.143	10.02	0.153587	NA	NA	K06180//23S rRNA pseudouridine1911/1915/1917 synthase [EC:5.4.99.23];K06180//23S rRNA pseudouridine1911/1915/1917 synthase [EC:5.4.99.23];K06180//23S rRNA pseudouridine1911/1915/1917 synthase [EC:5.4.99.23]	XM_020824923.1 PREDICTED: Dendrobium catenatum RNA pseudouridine synthase 5 (LOC110098188), transcript variant X1, mRNA	RNA pseudouridine synthase 5 isoform X1 [Dendrobium catenatum]	RNA pseudouridylate synthase	[A] KOG1919 RNA pseudouridylate synthases	RNA pseudouridine synthase 5 OS=Oryza sativa subsp. japonica OX=39947 GN=Os03g0288500 PE=2 SV=2	NA
CL10110.Contig2_All	CL10110.Contig2_All	0.263	2.14	-3.02767	NA	NA	K06180//23S rRNA pseudouridine1911/1915/1917 synthase [EC:5.4.99.23];K06180//23S rRNA pseudouridine1911/1915/1917 synthase [EC:5.4.99.23];K06180//23S rRNA pseudouridine1911/1915/1917 synthase [EC:5.4.99.23]	XM_020824923.1 PREDICTED: Dendrobium catenatum RNA pseudouridine synthase 5 (LOC110098188), transcript variant X1, mRNA	RNA pseudouridine synthase 5 isoform X1 [Dendrobium catenatum]	RNA pseudouridylate synthase	[A] KOG1919 RNA pseudouridylate synthases	RNA pseudouridine synthase 5 OS=Oryza sativa subsp. japonica OX=39947 GN=Os03g0288500 PE=2 SV=2	GO:0003723//RNA binding;GO:0001522//pseudouridine synthesis;GO:0009982//pseudouridine synthase activity
CL10110.Contig3_All	CL10110.Contig3_All	0.16	0.176	-0.140998	NA	NA	K06180//23S rRNA pseudouridine1911/1915/1917 synthase [EC:5.4.99.23];K06180//23S rRNA pseudouridine1911/1915/1917 synthase [EC:5.4.99.23];K06180//23S rRNA pseudouridine1911/1915/1917 synthase [EC:5.4.99.23]	XM_020824923.1 PREDICTED: Dendrobium catenatum RNA pseudouridine synthase 5 (LOC110098188), transcript variant X1, mRNA	RNA pseudouridine synthase 5 isoform X1 [Dendrobium catenatum]	RNA pseudouridylate synthase	[A] KOG1919 RNA pseudouridylate synthases	RNA pseudouridine synthase 5 OS=Oryza sativa subsp. japonica OX=39947 GN=Os03g0288500 PE=2 SV=2	GO:0003723//RNA binding;GO:0001522//pseudouridine synthesis;GO:0009982//pseudouridine synthase activity
CL10110.Contig4_All	CL10110.Contig4_All	17.806	0	11.4195	NA	NA	K06180//23S rRNA pseudouridine1911/1915/1917 synthase [EC:5.4.99.23];K06180//23S rRNA pseudouridine1911/1915/1917 synthase [EC:5.4.99.23];K06180//23S rRNA pseudouridine1911/1915/1917 synthase [EC:5.4.99.23]	XM_020824923.1 PREDICTED: Dendrobium catenatum RNA pseudouridine synthase 5 (LOC110098188), transcript variant X1, mRNA	RNA pseudouridine synthase 5 isoform X1 [Dendrobium catenatum]	RNA pseudouridylate synthase	[A] KOG1919 RNA pseudouridylate synthases	RNA pseudouridine synthase 5 OS=Oryza sativa subsp. japonica OX=39947 GN=Os03g0288500 PE=2 SV=2	NA
CL10110.Contig5_All	CL10110.Contig5_All	0.78	0.166	2.22798	NA	NA	K06180//23S rRNA pseudouridine1911/1915/1917 synthase [EC:5.4.99.23];K06180//23S rRNA pseudouridine1911/1915/1917 synthase [EC:5.4.99.23];K06180//23S rRNA pseudouridine1911/1915/1917 synthase [EC:5.4.99.23]	XM_020824923.1 PREDICTED: Dendrobium catenatum RNA pseudouridine synthase 5 (LOC110098188), transcript variant X1, mRNA	RNA pseudouridine synthase 5 isoform X1 [Dendrobium catenatum]	RNA pseudouridylate synthase	[A] KOG1919 RNA pseudouridylate synthases	RNA pseudouridine synthase 5 OS=Oryza sativa subsp. japonica OX=39947 GN=Os03g0288500 PE=2 SV=2	NA
CL10110.Contig6_All	CL10110.Contig6_All	9.203	0.14	6.06551	NA	NA	K06180//23S rRNA pseudouridine1911/1915/1917 synthase [EC:5.4.99.23];K06180//23S rRNA pseudouridine1911/1915/1917 synthase [EC:5.4.99.23];K06180//23S rRNA pseudouridine1911/1915/1917 synthase [EC:5.4.99.23]	XM_020824923.1 PREDICTED: Dendrobium catenatum RNA pseudouridine synthase 5 (LOC110098188), transcript variant X1, mRNA	RNA pseudouridine synthase 5 isoform X1 [Dendrobium catenatum]	RNA pseudouridylate synthase	[A] KOG1919 RNA pseudouridylate synthases	RNA pseudouridine synthase 5 OS=Oryza sativa subsp. japonica OX=39947 GN=Os03g0288500 PE=2 SV=2	NA
CL10111.Contig1_All	CL10111.Contig1_All	0.633	0.333	0.888651	NA	NA	NA	XM_020838656.1 PREDICTED: Dendrobium catenatum uncharacterized LOC110108143 (LOC110108143), mRNA	uncharacterized protein LOC110108143 [Dendrobium catenatum]	NA	NA	NA	GO:0015035//protein disulfide oxidoreductase activity;GO:0009055//electron transfer activity;GO:0005623//cell;GO:0045454//cell redox homeostasis
CL10111.Contig2_All	CL10111.Contig2_All	2.53	0.95	1.41576	NA	NA	NA	XM_020838656.1 PREDICTED: Dendrobium catenatum uncharacterized LOC110108143 (LOC110108143), mRNA	uncharacterized protein LOC110108143 [Dendrobium catenatum]	NA	NA	NA	GO:0015035//protein disulfide oxidoreductase activity;GO:0009055//electron transfer activity;GO:0005623//cell;GO:0045454//cell redox homeostasis
CL10112.Contig1_All	CL10112.Contig1_All	1.776	0.06	4.94459	NA	NA	K07766//diphosphoinositol-polyphosphate diphosphatase [EC:3.6.1.52];K07766//diphosphoinositol-polyphosphate diphosphatase [EC:3.6.1.52];K07766//diphosphoinositol-polyphosphate diphosphatase [EC:3.6.1.52];K07766//diphosphoinositol-polyphosphate diphosphatase [EC:3.6.1.52];K07766//diphosphoinositol-polyphosphate diphosphatase [EC:3.6.1.52]	XM_020848792.1 PREDICTED: Dendrobium catenatum nudix hydrolase 18, mitochondrial-like (LOC110115529), mRNA	nudix hydrolase 18, mitochondrial-like [Dendrobium catenatum] >PKU78182.1 Nudix hydrolase 4 [Dendrobium catenatum]	NA	[T] KOG2839 Diadenosine and diphosphoinositol polyphosphate phosphohydrolase	Nudix hydrolase 18, mitochondrial OS=Arabidopsis thaliana OX=3702 GN=NUDT18 PE=2 SV=1	GO:0016787//hydrolase activity
CL10112.Contig2_All	CL10112.Contig2_All	8.003	0.08	6.59485	NA	NA	K07766//diphosphoinositol-polyphosphate diphosphatase [EC:3.6.1.52];K07766//diphosphoinositol-polyphosphate diphosphatase [EC:3.6.1.52];K07766//diphosphoinositol-polyphosphate diphosphatase [EC:3.6.1.52];K07766//diphosphoinositol-polyphosphate diphosphatase [EC:3.6.1.52];K07766//diphosphoinositol-polyphosphate diphosphatase [EC:3.6.1.52]	XM_020848792.1 PREDICTED: Dendrobium catenatum nudix hydrolase 18, mitochondrial-like (LOC110115529), mRNA	nudix hydrolase 18, mitochondrial-like [Dendrobium catenatum] >PKU78182.1 Nudix hydrolase 4 [Dendrobium catenatum]	NUDIX domain	[T] KOG2839 Diadenosine and diphosphoinositol polyphosphate phosphohydrolase	Nudix hydrolase 18, mitochondrial OS=Arabidopsis thaliana OX=3702 GN=NUDT18 PE=2 SV=1	GO:0016787//hydrolase activity
CL10112.Contig3_All	CL10112.Contig3_All	10.6	3.566	1.57888	NA	NA	K07766//diphosphoinositol-polyphosphate diphosphatase [EC:3.6.1.52];K07766//diphosphoinositol-polyphosphate diphosphatase [EC:3.6.1.52];K07766//diphosphoinositol-polyphosphate diphosphatase [EC:3.6.1.52];K07766//diphosphoinositol-polyphosphate diphosphatase [EC:3.6.1.52];K07766//diphosphoinositol-polyphosphate diphosphatase [EC:3.6.1.52]	XM_020848792.1 PREDICTED: Dendrobium catenatum nudix hydrolase 18, mitochondrial-like (LOC110115529), mRNA	nudix hydrolase 18, mitochondrial-like [Dendrobium catenatum] >PKU78182.1 Nudix hydrolase 4 [Dendrobium catenatum]	NUDIX domain	[T] KOG2839 Diadenosine and diphosphoinositol polyphosphate phosphohydrolase	Nudix hydrolase 18, mitochondrial OS=Arabidopsis thaliana OX=3702 GN=NUDT18 PE=2 SV=1	GO:0016787//hydrolase activity
CL10112.Contig4_All	CL10112.Contig4_All	5.62	0.213	4.73059	NA	NA	K07766//diphosphoinositol-polyphosphate diphosphatase [EC:3.6.1.52];K07766//diphosphoinositol-polyphosphate diphosphatase [EC:3.6.1.52];K07766//diphosphoinositol-polyphosphate diphosphatase [EC:3.6.1.52];K07766//diphosphoinositol-polyphosphate diphosphatase [EC:3.6.1.52];K07766//diphosphoinositol-polyphosphate diphosphatase [EC:3.6.1.52]	XM_020848792.1 PREDICTED: Dendrobium catenatum nudix hydrolase 18, mitochondrial-like (LOC110115529), mRNA	nudix hydrolase 18, mitochondrial-like [Dendrobium catenatum] >PKU78182.1 Nudix hydrolase 4 [Dendrobium catenatum]	NA	[T] KOG2839 Diadenosine and diphosphoinositol polyphosphate phosphohydrolase	Nudix hydrolase 4 OS=Arabidopsis thaliana OX=3702 GN=NUDT4 PE=1 SV=1	GO:0016787//hydrolase activity
CL10112.Contig5_All	CL10112.Contig5_All	0.056	0	NA	NA	NA	NA	XM_020848792.1 PREDICTED: Dendrobium catenatum nudix hydrolase 18, mitochondrial-like (LOC110115529), mRNA	NA	NA	NA	NA	NA
CL10112.Contig6_All	CL10112.Contig6_All	2.926	0	7.97611	NA	NA	K07766//diphosphoinositol-polyphosphate diphosphatase [EC:3.6.1.52];K07766//diphosphoinositol-polyphosphate diphosphatase [EC:3.6.1.52];K07766//diphosphoinositol-polyphosphate diphosphatase [EC:3.6.1.52];K07766//diphosphoinositol-polyphosphate diphosphatase [EC:3.6.1.52];K07766//diphosphoinositol-polyphosphate diphosphatase [EC:3.6.1.52]	XM_020848792.1 PREDICTED: Dendrobium catenatum nudix hydrolase 18, mitochondrial-like (LOC110115529), mRNA	nudix hydrolase 18, mitochondrial-like [Dendrobium catenatum] >PKU78182.1 Nudix hydrolase 4 [Dendrobium catenatum]	NUDIX domain	[T] KOG2839 Diadenosine and diphosphoinositol polyphosphate phosphohydrolase	Nudix hydrolase 4 OS=Arabidopsis thaliana OX=3702 GN=NUDT4 PE=1 SV=1	GO:0016787//hydrolase activity
CL10113.Contig1_All	CL10113.Contig1_All	0	1.286	-6.69368	NA	LRR and NB-ARC domains-containing disease resistance protein (best arabidopsis hit)	K11593//eukaryotic translation initiation factor 2C;K22686//pro-apoptotic serine protease NMA111 [EC:3.4.21.-];K12447//UDP-sugar pyrophosphorylase [EC:2.7.7.64]+ko00520//Amino sugar and nucleotide sugar metabolism+ko00040//Pentose and glucuronate interconversions+ko01100//Metabolic pathways+ko00052//Galactose metabolism+ko00053//Ascorbate and aldarate metabolism;K17545//serine/threonine-protein k…	NA	Retrovirus-related Pol polyprotein from transposon TNT 1-94 [Dendrobium catenatum]	Integrase core domain	[R] KOG0017 FOG: Transposon-encoded proteins with TYA, reverse transcriptase, integrase domains in various combinations	Proline-rich receptor-like protein kinase PERK2 OS=Arabidopsis thaliana OX=3702 GN=PERK2 PE=2 SV=3	GO:0015074//DNA integration;GO:0000943//retrotransposon nucleocapsid;GO:0003676//nucleic acid binding
CL10113.Contig2_All	CL10113.Contig2_All	0	0.186	NA	NA	LRR and NB-ARC domains-containing disease resistance protein (best arabidopsis hit)	K15601//lysine-specific demethylase 3 [EC:1.14.11.-];K22686//pro-apoptotic serine protease NMA111 [EC:3.4.21.-];K01147//exoribonuclease II [EC:3.1.13.1];K07151//dolichyl-diphosphooligosaccharide---protein glycosyltransferase [EC:2.4.99.18]+ko04141//Protein processing in endoplasmic reticulum+ko00510//N-Glycan biosynthesis+ko01100//Metabolic pathways;K03515//DNA repair protein REV1 [EC:2.7.7.-]	XM_016633846.1 PREDICTED: Nicotiana tabacum uncharacterized LOC107809250 (LOC107809250), mRNA	Retrovirus-related Pol polyprotein from transposon TNT 1-94 [Dendrobium catenatum]	NA	[R] KOG0017 FOG: Transposon-encoded proteins with TYA, reverse transcriptase, integrase domains in various combinations	Retrovirus-related Pol polyprotein from transposon RE1 OS=Arabidopsis thaliana OX=3702 GN=RE1 PE=2 SV=1	GO:0015074//DNA integration;GO:0000943//retrotransposon nucleocapsid;GO:0003676//nucleic acid binding
CL10114.Contig1_All	CL10114.Contig1_All	1.033	0.276	1.88122	NA	NA	NA	NA	NA	NA	NA	NA	NA
CL10114.Contig2_All	CL10114.Contig2_All	0	0.43	NA	NA	NA	NA	NA	NA	NA	NA	NA	NA
CL10115.Contig1_All	CL10115.Contig1_All	1.266	0.26	2.25988	NA	NA	NA	XM_020825308.1 PREDICTED: Dendrobium catenatum probable homogentisate phytyltransferase 1, chloroplastic (LOC110098468), mRNA	NA	NA	NA	NA	NA
CL10115.Contig2_All	CL10115.Contig2_All	1.553	0.043	5.12071	NA	NA	NA	XM_020832578.1 PREDICTED: Dendrobium catenatum DNA gyrase subunit B, chloroplastic/mitochondrial-like (LOC110103757), transcript variant X2, mRNA	NA	NA	NA	NA	NA
CL10116.Contig1_All	CL10116.Contig1_All	1.043	0	7.27766	NA	NA	NA	XR_002304550.1 PREDICTED: Dendrobium catenatum uncharacterized LOC110109236 (LOC110109236), ncRNA	eukaryotic translation initiation factor 3 subunit A-like isoform X2 [Dendrobium catenatum]	NA	NA	NA	NA
CL10116.Contig2_All	CL10116.Contig2_All	2.073	0.29	2.83174	NA	NA	K22382//WD repeat-containing protein 26;K01663//imidazole glycerol-phosphate synthase [EC:4.3.2.10]+ko01230//Biosynthesis of amino acids+ko01100//Metabolic pathways+ko00340//Histidine metabolism+ko01110//Biosynthesis of secondary metabolites;K18467//vacuolar protein sorting-associated protein 29+ko04144//Endocytosis	XM_020844321.1 PREDICTED: Dendrobium catenatum carbon catabolite repressor protein 4 homolog 6-like (LOC110112189), mRNA	uncharacterized protein LOC110109235 isoform X1 [Dendrobium catenatum]	NA	NA	NA	NA
CL10116.Contig3_All	CL10116.Contig3_All	0.05	0.8	-4.00914	NA	NA	NA	XR_002304550.1 PREDICTED: Dendrobium catenatum uncharacterized LOC110109236 (LOC110109236), ncRNA	uncharacterized protein LOC110109235 isoform X1 [Dendrobium catenatum]	NA	NA	NA	NA
CL10116.Contig4_All	CL10116.Contig4_All	0.056	0.133	-1.22542	NA	NA	NA	XM_020840199.1 PREDICTED: Dendrobium catenatum eukaryotic translation initiation factor 3 subunit A-like (LOC110109235), transcript variant X3, mRNA	uncharacterized protein LOC110109235 isoform X1 [Dendrobium catenatum]	NA	NA	NA	NA
CL10116.Contig5_All	CL10116.Contig5_All	0	1.253	-6.96571	NA	NA	K22455//estrogen receptor-binding fragment-associated gene 9 protein	XM_020840198.1 PREDICTED: Dendrobium catenatum eukaryotic translation initiation factor 3 subunit A-like (LOC110109235), transcript variant X2, mRNA	eukaryotic translation initiation factor 3 subunit A-like isoform X2 [Dendrobium catenatum]	Remorin, C-terminal region	NA	Remorin OS=Solanum tuberosum OX=4113 PE=1 SV=1	NA
CL10116.Contig6_All	CL10116.Contig6_All	0.46	2.603	-2.49146	NA	NA	K22455//estrogen receptor-binding fragment-associated gene 9 protein	XM_020840199.1 PREDICTED: Dendrobium catenatum eukaryotic translation initiation factor 3 subunit A-like (LOC110109235), transcript variant X3, mRNA	uncharacterized protein LOC110109235 isoform X1 [Dendrobium catenatum]	Remorin, C-terminal region	NA	Remorin OS=Solanum tuberosum OX=4113 PE=1 SV=1	NA
CL10116.Contig7_All	CL10116.Contig7_All	1.483	0.29	2.36344	NA	NA	NA	XR_002304550.1 PREDICTED: Dendrobium catenatum uncharacterized LOC110109236 (LOC110109236), ncRNA	NA	NA	NA	NA	NA
CL10117.Contig1_All	CL10117.Contig1_All	0.323	0.756	-1.21638	NA	NA	NA	XM_020840196.1 PREDICTED: Dendrobium catenatum uncharacterized LOC110109233 (LOC110109233), transcript variant X3, mRNA	hypothetical protein MA16_Dca012170 [Dendrobium catenatum]	Protein of unknown function (DUF2470)	NA	NA	GO:0048037//cofactor binding
CL10117.Contig2_All	CL10117.Contig2_All	0.806	18.146	-4.48564	NA	NA	NA	XM_020840194.1 PREDICTED: Dendrobium catenatum uncharacterized LOC110109233 (LOC110109233), transcript variant X1, mRNA	uncharacterized protein LOC110109233 isoform X1 [Dendrobium catenatum] >XP_020695854.1 uncharacterized protein LOC110109233 isoform X1 [Dendrobium catenatum]	Protein of unknown function (DUF2470)	NA	NA	GO:0048037//cofactor binding
CL10117.Contig3_All	CL10117.Contig3_All	0.723	2.16	-1.57846	NA	NA	NA	XM_020840196.1 PREDICTED: Dendrobium catenatum uncharacterized LOC110109233 (LOC110109233), transcript variant X3, mRNA	hypothetical protein MA16_Dca012170 [Dendrobium catenatum]	Pyridoxamine 5'-phosphate oxidase	NA	NA	GO:0048037//cofactor binding
CL10117.Contig4_All	CL10117.Contig4_All	0	5.496	-9.61749	NA	NA	NA	XM_020840195.1 PREDICTED: Dendrobium catenatum uncharacterized LOC110109233 (LOC110109233), transcript variant X2, mRNA	uncharacterized protein LOC110109233 isoform X1 [Dendrobium catenatum] >XP_020695854.1 uncharacterized protein LOC110109233 isoform X1 [Dendrobium catenatum]	Protein of unknown function (DUF2470)	NA	NA	GO:0048037//cofactor binding
CL10117.Contig5_All	CL10117.Contig5_All	0	4.573	-9.27471	NA	NA	NA	XM_020840194.1 PREDICTED: Dendrobium catenatum uncharacterized LOC110109233 (LOC110109233), transcript variant X1, mRNA	uncharacterized protein LOC110109233 isoform X1 [Dendrobium catenatum] >XP_020695854.1 uncharacterized protein LOC110109233 isoform X1 [Dendrobium catenatum]	Protein of unknown function (DUF2470)	NA	NA	GO:0048037//cofactor binding
CL10117.Contig6_All	CL10117.Contig6_All	15.35	5.18	1.56169	NA	NA	NA	XM_020840194.1 PREDICTED: Dendrobium catenatum uncharacterized LOC110109233 (LOC110109233), transcript variant X1, mRNA	uncharacterized protein LOC110109233 isoform X1 [Dendrobium catenatum] >XP_020695854.1 uncharacterized protein LOC110109233 isoform X1 [Dendrobium catenatum]	Protein of unknown function (DUF2470)	NA	NA	GO:0048037//cofactor binding
CL10117.Contig7_All	CL10117.Contig7_All	0.036	1.99	-5.7756	NA	NA	NA	XM_020840196.1 PREDICTED: Dendrobium catenatum uncharacterized LOC110109233 (LOC110109233), transcript variant X3, mRNA	uncharacterized protein LOC110109233 isoform X1 [Dendrobium catenatum] >XP_020695854.1 uncharacterized protein LOC110109233 isoform X1 [Dendrobium catenatum]	Pyridoxamine 5'-phosphate oxidase	NA	NA	GO:0048037//cofactor binding
CL10117.Contig8_All	CL10117.Contig8_All	0.173	4.286	-4.63696	NA	NA	NA	XM_020840195.1 PREDICTED: Dendrobium catenatum uncharacterized LOC110109233 (LOC110109233), transcript variant X2, mRNA	uncharacterized protein LOC110109233 isoform X1 [Dendrobium catenatum] >XP_020695854.1 uncharacterized protein LOC110109233 isoform X1 [Dendrobium catenatum]	Pyridoxamine 5'-phosphate oxidase	NA	NA	GO:0048037//cofactor binding
CL10117.Contig9_All	CL10117.Contig9_All	0.34	2.066	-2.58731	NA	NA	NA	XM_020840196.1 PREDICTED: Dendrobium catenatum uncharacterized LOC110109233 (LOC110109233), transcript variant X3, mRNA	uncharacterized protein LOC110109233 isoform X1 [Dendrobium catenatum] >XP_020695854.1 uncharacterized protein LOC110109233 isoform X1 [Dendrobium catenatum]	Pyridoxamine 5'-phosphate oxidase	NA	NA	GO:0048037//cofactor binding
CL10118.Contig1_All	CL10118.Contig1_All	6.813	7.15	-0.0724513	NA	NA	K13566//omega-amidase [EC:3.5.1.3]+ko00250//Alanine, aspartate and glutamate metabolism;K13566//omega-amidase [EC:3.5.1.3]+ko00250//Alanine, aspartate and glutamate metabolism;K13566//omega-amidase [EC:3.5.1.3]+ko00250//Alanine, aspartate and glutamate metabolism;K13566//omega-amidase [EC:3.5.1.3]+ko00250//Alanine, aspartate and glutamate metabolism;K13566//omega-amidase [EC:3.5.1.3]+ko00250//Ala…	XM_020728780.1 PREDICTED: Phalaenopsis equestris omega-amidase, chloroplastic (LOC110027383), mRNA	omega-amidase, chloroplastic [Dendrobium catenatum]	Carbon-nitrogen hydrolase	[E] KOG0806 Carbon-nitrogen hydrolase	Omega-amidase, chloroplastic OS=Arabidopsis thaliana OX=3702 GN=NLP3 PE=1 SV=1	GO:0050152//omega-amidase activity;GO:0006807//nitrogen compound metabolic process;GO:0016746//transferase activity, transferring acyl groups
CL10118.Contig2_All	CL10118.Contig2_All	58.473	70.22	-0.261787	NA	NA	K13566//omega-amidase [EC:3.5.1.3]+ko00250//Alanine, aspartate and glutamate metabolism;K13566//omega-amidase [EC:3.5.1.3]+ko00250//Alanine, aspartate and glutamate metabolism;K13566//omega-amidase [EC:3.5.1.3]+ko00250//Alanine, aspartate and glutamate metabolism;K13566//omega-amidase [EC:3.5.1.3]+ko00250//Alanine, aspartate and glutamate metabolism;K13566//omega-amidase [EC:3.5.1.3]+ko00250//Ala…	XM_020728780.1 PREDICTED: Phalaenopsis equestris omega-amidase, chloroplastic (LOC110027383), mRNA	omega-amidase, chloroplastic [Dendrobium catenatum]	Carbon-nitrogen hydrolase	[E] KOG0806 Carbon-nitrogen hydrolase	Omega-amidase, chloroplastic OS=Arabidopsis thaliana OX=3702 GN=NLP3 PE=1 SV=1	GO:0050152//omega-amidase activity;GO:0006807//nitrogen compound metabolic process;GO:0016746//transferase activity, transferring acyl groups
CL10119.Contig1_All	CL10119.Contig1_All	1.446	0.136	3.39907	NA	NA	NA	NA	uncharacterized protein LOC110106626 [Dendrobium catenatum]	Domain of unknown function (DUF4283)	NA	NA	GO:0008270//zinc ion binding;GO:0003676//nucleic acid binding
CL10119.Contig2_All	CL10119.Contig2_All	6.266	1.21	2.36992	NA	NA	K22020//mucin-19;K16628//collagen, type VII, alpha;K04733//interleukin-1 receptor-associated kinase 4 [EC:2.7.11.1];K08738//cytochrome c	KM390006.1 Corallorhiza maculata var. occidentalis voucher JVF 2095 (OS) external transcribed spacer, partial sequence; 18S ribosomal RNA gene, internal transcribed spacer 1, 5.8S ribosomal RNA gene, and internal transcribed spacer 2, complete sequence; and 28S ribosomal RNA gene, partial sequence	hypothetical protein MA16_Dca028216 [Dendrobium catenatum]	Domain of unknown function (DUF4283)	[R] KOG1075 FOG: Reverse transcriptase	NA	GO:0008270//zinc ion binding;GO:0003676//nucleic acid binding
CL1012.Contig1_All	CL1012.Contig1_All	2.513	0.713	1.82953	NA	NA	K04733//interleukin-1 receptor-associated kinase 4 [EC:2.7.11.1];K04733//interleukin-1 receptor-associated kinase 4 [EC:2.7.11.1];K04733//interleukin-1 receptor-associated kinase 4 [EC:2.7.11.1];K04733//interleukin-1 receptor-associated kinase 4 [EC:2.7.11.1];K04733//interleukin-1 receptor-associated kinase 4 [EC:2.7.11.1]	XM_020845426.1 PREDICTED: Dendrobium catenatum serine/threonine receptor-like kinase NFP (LOC110113018), mRNA	serine/threonine receptor-like kinase NFP [Dendrobium catenatum] >PKU74215.1 LysM domain receptor-like kinase 4 [Dendrobium catenatum]	NA	NA	Extensin OS=Nicotiana tabacum OX=4097 GN=HRGPNT3 PE=2 SV=1	GO:0005524//ATP binding;GO:0004672//protein kinase activity;GO:0016021//integral component of membrane
CL1012.Contig2_All	CL1012.Contig2_All	1.996	0.886	1.16676	NA	NA	K04733//interleukin-1 receptor-associated kinase 4 [EC:2.7.11.1];K04733//interleukin-1 receptor-associated kinase 4 [EC:2.7.11.1];K01051//pectinesterase [EC:3.1.1.11]+ko00040//Pentose and glucuronate interconversions+ko01100//Metabolic pathways;K01180//endo-1,3(4)-beta-glucanase [EC:3.2.1.6]	XM_020845426.1 PREDICTED: Dendrobium catenatum serine/threonine receptor-like kinase NFP (LOC110113018), mRNA	PREDICTED: proline-rich receptor-like protein kinase PERK1 isoform X2 [Ipomoea nil]	NA	[M] LSE0601 A Pollen extensin-like protein (Pex)	Leucine-rich repeat extensin-like protein 3 OS=Arabidopsis thaliana OX=3702 GN=LRX3 PE=1 SV=1	NA
CL1012.Contig3_All	CL1012.Contig3_All	7.093	3.336	1.08535	NA	NA	K04733//interleukin-1 receptor-associated kinase 4 [EC:2.7.11.1];K04733//interleukin-1 receptor-associated kinase 4 [EC:2.7.11.1];K04733//interleukin-1 receptor-associated kinase 4 [EC:2.7.11.1];K04733//interleukin-1 receptor-associated kinase 4 [EC:2.7.11.1];K04733//interleukin-1 receptor-associated kinase 4 [EC:2.7.11.1]	XM_020845426.1 PREDICTED: Dendrobium catenatum serine/threonine receptor-like kinase NFP (LOC110113018), mRNA	serine/threonine receptor-like kinase NFP [Dendrobium catenatum] >PKU74215.1 LysM domain receptor-like kinase 4 [Dendrobium catenatum]	Protein kinase domain	[M] LSE0601 A Pollen extensin-like protein (Pex)	Proline-rich receptor-like protein kinase PERK12 OS=Arabidopsis thaliana OX=3702 GN=PERK12 PE=2 SV=2	GO:0005524//ATP binding;GO:0004672//protein kinase activity;GO:0016021//integral component of membrane
CL10120.Contig1_All	CL10120.Contig1_All	1.043	0.016	5.98781	NA	NA	K01054//acylglycerol lipase [EC:3.1.1.23]+ko01100//Metabolic pathways+ko00561//Glycerolipid metabolism;K01054//acylglycerol lipase [EC:3.1.1.23]+ko01100//Metabolic pathways+ko00561//Glycerolipid metabolism;K01054//acylglycerol lipase [EC:3.1.1.23]+ko01100//Metabolic pathways+ko00561//Glycerolipid metabolism;K01054//acylglycerol lipase [EC:3.1.1.23]+ko01100//Metabolic pathways+ko00561//Glycerolipi…	XM_020840657.1 PREDICTED: Dendrobium catenatum monoacylglycerol lipase-like (LOC110109547), mRNA	uncharacterized protein LOC110109547 [Dendrobium catenatum]	NA	[I] KOG1455 Lysophospholipase	Caffeoylshikimate esterase OS=Arabidopsis thaliana OX=3702 GN=CSE PE=1 SV=1	NA
CL10120.Contig2_All	CL10120.Contig2_All	0.926	0.026	5.05302	NA	NA	K01054//acylglycerol lipase [EC:3.1.1.23]+ko01100//Metabolic pathways+ko00561//Glycerolipid metabolism;K01054//acylglycerol lipase [EC:3.1.1.23]+ko01100//Metabolic pathways+ko00561//Glycerolipid metabolism;K01054//acylglycerol lipase [EC:3.1.1.23]+ko01100//Metabolic pathways+ko00561//Glycerolipid metabolism;K01054//acylglycerol lipase [EC:3.1.1.23]+ko01100//Metabolic pathways+ko00561//Glycerolipi…	XM_020840657.1 PREDICTED: Dendrobium catenatum monoacylglycerol lipase-like (LOC110109547), mRNA	uncharacterized protein LOC110109547 [Dendrobium catenatum]	Serine aminopeptidase, S33	[I] KOG1455 Lysophospholipase	Caffeoylshikimate esterase OS=Arabidopsis thaliana OX=3702 GN=CSE PE=1 SV=1	GO:0016021//integral component of membrane
CL10120.Contig3_All	CL10120.Contig3_All	1.036	0.1	3.34978	NA	NA	K01054//acylglycerol lipase [EC:3.1.1.23]+ko01100//Metabolic pathways+ko00561//Glycerolipid metabolism;K01054//acylglycerol lipase [EC:3.1.1.23]+ko01100//Metabolic pathways+ko00561//Glycerolipid metabolism;K01054//acylglycerol lipase [EC:3.1.1.23]+ko01100//Metabolic pathways+ko00561//Glycerolipid metabolism;K01054//acylglycerol lipase [EC:3.1.1.23]+ko01100//Metabolic pathways+ko00561//Glycerolipi…	XM_020840657.1 PREDICTED: Dendrobium catenatum monoacylglycerol lipase-like (LOC110109547), mRNA	uncharacterized protein LOC110109547 [Dendrobium catenatum]	Serine aminopeptidase, S33	[I] KOG1455 Lysophospholipase	Caffeoylshikimate esterase OS=Arabidopsis thaliana OX=3702 GN=CSE PE=1 SV=1	NA
CL10121.Contig1_All	CL10121.Contig1_All	0	0.633	NA	NA	NA	NA	NA	NA	NA	NA	NA	NA
CL10121.Contig2_All	CL10121.Contig2_All	0.67	0	3.59172	NA	NA	NA	NA	NA	NA	NA	NA	NA
CL10122.Contig1_All	CL10122.Contig1_All	1.44	3.956	-1.45713	NA	NA	K10520//ankyrin repeat and BTB/POZ domain-containing protein 1;K10520//ankyrin repeat and BTB/POZ domain-containing protein 1;K10520//ankyrin repeat and BTB/POZ domain-containing protein 1;K10520//ankyrin repeat and BTB/POZ domain-containing protein 1;K10520//ankyrin repeat and BTB/POZ domain-containing protein 1	XM_020832974.1 PREDICTED: Dendrobium catenatum BTB/POZ domain-containing protein At2g04740 (LOC110104036), transcript variant X2, mRNA	BTB/POZ domain-containing protein At2g04740 isoform X2 [Dendrobium catenatum]	BTB/POZ domain	[R] KOG0511 Ankyrin repeat protein	BTB/POZ domain-containing protein At2g04740 OS=Arabidopsis thaliana OX=3702 GN=At2g04740 PE=2 SV=2	NA
CL10122.Contig2_All	CL10122.Contig2_All	3.236	0.973	1.7451	NA	NA	K10520//ankyrin repeat and BTB/POZ domain-containing protein 1;K10520//ankyrin repeat and BTB/POZ domain-containing protein 1;K10520//ankyrin repeat and BTB/POZ domain-containing protein 1;K10520//ankyrin repeat and BTB/POZ domain-containing protein 1;K10520//ankyrin repeat and BTB/POZ domain-containing protein 1	XM_020832973.1 PREDICTED: Dendrobium catenatum BTB/POZ domain-containing protein At2g04740 (LOC110104036), transcript variant X1, mRNA	BTB/POZ domain-containing protein At2g04740 isoform X1 [Dendrobium catenatum] >PKU74651.1 BTB/POZ domain-containing protein [Dendrobium catenatum]	BTB/POZ domain	[R] KOG0511 Ankyrin repeat protein	BTB/POZ domain-containing protein At2g04740 OS=Arabidopsis thaliana OX=3702 GN=At2g04740 PE=2 SV=2	NA
CL10123.Contig1_All	CL10123.Contig1_All	2.066	0.203	3.35725	NA	NA	K22382//WD repeat-containing protein 26;K01663//imidazole glycerol-phosphate synthase [EC:4.3.2.10]+ko01230//Biosynthesis of amino acids+ko01100//Metabolic pathways+ko00340//Histidine metabolism+ko01110//Biosynthesis of secondary metabolites	NA	hypothetical protein MA16_Dca018211 [Dendrobium catenatum]	NA	NA	NA	GO:0004553//hydrolase activity, hydrolyzing O-glycosyl compounds;GO:0005975//carbohydrate metabolic process
CL10123.Contig2_All	CL10123.Contig2_All	0.176	0.093	1.00676	NA	NA	K22382//WD repeat-containing protein 26;K01663//imidazole glycerol-phosphate synthase [EC:4.3.2.10]+ko01230//Biosynthesis of amino acids+ko01100//Metabolic pathways+ko00340//Histidine metabolism+ko01110//Biosynthesis of secondary metabolites	NA	hypothetical protein MA16_Dca018211 [Dendrobium catenatum]	NA	NA	NA	GO:0004553//hydrolase activity, hydrolyzing O-glycosyl compounds;GO:0005975//carbohydrate metabolic process
CL10124.Contig1_All	CL10124.Contig1_All	1.44	0.346	2.05338	NA	NA	K00606//3-methyl-2-oxobutanoate hydroxymethyltransferase [EC:2.1.2.11]+ko00770//Pantothenate and CoA biosynthesis+ko01100//Metabolic pathways+ko01110//Biosynthesis of secondary metabolites;K00606//3-methyl-2-oxobutanoate hydroxymethyltransferase [EC:2.1.2.11]+ko00770//Pantothenate and CoA biosynthesis+ko01100//Metabolic pathways+ko01110//Biosynthesis of secondary metabolites;K00606//3-methyl-2-ox…	XM_020818004.1 PREDICTED: Dendrobium catenatum 3-methyl-2-oxobutanoate hydroxymethyltransferase 1, mitochondrial-like (LOC110093191), mRNA	3-methyl-2-oxobutanoate hydroxymethyltransferase [Dendrobium catenatum]	Ketopantoate hydroxymethyltransferase	[H] KOG2949 Ketopantoate hydroxymethyltransferase	3-methyl-2-oxobutanoate hydroxymethyltransferase 1, mitochondrial OS=Oryza sativa subsp. japonica OX=39947 GN=KPHMT1 PE=2 SV=1	GO:0015940//pantothenate biosynthetic process;GO:0003864//3-methyl-2-oxobutanoate hydroxymethyltransferase activity;GO:0008168//methyltransferase activity
CL10124.Contig2_All	CL10124.Contig2_All	0.663	1.513	-1.1797	NA	NA	K00606//3-methyl-2-oxobutanoate hydroxymethyltransferase [EC:2.1.2.11]+ko00770//Pantothenate and CoA biosynthesis+ko01100//Metabolic pathways+ko01110//Biosynthesis of secondary metabolites;K00606//3-methyl-2-oxobutanoate hydroxymethyltransferase [EC:2.1.2.11]+ko00770//Pantothenate and CoA biosynthesis+ko01100//Metabolic pathways+ko01110//Biosynthesis of secondary metabolites;K00606//3-methyl-2-ox…	XM_020818004.1 PREDICTED: Dendrobium catenatum 3-methyl-2-oxobutanoate hydroxymethyltransferase 1, mitochondrial-like (LOC110093191), mRNA	3-methyl-2-oxobutanoate hydroxymethyltransferase [Dendrobium catenatum]	Ketopantoate hydroxymethyltransferase	[H] KOG2949 Ketopantoate hydroxymethyltransferase	3-methyl-2-oxobutanoate hydroxymethyltransferase 1, mitochondrial OS=Oryza sativa subsp. japonica OX=39947 GN=KPHMT1 PE=2 SV=1	GO:0015940//pantothenate biosynthetic process;GO:0003864//3-methyl-2-oxobutanoate hydroxymethyltransferase activity;GO:0008168//methyltransferase activity
CL10125.Contig1_All	CL10125.Contig1_All	0.016	8.77	-8.94078	NA	NA	NA	XM_020836041.1 PREDICTED: Dendrobium catenatum pentatricopeptide repeat-containing protein At5g66520-like (LOC110106232), mRNA	NA	NA	NA	NA	NA
CL10125.Contig2_All	CL10125.Contig2_All	2.333	1.75	0.421909	NA	NA	K20367//endoplasmic reticulum-Golgi intermediate compartment protein 3	XR_002302587.1 PREDICTED: Dendrobium catenatum pentatricopeptide repeat-containing protein At3g49170, chloroplastic-like (LOC110092473), transcript variant X2, misc_RNA	NA	NA	NA	NA	NA
CL10125.Contig3_All	CL10125.Contig3_All	0.446	3.05	-2.77001	NA	NA	NA	NA	NA	NA	NA	NA	NA
CL10126.Contig1_All	CL10126.Contig1_All	70.183	38.073	0.886213	NA	NA	NA	XM_020822807.1 PREDICTED: Dendrobium catenatum membrane-anchored ubiquitin-fold protein 1-like (LOC110096743), mRNA	membrane-anchored ubiquitin-fold protein 1-like [Dendrobium catenatum] >PKU72062.1 Membrane-anchored ubiquitin-fold protein 1 [Dendrobium catenatum]	Ubiquitin-2 like Rad60 SUMO-like	NA	Membrane-anchored ubiquitin-fold protein 1 OS=Oryza sativa subsp. japonica OX=39947 GN=MUB1 PE=3 SV=1	GO:0005886//plasma membrane
CL10126.Contig2_All	CL10126.Contig2_All	9.326	5.01	0.902993	NA	NA	NA	XM_020822807.1 PREDICTED: Dendrobium catenatum membrane-anchored ubiquitin-fold protein 1-like (LOC110096743), mRNA	membrane-anchored ubiquitin-fold protein 1-like [Dendrobium catenatum] >PKU72062.1 Membrane-anchored ubiquitin-fold protein 1 [Dendrobium catenatum]	NA	NA	Membrane-anchored ubiquitin-fold protein 1 OS=Oryza sativa subsp. japonica OX=39947 GN=MUB1 PE=3 SV=1	GO:0005886//plasma membrane
CL10127.Contig1_All	CL10127.Contig1_All	0.953	5.003	-2.39519	NA	NA	K20777//exonuclease 3'-5' domain-containing protein 2 [EC:3.1.11.1];K20777//exonuclease 3'-5' domain-containing protein 2 [EC:3.1.11.1];K20777//exonuclease 3'-5' domain-containing protein 2 [EC:3.1.11.1];K20777//exonuclease 3'-5' domain-containing protein 2 [EC:3.1.11.1];K20777//exonuclease 3'-5' domain-containing protein 2 [EC:3.1.11.1]	XM_020848214.1 PREDICTED: Dendrobium catenatum Werner Syndrome-like exonuclease (LOC110115085), mRNA	Werner Syndrome-like exonuclease [Dendrobium catenatum]	3'-5' exonuclease	[R] KOG4373 Predicted 3'-5' exonuclease	Werner Syndrome-like exonuclease OS=Arabidopsis thaliana OX=3702 GN=WEX PE=1 SV=1	GO:0008408//3'-5' exonuclease activity;GO:0003676//nucleic acid binding
CL10127.Contig2_All	CL10127.Contig2_All	5.74	10.606	-0.88681	NA	NA	K20777//exonuclease 3'-5' domain-containing protein 2 [EC:3.1.11.1];K20777//exonuclease 3'-5' domain-containing protein 2 [EC:3.1.11.1];K20777//exonuclease 3'-5' domain-containing protein 2 [EC:3.1.11.1];K22807//werner syndrome-like exonuclease [EC:3.1.11.-];K22807//werner syndrome-like exonuclease [EC:3.1.11.-]	XM_020848214.1 PREDICTED: Dendrobium catenatum Werner Syndrome-like exonuclease (LOC110115085), mRNA	Werner Syndrome-like exonuclease [Dendrobium catenatum]	3'-5' exonuclease	[R] KOG4373 Predicted 3'-5' exonuclease	Werner Syndrome-like exonuclease OS=Arabidopsis thaliana OX=3702 GN=WEX PE=1 SV=1	GO:0008408//3'-5' exonuclease activity;GO:0003676//nucleic acid binding
CL10128.Contig1_All	CL10128.Contig1_All	0.666	0.306	1.12875	NA	NA	NA	NA	NA	NA	NA	NA	NA
CL10128.Contig2_All	CL10128.Contig2_All	NA	NA	NA	NA	NA	NA	NA	NA	NA	NA	NA	NA
CL10129.Contig1_All	CL10129.Contig1_All	0	12.77	-11.43	C3H	NA	K10260//F-box and WD-40 domain protein 7+ko04120//Ubiquitin mediated proteolysis;K10260//F-box and WD-40 domain protein 7+ko04120//Ubiquitin mediated proteolysis;K10260//F-box and WD-40 domain protein 7+ko04120//Ubiquitin mediated proteolysis;K10260//F-box and WD-40 domain protein 7+ko04120//Ubiquitin mediated proteolysis;K10260//F-box and WD-40 domain protein 7+ko04120//Ubiquitin mediated proteo…	XM_020832304.1 PREDICTED: Dendrobium catenatum zinc finger CCCH domain-containing protein 17-like (LOC110103540), mRNA	zinc finger CCCH domain-containing protein 17-like [Dendrobium catenatum] >PKU59409.1 Zinc finger CCCH domain-containing protein 17 [Dendrobium catenatum]	WD domain, G-beta repeat	[R] KOG0274 Cdc4 and related F-box and WD-40 proteins	Zinc finger CCCH domain-containing protein 17 OS=Oryza sativa subsp. japonica OX=39947 GN=Os02g0677700 PE=2 SV=2	GO:0046872//metal ion binding
CL10129.Contig2_All	CL10129.Contig2_All	35.613	1.49	4.579	C3H	NA	K10260//F-box and WD-40 domain protein 7+ko04120//Ubiquitin mediated proteolysis;K10260//F-box and WD-40 domain protein 7+ko04120//Ubiquitin mediated proteolysis;K10260//F-box and WD-40 domain protein 7+ko04120//Ubiquitin mediated proteolysis;K10260//F-box and WD-40 domain protein 7+ko04120//Ubiquitin mediated proteolysis;K10260//F-box and WD-40 domain protein 7+ko04120//Ubiquitin mediated proteo…	XM_020832304.1 PREDICTED: Dendrobium catenatum zinc finger CCCH domain-containing protein 17-like (LOC110103540), mRNA	zinc finger CCCH domain-containing protein 17-like [Dendrobium catenatum] >PKU59409.1 Zinc finger CCCH domain-containing protein 17 [Dendrobium catenatum]	WD domain, G-beta repeat	[R] KOG0274 Cdc4 and related F-box and WD-40 proteins	Zinc finger CCCH domain-containing protein 17 OS=Oryza sativa subsp. japonica OX=39947 GN=Os02g0677700 PE=2 SV=2	GO:0046872//metal ion binding
CL10129.Contig3_All	CL10129.Contig3_All	0	12.7	-9.15024	NA	NA	NA	XM_020832304.1 PREDICTED: Dendrobium catenatum zinc finger CCCH domain-containing protein 17-like (LOC110103540), mRNA	zinc finger CCCH domain-containing protein 17-like [Dendrobium catenatum] >PKU59409.1 Zinc finger CCCH domain-containing protein 17 [Dendrobium catenatum]	NA	NA	NA	NA
CL10129.Contig4_All	CL10129.Contig4_All	0	2.79	-6.92398	NA	NA	NA	XM_020832304.1 PREDICTED: Dendrobium catenatum zinc finger CCCH domain-containing protein 17-like (LOC110103540), mRNA	zinc finger CCCH domain-containing protein 17-like [Dendrobium catenatum] >PKU59409.1 Zinc finger CCCH domain-containing protein 17 [Dendrobium catenatum]	NA	NA	NA	NA
CL10129.Contig5_All	CL10129.Contig5_All	0.036	13.293	-8.5163	C3H	NA	K10260//F-box and WD-40 domain protein 7+ko04120//Ubiquitin mediated proteolysis;K10260//F-box and WD-40 domain protein 7+ko04120//Ubiquitin mediated proteolysis;K10260//F-box and WD-40 domain protein 7+ko04120//Ubiquitin mediated proteolysis;K10260//F-box and WD-40 domain protein 7+ko04120//Ubiquitin mediated proteolysis;K10260//F-box and WD-40 domain protein 7+ko04120//Ubiquitin mediated proteo…	XM_020832304.1 PREDICTED: Dendrobium catenatum zinc finger CCCH domain-containing protein 17-like (LOC110103540), mRNA	zinc finger CCCH domain-containing protein 17-like [Dendrobium catenatum] >PKU59409.1 Zinc finger CCCH domain-containing protein 17 [Dendrobium catenatum]	WD domain, G-beta repeat	[R] KOG0274 Cdc4 and related F-box and WD-40 proteins	Zinc finger CCCH domain-containing protein 17 OS=Oryza sativa subsp. japonica OX=39947 GN=Os02g0677700 PE=2 SV=2	GO:0046872//metal ion binding
CL1013.Contig1_All	CL1013.Contig1_All	0.863	0.163	2.39946	NA	NA	K05310//ethanolaminephosphotransferase [EC:2.7.-.-]+ko00563//Glycosylphosphatidylinositol (GPI)-anchor biosynthesis;K05310//ethanolaminephosphotransferase [EC:2.7.-.-]+ko00563//Glycosylphosphatidylinositol (GPI)-anchor biosynthesis;K05310//ethanolaminephosphotransferase [EC:2.7.-.-]+ko00563//Glycosylphosphatidylinositol (GPI)-anchor biosynthesis;K05310//ethanolaminephosphotransferase [EC:2.7.-.-]…	XM_020821779.1 PREDICTED: Dendrobium catenatum GPI ethanolamine phosphate transferase 2-like (LOC110096027), mRNA	ethanolaminephosphotransferase [Dendrobium catenatum]	Type I phosphodiesterase / nucleotide pyrophosphatase	[T] KOG2125 Glycosylphosphatidylinositol anchor synthesis protein	NA	GO:0006506//GPI anchor biosynthetic process;GO:0051377//mannose-ethanolamine phosphotransferase activity;GO:0016021//integral component of membrane
CL1013.Contig2_All	CL1013.Contig2_All	0.556	0	7.63844	NA	NA	K05310//ethanolaminephosphotransferase [EC:2.7.-.-]+ko00563//Glycosylphosphatidylinositol (GPI)-anchor biosynthesis;K05310//ethanolaminephosphotransferase [EC:2.7.-.-]+ko00563//Glycosylphosphatidylinositol (GPI)-anchor biosynthesis;K05310//ethanolaminephosphotransferase [EC:2.7.-.-]+ko00563//Glycosylphosphatidylinositol (GPI)-anchor biosynthesis;K05310//ethanolaminephosphotransferase [EC:2.7.-.-]…	XM_020821611.1 PREDICTED: Dendrobium catenatum GPI ethanolamine phosphate transferase 2-like (LOC110095905), transcript variant X1, mRNA	GPI ethanolamine phosphate transferase 2-like isoform X1 [Dendrobium catenatum]	Type I phosphodiesterase / nucleotide pyrophosphatase	[T] KOG2125 Glycosylphosphatidylinositol anchor synthesis protein	NA	GO:0006506//GPI anchor biosynthetic process;GO:0051377//mannose-ethanolamine phosphotransferase activity;GO:0016021//integral component of membrane
CL1013.Contig3_All	CL1013.Contig3_All	1.01	0.123	3.03055	NA	NA	K05310//ethanolaminephosphotransferase [EC:2.7.-.-]+ko00563//Glycosylphosphatidylinositol (GPI)-anchor biosynthesis;K05310//ethanolaminephosphotransferase [EC:2.7.-.-]+ko00563//Glycosylphosphatidylinositol (GPI)-anchor biosynthesis;K05310//ethanolaminephosphotransferase [EC:2.7.-.-]+ko00563//Glycosylphosphatidylinositol (GPI)-anchor biosynthesis;K05310//ethanolaminephosphotransferase [EC:2.7.-.-]…	XM_020821613.1 PREDICTED: Dendrobium catenatum GPI ethanolamine phosphate transferase 2-like (LOC110095905), transcript variant X3, mRNA	GPI ethanolamine phosphate transferase 2 isoform X3 [Phalaenopsis equestris]	Type I phosphodiesterase / nucleotide pyrophosphatase	[T] KOG2125 Glycosylphosphatidylinositol anchor synthesis protein	NA	NA
CL1013.Contig4_All	CL1013.Contig4_All	2.196	0.076	4.89148	NA	NA	K05310//ethanolaminephosphotransferase [EC:2.7.-.-]+ko00563//Glycosylphosphatidylinositol (GPI)-anchor biosynthesis;K05310//ethanolaminephosphotransferase [EC:2.7.-.-]+ko00563//Glycosylphosphatidylinositol (GPI)-anchor biosynthesis;K05310//ethanolaminephosphotransferase [EC:2.7.-.-]+ko00563//Glycosylphosphatidylinositol (GPI)-anchor biosynthesis;K05310//ethanolaminephosphotransferase [EC:2.7.-.-]…	XM_020821614.1 PREDICTED: Dendrobium catenatum GPI ethanolamine phosphate transferase 2-like (LOC110095905), transcript variant X4, mRNA	GPI ethanolamine phosphate transferase 2-like isoform X1 [Dendrobium catenatum]	Type I phosphodiesterase / nucleotide pyrophosphatase	[T] KOG2125 Glycosylphosphatidylinositol anchor synthesis protein	NA	GO:0006506//GPI anchor biosynthetic process;GO:0051377//mannose-ethanolamine phosphotransferase activity;GO:0016021//integral component of membrane
CL1013.Contig5_All	CL1013.Contig5_All	2.436	1.206	1.00908	NA	NA	K05310//ethanolaminephosphotransferase [EC:2.7.-.-]+ko00563//Glycosylphosphatidylinositol (GPI)-anchor biosynthesis;K05310//ethanolaminephosphotransferase [EC:2.7.-.-]+ko00563//Glycosylphosphatidylinositol (GPI)-anchor biosynthesis;K05310//ethanolaminephosphotransferase [EC:2.7.-.-]+ko00563//Glycosylphosphatidylinositol (GPI)-anchor biosynthesis;K05310//ethanolaminephosphotransferase [EC:2.7.-.-]…	XM_020821614.1 PREDICTED: Dendrobium catenatum GPI ethanolamine phosphate transferase 2-like (LOC110095905), transcript variant X4, mRNA	GPI ethanolamine phosphate transferase 2-like isoform X1 [Dendrobium catenatum]	Type I phosphodiesterase / nucleotide pyrophosphatase	[T] KOG2125 Glycosylphosphatidylinositol anchor synthesis protein	NA	GO:0006506//GPI anchor biosynthetic process;GO:0051377//mannose-ethanolamine phosphotransferase activity;GO:0016021//integral component of membrane
CL1013.Contig6_All	CL1013.Contig6_All	0.27	0.5	-0.873486	NA	NA	K05310//ethanolaminephosphotransferase [EC:2.7.-.-]+ko00563//Glycosylphosphatidylinositol (GPI)-anchor biosynthesis;K05310//ethanolaminephosphotransferase [EC:2.7.-.-]+ko00563//Glycosylphosphatidylinositol (GPI)-anchor biosynthesis;K05310//ethanolaminephosphotransferase [EC:2.7.-.-]+ko00563//Glycosylphosphatidylinositol (GPI)-anchor biosynthesis;K05310//ethanolaminephosphotransferase [EC:2.7.-.-]…	XM_020821613.1 PREDICTED: Dendrobium catenatum GPI ethanolamine phosphate transferase 2-like (LOC110095905), transcript variant X3, mRNA	GPI ethanolamine phosphate transferase 2-like isoform X1 [Dendrobium catenatum]	Type I phosphodiesterase / nucleotide pyrophosphatase	[T] KOG2125 Glycosylphosphatidylinositol anchor synthesis protein	NA	GO:0006506//GPI anchor biosynthetic process;GO:0051377//mannose-ethanolamine phosphotransferase activity;GO:0016021//integral component of membrane
CL1013.Contig7_All	CL1013.Contig7_All	1.963	0.263	2.91708	NA	NA	K05310//ethanolaminephosphotransferase [EC:2.7.-.-]+ko00563//Glycosylphosphatidylinositol (GPI)-anchor biosynthesis;K05310//ethanolaminephosphotransferase [EC:2.7.-.-]+ko00563//Glycosylphosphatidylinositol (GPI)-anchor biosynthesis;K05310//ethanolaminephosphotransferase [EC:2.7.-.-]+ko00563//Glycosylphosphatidylinositol (GPI)-anchor biosynthesis;K05310//ethanolaminephosphotransferase [EC:2.7.-.-]…	XM_020821611.1 PREDICTED: Dendrobium catenatum GPI ethanolamine phosphate transferase 2-like (LOC110095905), transcript variant X1, mRNA	GPI ethanolamine phosphate transferase 2 isoform X1 [Phalaenopsis equestris]	Type I phosphodiesterase / nucleotide pyrophosphatase	[T] KOG2125 Glycosylphosphatidylinositol anchor synthesis protein	NA	NA
CL1013.Contig8_All	CL1013.Contig8_All	0.143	0.28	-0.993245	NA	NA	K05310//ethanolaminephosphotransferase [EC:2.7.-.-]+ko00563//Glycosylphosphatidylinositol (GPI)-anchor biosynthesis;K05310//ethanolaminephosphotransferase [EC:2.7.-.-]+ko00563//Glycosylphosphatidylinositol (GPI)-anchor biosynthesis	XM_020821779.1 PREDICTED: Dendrobium catenatum GPI ethanolamine phosphate transferase 2-like (LOC110096027), mRNA	ethanolaminephosphotransferase [Dendrobium catenatum]	NA	NA	NA	GO:0006506//GPI anchor biosynthetic process;GO:0051377//mannose-ethanolamine phosphotransferase activity;GO:0016021//integral component of membrane
CL10130.Contig1_All	CL10130.Contig1_All	47.17	2.94	4.01299	NA	NA	K01126//glycerophosphoryl diester phosphodiesterase [EC:3.1.4.46]+ko00564//Glycerophospholipid metabolism;K01126//glycerophosphoryl diester phosphodiesterase [EC:3.1.4.46]+ko00564//Glycerophospholipid metabolism;K01126//glycerophosphoryl diester phosphodiesterase [EC:3.1.4.46]+ko00564//Glycerophospholipid metabolism;K01126//glycerophosphoryl diester phosphodiesterase [EC:3.1.4.46]+ko00564//Glycer…	XM_020831870.1 PREDICTED: Dendrobium catenatum glycerophosphodiester phosphodiesterase GDPDL4-like (LOC110103242), mRNA	glycerophosphodiester phosphodiesterase GDPDL4-like [Dendrobium catenatum] >PKU70425.1 putative glycerophosphoryl diester phosphodiesterase 1 [Dendrobium catenatum]	Glycerophosphoryl diester phosphodiesterase family	[C] KOG2258 Glycerophosphoryl diester phosphodiesterase	Glycerophosphodiester phosphodiesterase GDPDL4 OS=Arabidopsis thaliana OX=3702 GN=GDPDL4 PE=1 SV=1	GO:0008081//phosphoric diester hydrolase activity;GO:0016021//integral component of membrane;GO:0006629//lipid metabolic process
CL10130.Contig2_All	CL10130.Contig2_All	0.036	11.676	-8.3033	NA	NA	K01126//glycerophosphoryl diester phosphodiesterase [EC:3.1.4.46]+ko00564//Glycerophospholipid metabolism;K01126//glycerophosphoryl diester phosphodiesterase [EC:3.1.4.46]+ko00564//Glycerophospholipid metabolism;K01126//glycerophosphoryl diester phosphodiesterase [EC:3.1.4.46]+ko00564//Glycerophospholipid metabolism;K01126//glycerophosphoryl diester phosphodiesterase [EC:3.1.4.46]+ko00564//Glycer…	XM_020831870.1 PREDICTED: Dendrobium catenatum glycerophosphodiester phosphodiesterase GDPDL4-like (LOC110103242), mRNA	glycerophosphodiester phosphodiesterase GDPDL4-like [Dendrobium catenatum] >PKU70425.1 putative glycerophosphoryl diester phosphodiesterase 1 [Dendrobium catenatum]	Glycerophosphoryl diester phosphodiesterase family	[C] KOG2258 Glycerophosphoryl diester phosphodiesterase	Glycerophosphodiester phosphodiesterase GDPDL4 OS=Arabidopsis thaliana OX=3702 GN=GDPDL4 PE=1 SV=1	GO:0008081//phosphoric diester hydrolase activity;GO:0016021//integral component of membrane;GO:0006629//lipid metabolic process
CL10130.Contig3_All	CL10130.Contig3_All	3.316	0.21	4.01576	NA	NA	K01126//glycerophosphoryl diester phosphodiesterase [EC:3.1.4.46]+ko00564//Glycerophospholipid metabolism;K01126//glycerophosphoryl diester phosphodiesterase [EC:3.1.4.46]+ko00564//Glycerophospholipid metabolism;K01126//glycerophosphoryl diester phosphodiesterase [EC:3.1.4.46]+ko00564//Glycerophospholipid metabolism;K01126//glycerophosphoryl diester phosphodiesterase [EC:3.1.4.46]+ko00564//Glycer…	XM_020831870.1 PREDICTED: Dendrobium catenatum glycerophosphodiester phosphodiesterase GDPDL4-like (LOC110103242), mRNA	glycerophosphodiester phosphodiesterase GDPDL4-like [Dendrobium catenatum] >PKU70425.1 putative glycerophosphoryl diester phosphodiesterase 1 [Dendrobium catenatum]	Glycerophosphoryl diester phosphodiesterase family	[C] KOG2258 Glycerophosphoryl diester phosphodiesterase	Glycerophosphodiester phosphodiesterase GDPDL4 OS=Arabidopsis thaliana OX=3702 GN=GDPDL4 PE=1 SV=1	GO:0008081//phosphoric diester hydrolase activity;GO:0008889//glycerophosphodiester phosphodiesterase activity;GO:0006629//lipid metabolic process
CL10130.Contig4_All	CL10130.Contig4_All	3	0.22	3.73499	NA	NA	K01126//glycerophosphoryl diester phosphodiesterase [EC:3.1.4.46]+ko00564//Glycerophospholipid metabolism;K01126//glycerophosphoryl diester phosphodiesterase [EC:3.1.4.46]+ko00564//Glycerophospholipid metabolism;K01126//glycerophosphoryl diester phosphodiesterase [EC:3.1.4.46]+ko00564//Glycerophospholipid metabolism;K01126//glycerophosphoryl diester phosphodiesterase [EC:3.1.4.46]+ko00564//Glycer…	XM_020831870.1 PREDICTED: Dendrobium catenatum glycerophosphodiester phosphodiesterase GDPDL4-like (LOC110103242), mRNA	glycerophosphodiester phosphodiesterase GDPDL4-like [Dendrobium catenatum] >PKU70425.1 putative glycerophosphoryl diester phosphodiesterase 1 [Dendrobium catenatum]	Glycerophosphoryl diester phosphodiesterase family	[C] KOG2258 Glycerophosphoryl diester phosphodiesterase	Glycerophosphodiester phosphodiesterase GDPDL4 OS=Arabidopsis thaliana OX=3702 GN=GDPDL4 PE=1 SV=1	GO:0008081//phosphoric diester hydrolase activity;GO:0008889//glycerophosphodiester phosphodiesterase activity;GO:0006629//lipid metabolic process
CL10130.Contig5_All	CL10130.Contig5_All	7.773	0	9.99763	NA	NA	K01126//glycerophosphoryl diester phosphodiesterase [EC:3.1.4.46]+ko00564//Glycerophospholipid metabolism;K01126//glycerophosphoryl diester phosphodiesterase [EC:3.1.4.46]+ko00564//Glycerophospholipid metabolism;K01126//glycerophosphoryl diester phosphodiesterase [EC:3.1.4.46]+ko00564//Glycerophospholipid metabolism;K01126//glycerophosphoryl diester phosphodiesterase [EC:3.1.4.46]+ko00564//Glycer…	XM_020831870.1 PREDICTED: Dendrobium catenatum glycerophosphodiester phosphodiesterase GDPDL4-like (LOC110103242), mRNA	glycerophosphodiester phosphodiesterase GDPDL4-like [Dendrobium catenatum] >PKU70425.1 putative glycerophosphoryl diester phosphodiesterase 1 [Dendrobium catenatum]	Glycerophosphoryl diester phosphodiesterase family	[C] KOG2258 Glycerophosphoryl diester phosphodiesterase	Glycerophosphodiester phosphodiesterase GDPDL5 OS=Arabidopsis thaliana OX=3702 GN=GDPDL5 PE=2 SV=1	GO:0008081//phosphoric diester hydrolase activity;GO:0016021//integral component of membrane;GO:0006629//lipid metabolic process
CL10131.Contig1_All	CL10131.Contig1_All	7.28	0.246	4.88024	NA	NA	K13496//UDP-glucosyl transferase 73C [EC:2.4.1.-];K13496//UDP-glucosyl transferase 73C [EC:2.4.1.-];K13496//UDP-glucosyl transferase 73C [EC:2.4.1.-];K13496//UDP-glucosyl transferase 73C [EC:2.4.1.-];K13496//UDP-glucosyl transferase 73C [EC:2.4.1.-]	XM_020826901.1 PREDICTED: Dendrobium catenatum UDP-glycosyltransferase 73E1-like (LOC110099681), mRNA	UDP-glycosyltransferase 73C4 [Dendrobium catenatum]	UDP-glucoronosyl and UDP-glucosyl transferase	[GC] KOG1192 UDP-glucuronosyl and UDP-glucosyl transferase	UDP-glycosyltransferase 73E1 OS=Stevia rebaudiana OX=55670 GN=UGT73E1 PE=2 SV=1	GO:0016758//transferase activity, transferring hexosyl groups
CL10131.Contig2_All	CL10131.Contig2_All	39.57	2.003	4.30908	NA	NA	K13496//UDP-glucosyl transferase 73C [EC:2.4.1.-];K13496//UDP-glucosyl transferase 73C [EC:2.4.1.-];K13496//UDP-glucosyl transferase 73C [EC:2.4.1.-];K13496//UDP-glucosyl transferase 73C [EC:2.4.1.-];K13496//UDP-glucosyl transferase 73C [EC:2.4.1.-]	XM_020826901.1 PREDICTED: Dendrobium catenatum UDP-glycosyltransferase 73E1-like (LOC110099681), mRNA	UDP-glycosyltransferase 73C4 [Dendrobium catenatum]	UDP-glucoronosyl and UDP-glucosyl transferase	[GC] KOG1192 UDP-glucuronosyl and UDP-glucosyl transferase	UDP-glycosyltransferase 73E1 OS=Stevia rebaudiana OX=55670 GN=UGT73E1 PE=2 SV=1	GO:0016758//transferase activity, transferring hexosyl groups
CL10131.Contig3_All	CL10131.Contig3_All	0.936	0.053	4.09422	NA	NA	K13496//UDP-glucosyl transferase 73C [EC:2.4.1.-];K13496//UDP-glucosyl transferase 73C [EC:2.4.1.-];K13496//UDP-glucosyl transferase 73C [EC:2.4.1.-];K13496//UDP-glucosyl transferase 73C [EC:2.4.1.-];K13496//UDP-glucosyl transferase 73C [EC:2.4.1.-]	XM_020826875.1 PREDICTED: Dendrobium catenatum UDP-glycosyltransferase 73E1-like (LOC110099660), mRNA	UDP-glycosyltransferase 73E1-like [Dendrobium catenatum] >PKU66767.1 UDP-glycosyltransferase 73C4 [Dendrobium catenatum]	PUL domain	[GC] KOG1192 UDP-glucuronosyl and UDP-glucosyl transferase	UDP-glycosyltransferase 73E1 OS=Stevia rebaudiana OX=55670 GN=UGT73E1 PE=2 SV=1	GO:0016758//transferase activity, transferring hexosyl groups
CL10131.Contig4_All	CL10131.Contig4_All	0.65	0.023	4.81879	NA	NA	K13496//UDP-glucosyl transferase 73C [EC:2.4.1.-];K13496//UDP-glucosyl transferase 73C [EC:2.4.1.-];K13496//UDP-glucosyl transferase 73C [EC:2.4.1.-];K13496//UDP-glucosyl transferase 73C [EC:2.4.1.-];K13496//UDP-glucosyl transferase 73C [EC:2.4.1.-]	XM_020826877.1 PREDICTED: Dendrobium catenatum UDP-glycosyltransferase 73E1-like (LOC110099663), mRNA	UDP-glycosyltransferase 73E1-like [Dendrobium catenatum] >PKU66766.1 UDP-glycosyltransferase 73C5 [Dendrobium catenatum]	UDP-glucoronosyl and UDP-glucosyl transferase	[GC] KOG1192 UDP-glucuronosyl and UDP-glucosyl transferase	UDP-glycosyltransferase 73E1 OS=Stevia rebaudiana OX=55670 GN=UGT73E1 PE=2 SV=1	GO:0016758//transferase activity, transferring hexosyl groups
CL10131.Contig5_All	CL10131.Contig5_All	0.776	0.063	3.672	NA	NA	K13496//UDP-glucosyl transferase 73C [EC:2.4.1.-];K13496//UDP-glucosyl transferase 73C [EC:2.4.1.-];K13496//UDP-glucosyl transferase 73C [EC:2.4.1.-];K13496//UDP-glucosyl transferase 73C [EC:2.4.1.-];K13496//UDP-glucosyl transferase 73C [EC:2.4.1.-]	XM_020826877.1 PREDICTED: Dendrobium catenatum UDP-glycosyltransferase 73E1-like (LOC110099663), mRNA	UDP-glycosyltransferase 73E1-like [Dendrobium catenatum] >PKU66766.1 UDP-glycosyltransferase 73C5 [Dendrobium catenatum]	UDP-glucoronosyl and UDP-glucosyl transferase	[GC] KOG1192 UDP-glucuronosyl and UDP-glucosyl transferase	UDP-glycosyltransferase 73E1 OS=Stevia rebaudiana OX=55670 GN=UGT73E1 PE=2 SV=1	GO:0016758//transferase activity, transferring hexosyl groups
CL10132.Contig1_All	CL10132.Contig1_All	22.89	45.7	-0.994749	NA	NA	K18881//D-lactate dehydratase [EC:4.2.1.130]+ko00620//Pyruvate metabolism;K18881//D-lactate dehydratase [EC:4.2.1.130]+ko00620//Pyruvate metabolism;K18881//D-lactate dehydratase [EC:4.2.1.130]+ko00620//Pyruvate metabolism;K18881//D-lactate dehydratase [EC:4.2.1.130]+ko00620//Pyruvate metabolism;K18881//D-lactate dehydratase [EC:4.2.1.130]+ko00620//Pyruvate metabolism	XM_020837228.1 PREDICTED: Dendrobium catenatum protein DJ-1 homolog D (LOC110107083), mRNA	protein DJ-1 homolog D [Dendrobium catenatum]	DJ-1/PfpI family	[RV] KOG2764 Putative transcriptional regulator DJ-1	Protein DJ-1 homolog D OS=Arabidopsis thaliana OX=3702 GN=DJ1D PE=1 SV=1	NA
CL10132.Contig2_All	CL10132.Contig2_All	22.313	45.55	-1.02725	NA	NA	K18881//D-lactate dehydratase [EC:4.2.1.130]+ko00620//Pyruvate metabolism;K18881//D-lactate dehydratase [EC:4.2.1.130]+ko00620//Pyruvate metabolism;K18881//D-lactate dehydratase [EC:4.2.1.130]+ko00620//Pyruvate metabolism;K18881//D-lactate dehydratase [EC:4.2.1.130]+ko00620//Pyruvate metabolism;K18881//D-lactate dehydratase [EC:4.2.1.130]+ko00620//Pyruvate metabolism	XM_020837228.1 PREDICTED: Dendrobium catenatum protein DJ-1 homolog D (LOC110107083), mRNA	protein DJ-1 homolog D [Dendrobium catenatum]	DJ-1/PfpI family	[RV] KOG2764 Putative transcriptional regulator DJ-1	Protein DJ-1 homolog D OS=Arabidopsis thaliana OX=3702 GN=DJ1D PE=1 SV=1	NA
CL10133.Contig1_All	CL10133.Contig1_All	NA	NA	NA	NA	NA	K14497//protein phosphatase 2C [EC:3.1.3.16]+ko04016//MAPK signaling pathway - plant+ko04075//Plant hormone signal transduction;K14497//protein phosphatase 2C [EC:3.1.3.16]+ko04016//MAPK signaling pathway - plant+ko04075//Plant hormone signal transduction;K14497//protein phosphatase 2C [EC:3.1.3.16]+ko04016//MAPK signaling pathway - plant+ko04075//Plant hormone signal transduction;K14497//protein…	XM_020826356.1 PREDICTED: Dendrobium catenatum probable protein phosphatase 2C 30 (LOC110099265), mRNA	probable protein phosphatase 2C 30 [Dendrobium catenatum] >PKU69413.1 Protein phosphatase 2C 3 [Dendrobium catenatum]	NA	[T] KOG0698 Serine/threonine protein phosphatase	Probable protein phosphatase 2C 49 OS=Oryza sativa subsp. japonica OX=39947 GN=Os05g0457200 PE=3 SV=1	GO:0046872//metal ion binding;GO:0004722//protein serine/threonine phosphatase activity
CL10133.Contig2_All	CL10133.Contig2_All	1.743	0	8.41903	NA	NA	K14497//protein phosphatase 2C [EC:3.1.3.16]+ko04016//MAPK signaling pathway - plant+ko04075//Plant hormone signal transduction;K14497//protein phosphatase 2C [EC:3.1.3.16]+ko04016//MAPK signaling pathway - plant+ko04075//Plant hormone signal transduction;K14497//protein phosphatase 2C [EC:3.1.3.16]+ko04016//MAPK signaling pathway - plant+ko04075//Plant hormone signal transduction;K14497//protein…	XM_020826356.1 PREDICTED: Dendrobium catenatum probable protein phosphatase 2C 30 (LOC110099265), mRNA	probable protein phosphatase 2C 30 [Dendrobium catenatum] >PKU69413.1 Protein phosphatase 2C 3 [Dendrobium catenatum]	Protein phosphatase 2C	[T] KOG0698 Serine/threonine protein phosphatase	Probable protein phosphatase 2C 9 OS=Oryza sativa subsp. japonica OX=39947 GN=Os01g0846300 PE=2 SV=1	GO:0046872//metal ion binding;GO:0004722//protein serine/threonine phosphatase activity
CL10133.Contig3_All	CL10133.Contig3_All	NA	NA	NA	NA	NA	K14497//protein phosphatase 2C [EC:3.1.3.16]+ko04016//MAPK signaling pathway - plant+ko04075//Plant hormone signal transduction;K14497//protein phosphatase 2C [EC:3.1.3.16]+ko04016//MAPK signaling pathway - plant+ko04075//Plant hormone signal transduction;K14497//protein phosphatase 2C [EC:3.1.3.16]+ko04016//MAPK signaling pathway - plant+ko04075//Plant hormone signal transduction;K14497//protein…	XM_020826356.1 PREDICTED: Dendrobium catenatum probable protein phosphatase 2C 30 (LOC110099265), mRNA	probable protein phosphatase 2C 30 [Dendrobium catenatum] >PKU69413.1 Protein phosphatase 2C 3 [Dendrobium catenatum]	Protein phosphatase 2C	[T] KOG0698 Serine/threonine protein phosphatase	Probable protein phosphatase 2C 30 OS=Oryza sativa subsp. japonica OX=39947 GN=PP2C30 PE=1 SV=1	GO:0046872//metal ion binding;GO:0004722//protein serine/threonine phosphatase activity
CL10133.Contig4_All	CL10133.Contig4_All	91.946	41.066	1.16411	NA	NA	K14497//protein phosphatase 2C [EC:3.1.3.16]+ko04016//MAPK signaling pathway - plant+ko04075//Plant hormone signal transduction;K14497//protein phosphatase 2C [EC:3.1.3.16]+ko04016//MAPK signaling pathway - plant+ko04075//Plant hormone signal transduction;K14497//protein phosphatase 2C [EC:3.1.3.16]+ko04016//MAPK signaling pathway - plant+ko04075//Plant hormone signal transduction;K14497//protein…	XM_020826356.1 PREDICTED: Dendrobium catenatum probable protein phosphatase 2C 30 (LOC110099265), mRNA	probable protein phosphatase 2C 30 [Dendrobium catenatum] >PKU69413.1 Protein phosphatase 2C 3 [Dendrobium catenatum]	Protein phosphatase 2C	[T] KOG0698 Serine/threonine protein phosphatase	Probable protein phosphatase 2C 9 OS=Oryza sativa subsp. japonica OX=39947 GN=Os01g0846300 PE=2 SV=1	GO:0046872//metal ion binding;GO:0004722//protein serine/threonine phosphatase activity
CL10133.Contig5_All	CL10133.Contig5_All	0	3.803	-9.58342	NA	NA	K14497//protein phosphatase 2C [EC:3.1.3.16]+ko04016//MAPK signaling pathway - plant+ko04075//Plant hormone signal transduction;K14497//protein phosphatase 2C [EC:3.1.3.16]+ko04016//MAPK signaling pathway - plant+ko04075//Plant hormone signal transduction;K14497//protein phosphatase 2C [EC:3.1.3.16]+ko04016//MAPK signaling pathway - plant+ko04075//Plant hormone signal transduction;K14497//protein…	XM_020826356.1 PREDICTED: Dendrobium catenatum probable protein phosphatase 2C 30 (LOC110099265), mRNA	probable protein phosphatase 2C 30 [Dendrobium catenatum] >PKU69413.1 Protein phosphatase 2C 3 [Dendrobium catenatum]	Protein phosphatase 2C	[T] KOG0698 Serine/threonine protein phosphatase	Probable protein phosphatase 2C 9 OS=Oryza sativa subsp. japonica OX=39947 GN=Os01g0846300 PE=2 SV=1	GO:0046872//metal ion binding;GO:0004722//protein serine/threonine phosphatase activity
CL10133.Contig6_All	CL10133.Contig6_All	12.096	6.06	1.00168	NA	NA	K14497//protein phosphatase 2C [EC:3.1.3.16]+ko04016//MAPK signaling pathway - plant+ko04075//Plant hormone signal transduction;K14497//protein phosphatase 2C [EC:3.1.3.16]+ko04016//MAPK signaling pathway - plant+ko04075//Plant hormone signal transduction;K14497//protein phosphatase 2C [EC:3.1.3.16]+ko04016//MAPK signaling pathway - plant+ko04075//Plant hormone signal transduction;K14497//protein…	XM_020826356.1 PREDICTED: Dendrobium catenatum probable protein phosphatase 2C 30 (LOC110099265), mRNA	probable protein phosphatase 2C 30 [Dendrobium catenatum] >PKU69413.1 Protein phosphatase 2C 3 [Dendrobium catenatum]	Protein phosphatase 2C	[T] KOG0698 Serine/threonine protein phosphatase	Probable protein phosphatase 2C 30 OS=Oryza sativa subsp. japonica OX=39947 GN=PP2C30 PE=1 SV=1	GO:0046872//metal ion binding;GO:0004722//protein serine/threonine phosphatase activity
CL10133.Contig7_All	CL10133.Contig7_All	NA	NA	NA	NA	NA	K14497//protein phosphatase 2C [EC:3.1.3.16]+ko04016//MAPK signaling pathway - plant+ko04075//Plant hormone signal transduction;K14497//protein phosphatase 2C [EC:3.1.3.16]+ko04016//MAPK signaling pathway - plant+ko04075//Plant hormone signal transduction;K14497//protein phosphatase 2C [EC:3.1.3.16]+ko04016//MAPK signaling pathway - plant+ko04075//Plant hormone signal transduction;K14497//protein…	XM_020826356.1 PREDICTED: Dendrobium catenatum probable protein phosphatase 2C 30 (LOC110099265), mRNA	probable protein phosphatase 2C 30 [Dendrobium catenatum] >PKU69413.1 Protein phosphatase 2C 3 [Dendrobium catenatum]	Protein phosphatase 2C	[T] KOG0698 Serine/threonine protein phosphatase	Probable protein phosphatase 2C 30 OS=Oryza sativa subsp. japonica OX=39947 GN=PP2C30 PE=1 SV=1	GO:0046872//metal ion binding;GO:0004722//protein serine/threonine phosphatase activity
CL10133.Contig8_All	CL10133.Contig8_All	0	0.773	-7.22129	NA	NA	K14497//protein phosphatase 2C [EC:3.1.3.16]+ko04016//MAPK signaling pathway - plant+ko04075//Plant hormone signal transduction;K14497//protein phosphatase 2C [EC:3.1.3.16]+ko04016//MAPK signaling pathway - plant+ko04075//Plant hormone signal transduction;K14497//protein phosphatase 2C [EC:3.1.3.16]+ko04016//MAPK signaling pathway - plant+ko04075//Plant hormone signal transduction;K14497//protein…	XM_020826356.1 PREDICTED: Dendrobium catenatum probable protein phosphatase 2C 30 (LOC110099265), mRNA	probable protein phosphatase 2C 30 [Dendrobium catenatum] >PKU69413.1 Protein phosphatase 2C 3 [Dendrobium catenatum]	Protein phosphatase 2C	[T] KOG0698 Serine/threonine protein phosphatase	Probable protein phosphatase 2C 9 OS=Oryza sativa subsp. japonica OX=39947 GN=Os01g0846300 PE=2 SV=1	GO:0046872//metal ion binding;GO:0004722//protein serine/threonine phosphatase activity
CL10134.Contig1_All	CL10134.Contig1_All	3.59	2.126	0.755601	NA	NA	K15082//DNA repair protein RAD7	XM_020819362.1 PREDICTED: Dendrobium catenatum uncharacterized LOC110094190 (LOC110094190), transcript variant X2, mRNA	uncharacterized protein LOC110094190 isoform X2 [Dendrobium catenatum]	NA	NA	NA	NA
CL10134.Contig2_All	CL10134.Contig2_All	0.213	3.263	-3.92234	NA	NA	K15082//DNA repair protein RAD7	XM_020819362.1 PREDICTED: Dendrobium catenatum uncharacterized LOC110094190 (LOC110094190), transcript variant X2, mRNA	uncharacterized protein LOC110094190 isoform X2 [Dendrobium catenatum]	NA	NA	NA	NA
CL10135.Contig1_All	CL10135.Contig1_All	0	0.836	-5.99324	NA	NA	K20352//p24 family protein delta-1;K15382//solute carrier family 50 (sugar transporter)	NA	Uncharacterized protein MA16_Dca025957 [Dendrobium catenatum]	NA	[R] KOG1075 FOG: Reverse transcriptase	NA	GO:0008270//zinc ion binding;GO:0003676//nucleic acid binding
CL10135.Contig2_All	CL10135.Contig2_All	0	1.82	-8.68673	NA	NA	K15382//solute carrier family 50 (sugar transporter)	NA	hypothetical protein MA16_Dca026766 [Dendrobium catenatum]	Domain of unknown function (DUF4283)	NA	NA	GO:0008270//zinc ion binding;GO:0003676//nucleic acid binding
CL10136.Contig1_All	CL10136.Contig1_All	0.126	0.603	-2.2532	NA	NA	K09562//hsp70-interacting protein+ko04141//Protein processing in endoplasmic reticulum;K09562//hsp70-interacting protein+ko04141//Protein processing in endoplasmic reticulum;K09562//hsp70-interacting protein+ko04141//Protein processing in endoplasmic reticulum;K09562//hsp70-interacting protein+ko04141//Protein processing in endoplasmic reticulum;K09562//hsp70-interacting protein+ko04141//Protein …	XR_002305205.1 PREDICTED: Dendrobium catenatum uncharacterized LOC110113961 (LOC110113961), transcript variant X2, ncRNA	hsp70 nucleotide exchange factor FES1 [Dendrobium catenatum] >PKU76190.1 hypothetical protein MA16_Dca017603 [Dendrobium catenatum]	NA	NA	Xylose isomerase OS=Hordeum vulgare OX=4513 GN=XYLA PE=1 SV=1	NA
CL10136.Contig10_All	CL10136.Contig10_All	0	0.253	NA	NA	NA	K09264//MADS-box transcription factor, plant;K09264//MADS-box transcription factor, plant;K09264//MADS-box transcription factor, plant;K09264//MADS-box transcription factor, plant;K09264//MADS-box transcription factor, plant	KX347446.1 Cymbidium goeringii DEF2 mRNA, complete cds	DEFICIENS-like MADS-box transcription factor [Gongora galeata]	NA	NA	NA	GO:0005634//nucleus;GO:0045944//positive regulation of transcription by RNA polymerase II;GO:0000977//RNA polymerase II regulatory region sequence-specific DNA binding;GO:0003700//DNA-binding transcription factor activity;GO:0046983//protein dimerization activity
CL10136.Contig11_All	CL10136.Contig11_All	NA	NA	NA	NA	NA	K09562//hsp70-interacting protein+ko04141//Protein processing in endoplasmic reticulum;K09562//hsp70-interacting protein+ko04141//Protein processing in endoplasmic reticulum;K09562//hsp70-interacting protein+ko04141//Protein processing in endoplasmic reticulum;K09562//hsp70-interacting protein+ko04141//Protein processing in endoplasmic reticulum;K09562//hsp70-interacting protein+ko04141//Protein …	XR_002305207.1 PREDICTED: Dendrobium catenatum uncharacterized LOC110113961 (LOC110113961), transcript variant X4, ncRNA	hsp70 nucleotide exchange factor FES1 [Dendrobium catenatum] >PKU76190.1 hypothetical protein MA16_Dca017603 [Dendrobium catenatum]	NA	NA	Xylose isomerase OS=Hordeum vulgare OX=4513 GN=XYLA PE=1 SV=1	NA
CL10136.Contig12_All	CL10136.Contig12_All	0.87	0.043	4.29609	NA	NA	K09562//hsp70-interacting protein+ko04141//Protein processing in endoplasmic reticulum;K09562//hsp70-interacting protein+ko04141//Protein processing in endoplasmic reticulum;K09562//hsp70-interacting protein+ko04141//Protein processing in endoplasmic reticulum;K09562//hsp70-interacting protein+ko04141//Protein processing in endoplasmic reticulum;K09562//hsp70-interacting protein+ko04141//Protein …	XR_002305207.1 PREDICTED: Dendrobium catenatum uncharacterized LOC110113961 (LOC110113961), transcript variant X4, ncRNA	hsp70 nucleotide exchange factor FES1 [Dendrobium catenatum] >PKU76190.1 hypothetical protein MA16_Dca017603 [Dendrobium catenatum]	NA	NA	Xylose isomerase OS=Hordeum vulgare OX=4513 GN=XYLA PE=1 SV=1	NA
CL10136.Contig13_All	CL10136.Contig13_All	0.126	0	5.01395	NA	NA	K09562//hsp70-interacting protein+ko04141//Protein processing in endoplasmic reticulum;K09562//hsp70-interacting protein+ko04141//Protein processing in endoplasmic reticulum;K09562//hsp70-interacting protein+ko04141//Protein processing in endoplasmic reticulum;K09562//hsp70-interacting protein+ko04141//Protein processing in endoplasmic reticulum;K09562//hsp70-interacting protein+ko04141//Protein …	XR_002305207.1 PREDICTED: Dendrobium catenatum uncharacterized LOC110113961 (LOC110113961), transcript variant X4, ncRNA	hsp70 nucleotide exchange factor FES1 [Dendrobium catenatum] >PKU76190.1 hypothetical protein MA16_Dca017603 [Dendrobium catenatum]	NA	NA	Xylose isomerase OS=Hordeum vulgare OX=4513 GN=XYLA PE=1 SV=1	NA
CL10136.Contig14_All	CL10136.Contig14_All	NA	NA	NA	NA	NA	K09562//hsp70-interacting protein+ko04141//Protein processing in endoplasmic reticulum;K09562//hsp70-interacting protein+ko04141//Protein processing in endoplasmic reticulum;K09562//hsp70-interacting protein+ko04141//Protein processing in endoplasmic reticulum;K09562//hsp70-interacting protein+ko04141//Protein processing in endoplasmic reticulum;K09562//hsp70-interacting protein+ko04141//Protein …	XR_002305205.1 PREDICTED: Dendrobium catenatum uncharacterized LOC110113961 (LOC110113961), transcript variant X2, ncRNA	hsp70 nucleotide exchange factor FES1 [Dendrobium catenatum] >PKU76190.1 hypothetical protein MA16_Dca017603 [Dendrobium catenatum]	NA	NA	NA	NA
CL10136.Contig15_All	CL10136.Contig15_All	1.163	0.1	3.54275	NA	NA	K09562//hsp70-interacting protein+ko04141//Protein processing in endoplasmic reticulum;K09562//hsp70-interacting protein+ko04141//Protein processing in endoplasmic reticulum;K09562//hsp70-interacting protein+ko04141//Protein processing in endoplasmic reticulum;K09562//hsp70-interacting protein+ko04141//Protein processing in endoplasmic reticulum;K09562//hsp70-interacting protein+ko04141//Protein …	XR_002305207.1 PREDICTED: Dendrobium catenatum uncharacterized LOC110113961 (LOC110113961), transcript variant X4, ncRNA	hsp70 nucleotide exchange factor FES1 [Dendrobium catenatum] >PKU76190.1 hypothetical protein MA16_Dca017603 [Dendrobium catenatum]	NA	NA	NA	NA
CL10136.Contig16_All	CL10136.Contig16_All	0.506	0.19	1.43035	NA	NA	K09562//hsp70-interacting protein+ko04141//Protein processing in endoplasmic reticulum;K09562//hsp70-interacting protein+ko04141//Protein processing in endoplasmic reticulum;K09562//hsp70-interacting protein+ko04141//Protein processing in endoplasmic reticulum;K09562//hsp70-interacting protein+ko04141//Protein processing in endoplasmic reticulum;K09562//hsp70-interacting protein+ko04141//Protein …	XR_002305204.1 PREDICTED: Dendrobium catenatum uncharacterized LOC110113961 (LOC110113961), transcript variant X1, ncRNA	Pentatricopeptide repeat-containing protein [Apostasia shenzhenica]	NADH-ubiquinone/plastoquinone oxidoreductase chain 4L	[R] KOG4197 FOG: PPR repeat	Pentatricopeptide repeat-containing protein At5g15010, mitochondrial OS=Arabidopsis thaliana OX=3702 GN=At5g15010 PE=2 SV=2	GO:0008168//methyltransferase activity
CL10136.Contig17_All	CL10136.Contig17_All	1.173	0	8.10173	NA	NA	K09562//hsp70-interacting protein+ko04141//Protein processing in endoplasmic reticulum;K09562//hsp70-interacting protein+ko04141//Protein processing in endoplasmic reticulum;K09562//hsp70-interacting protein+ko04141//Protein processing in endoplasmic reticulum;K09562//hsp70-interacting protein+ko04141//Protein processing in endoplasmic reticulum;K09562//hsp70-interacting protein+ko04141//Protein …	XR_002305207.1 PREDICTED: Dendrobium catenatum uncharacterized LOC110113961 (LOC110113961), transcript variant X4, ncRNA	hsp70 nucleotide exchange factor FES1 [Dendrobium catenatum] >PKU76190.1 hypothetical protein MA16_Dca017603 [Dendrobium catenatum]	NA	NA	Xylose isomerase OS=Hordeum vulgare OX=4513 GN=XYLA PE=1 SV=1	NA
CL10136.Contig18_All	CL10136.Contig18_All	0	0.24	-4.16637	NA	NA	K09562//hsp70-interacting protein+ko04141//Protein processing in endoplasmic reticulum;K09562//hsp70-interacting protein+ko04141//Protein processing in endoplasmic reticulum;K09562//hsp70-interacting protein+ko04141//Protein processing in endoplasmic reticulum;K09562//hsp70-interacting protein+ko04141//Protein processing in endoplasmic reticulum;K09562//hsp70-interacting protein+ko04141//Protein …	XR_002305205.1 PREDICTED: Dendrobium catenatum uncharacterized LOC110113961 (LOC110113961), transcript variant X2, ncRNA	hsp70 nucleotide exchange factor FES1 [Dendrobium catenatum] >PKU76190.1 hypothetical protein MA16_Dca017603 [Dendrobium catenatum]	NA	NA	NA	NA
CL10136.Contig19_All	CL10136.Contig19_All	0.77	0.96	-0.326935	NA	NA	K09562//hsp70-interacting protein+ko04141//Protein processing in endoplasmic reticulum;K09562//hsp70-interacting protein+ko04141//Protein processing in endoplasmic reticulum;K09562//hsp70-interacting protein+ko04141//Protein processing in endoplasmic reticulum;K09562//hsp70-interacting protein+ko04141//Protein processing in endoplasmic reticulum;K09562//hsp70-interacting protein+ko04141//Protein …	XR_002305207.1 PREDICTED: Dendrobium catenatum uncharacterized LOC110113961 (LOC110113961), transcript variant X4, ncRNA	hsp70 nucleotide exchange factor FES1 [Dendrobium catenatum] >PKU76190.1 hypothetical protein MA16_Dca017603 [Dendrobium catenatum]	NA	NA	NA	NA
CL10136.Contig2_All	CL10136.Contig2_All	1.17	0.176	2.75347	NA	NA	K09562//hsp70-interacting protein+ko04141//Protein processing in endoplasmic reticulum;K09562//hsp70-interacting protein+ko04141//Protein processing in endoplasmic reticulum;K09562//hsp70-interacting protein+ko04141//Protein processing in endoplasmic reticulum;K09562//hsp70-interacting protein+ko04141//Protein processing in endoplasmic reticulum;K09562//hsp70-interacting protein+ko04141//Protein …	XR_002305207.1 PREDICTED: Dendrobium catenatum uncharacterized LOC110113961 (LOC110113961), transcript variant X4, ncRNA	hsp70 nucleotide exchange factor FES1 [Dendrobium catenatum] >PKU76190.1 hypothetical protein MA16_Dca017603 [Dendrobium catenatum]	NA	NA	Xylose isomerase OS=Hordeum vulgare OX=4513 GN=XYLA PE=1 SV=1	NA
CL10136.Contig20_All	CL10136.Contig20_All	0.12	0.063	0.945355	NA	NA	K09562//hsp70-interacting protein+ko04141//Protein processing in endoplasmic reticulum;K09562//hsp70-interacting protein+ko04141//Protein processing in endoplasmic reticulum;K09562//hsp70-interacting protein+ko04141//Protein processing in endoplasmic reticulum;K09562//hsp70-interacting protein+ko04141//Protein processing in endoplasmic reticulum;K09562//hsp70-interacting protein+ko04141//Protein …	XR_002305205.1 PREDICTED: Dendrobium catenatum uncharacterized LOC110113961 (LOC110113961), transcript variant X2, ncRNA	hsp70 nucleotide exchange factor FES1 [Dendrobium catenatum] >PKU76190.1 hypothetical protein MA16_Dca017603 [Dendrobium catenatum]	NA	NA	NA	NA
CL10136.Contig21_All	CL10136.Contig21_All	0.04	0	NA	NA	NA	K09562//hsp70-interacting protein+ko04141//Protein processing in endoplasmic reticulum;K09562//hsp70-interacting protein+ko04141//Protein processing in endoplasmic reticulum;K09562//hsp70-interacting protein+ko04141//Protein processing in endoplasmic reticulum;K09562//hsp70-interacting protein+ko04141//Protein processing in endoplasmic reticulum;K09562//hsp70-interacting protein+ko04141//Protein …	XR_002305205.1 PREDICTED: Dendrobium catenatum uncharacterized LOC110113961 (LOC110113961), transcript variant X2, ncRNA	hsp70 nucleotide exchange factor FES1 [Dendrobium catenatum] >PKU76190.1 hypothetical protein MA16_Dca017603 [Dendrobium catenatum]	NA	NA	NA	GO:0008270//zinc ion binding;GO:0003676//nucleic acid binding
CL10136.Contig22_All	CL10136.Contig22_All	0.41	0.24	0.775085	NA	NA	K09562//hsp70-interacting protein+ko04141//Protein processing in endoplasmic reticulum;K09562//hsp70-interacting protein+ko04141//Protein processing in endoplasmic reticulum;K09562//hsp70-interacting protein+ko04141//Protein processing in endoplasmic reticulum;K09562//hsp70-interacting protein+ko04141//Protein processing in endoplasmic reticulum;K09562//hsp70-interacting protein+ko04141//Protein …	XR_002305207.1 PREDICTED: Dendrobium catenatum uncharacterized LOC110113961 (LOC110113961), transcript variant X4, ncRNA	hsp70 nucleotide exchange factor FES1 [Dendrobium catenatum] >PKU76190.1 hypothetical protein MA16_Dca017603 [Dendrobium catenatum]	NA	NA	NA	NA
CL10136.Contig23_All	CL10136.Contig23_All	0.38	0.146	1.3888	NA	NA	K09562//hsp70-interacting protein+ko04141//Protein processing in endoplasmic reticulum;K09562//hsp70-interacting protein+ko04141//Protein processing in endoplasmic reticulum;K09562//hsp70-interacting protein+ko04141//Protein processing in endoplasmic reticulum;K09562//hsp70-interacting protein+ko04141//Protein processing in endoplasmic reticulum;K09562//hsp70-interacting protein+ko04141//Protein …	XR_002305207.1 PREDICTED: Dendrobium catenatum uncharacterized LOC110113961 (LOC110113961), transcript variant X4, ncRNA	hsp70 nucleotide exchange factor FES1 [Dendrobium catenatum] >PKU76190.1 hypothetical protein MA16_Dca017603 [Dendrobium catenatum]	NA	NA	NA	NA
CL10136.Contig24_All	CL10136.Contig24_All	NA	NA	NA	NA	NA	NA	NA	NA	NA	NA	NA	NA
CL10136.Contig25_All	CL10136.Contig25_All	0.206	0	NA	NA	NA	NA	XR_002303984.1 PREDICTED: Dendrobium catenatum uncharacterized LOC110103698 (LOC110103698), ncRNA	NA	NA	NA	NA	NA
CL10136.Contig26_All	CL10136.Contig26_All	0	1.57	-7.14928	NA	NA	K09562//hsp70-interacting protein+ko04141//Protein processing in endoplasmic reticulum;K09562//hsp70-interacting protein+ko04141//Protein processing in endoplasmic reticulum;K09562//hsp70-interacting protein+ko04141//Protein processing in endoplasmic reticulum;K09562//hsp70-interacting protein+ko04141//Protein processing in endoplasmic reticulum;K09562//hsp70-interacting protein+ko04141//Protein …	XR_002305205.1 PREDICTED: Dendrobium catenatum uncharacterized LOC110113961 (LOC110113961), transcript variant X2, ncRNA	hsp70 nucleotide exchange factor FES1 [Dendrobium catenatum] >PKU76190.1 hypothetical protein MA16_Dca017603 [Dendrobium catenatum]	NA	NA	NA	NA
CL10136.Contig3_All	CL10136.Contig3_All	0	3.886	-8.64537	NA	NA	K09562//hsp70-interacting protein+ko04141//Protein processing in endoplasmic reticulum;K09562//hsp70-interacting protein+ko04141//Protein processing in endoplasmic reticulum;K09562//hsp70-interacting protein+ko04141//Protein processing in endoplasmic reticulum;K09562//hsp70-interacting protein+ko04141//Protein processing in endoplasmic reticulum;K09562//hsp70-interacting protein+ko04141//Protein …	XR_002305207.1 PREDICTED: Dendrobium catenatum uncharacterized LOC110113961 (LOC110113961), transcript variant X4, ncRNA	hsp70 nucleotide exchange factor FES1 [Dendrobium catenatum] >PKU76190.1 hypothetical protein MA16_Dca017603 [Dendrobium catenatum]	NA	NA	NA	NA
CL10136.Contig4_All	CL10136.Contig4_All	2.383	0.393	2.59996	NA	NA	K09562//hsp70-interacting protein+ko04141//Protein processing in endoplasmic reticulum;K09562//hsp70-interacting protein+ko04141//Protein processing in endoplasmic reticulum;K09562//hsp70-interacting protein+ko04141//Protein processing in endoplasmic reticulum;K09562//hsp70-interacting protein+ko04141//Protein processing in endoplasmic reticulum;K09562//hsp70-interacting protein+ko04141//Protein …	XR_002305207.1 PREDICTED: Dendrobium catenatum uncharacterized LOC110113961 (LOC110113961), transcript variant X4, ncRNA	hsp70 nucleotide exchange factor FES1 [Dendrobium catenatum] >PKU76190.1 hypothetical protein MA16_Dca017603 [Dendrobium catenatum]	NA	NA	NA	GO:0016021//integral component of membrane
CL10136.Contig5_All	CL10136.Contig5_All	0.666	0.136	2.28636	NA	NA	K09562//hsp70-interacting protein+ko04141//Protein processing in endoplasmic reticulum;K09562//hsp70-interacting protein+ko04141//Protein processing in endoplasmic reticulum;K09562//hsp70-interacting protein+ko04141//Protein processing in endoplasmic reticulum;K09562//hsp70-interacting protein+ko04141//Protein processing in endoplasmic reticulum;K09562//hsp70-interacting protein+ko04141//Protein …	XR_002303740.1 PREDICTED: Dendrobium catenatum uncharacterized LOC110101687 (LOC110101687), transcript variant X2, ncRNA	hsp70 nucleotide exchange factor FES1 [Dendrobium catenatum] >PKU76190.1 hypothetical protein MA16_Dca017603 [Dendrobium catenatum]	NA	NA	NA	GO:0016021//integral component of membrane
CL10136.Contig6_All	CL10136.Contig6_All	2.31	0.203	3.51766	NA	NA	K09562//hsp70-interacting protein+ko04141//Protein processing in endoplasmic reticulum;K09562//hsp70-interacting protein+ko04141//Protein processing in endoplasmic reticulum;K09562//hsp70-interacting protein+ko04141//Protein processing in endoplasmic reticulum;K09562//hsp70-interacting protein+ko04141//Protein processing in endoplasmic reticulum;K09562//hsp70-interacting protein+ko04141//Protein …	XR_002303740.1 PREDICTED: Dendrobium catenatum uncharacterized LOC110101687 (LOC110101687), transcript variant X2, ncRNA	hsp70 nucleotide exchange factor FES1 [Dendrobium catenatum] >PKU76190.1 hypothetical protein MA16_Dca017603 [Dendrobium catenatum]	NA	NA	NA	GO:0016021//integral component of membrane
CL10136.Contig7_All	CL10136.Contig7_All	10.47	3.71	1.4959	NA	NA	K02985//small subunit ribosomal protein S3e+ko03010//Ribosome;K02985//small subunit ribosomal protein S3e+ko03010//Ribosome;K02985//small subunit ribosomal protein S3e+ko03010//Ribosome;K02985//small subunit ribosomal protein S3e+ko03010//Ribosome;K02985//small subunit ribosomal protein S3e+ko03010//Ribosome	XM_020836773.1 PREDICTED: Dendrobium catenatum 40S ribosomal protein S3-3 (LOC110106767), mRNA	40S ribosomal protein S3-3 [Dendrobium catenatum] >PKU67680.1 40S ribosomal protein S3-3 [Dendrobium catenatum]	Ribosomal protein S3, C-terminal domain	[J] KOG3181 40S ribosomal protein S3	40S ribosomal protein S3-3 OS=Arabidopsis thaliana OX=3702 GN=RPS3C PE=1 SV=1	GO:0003723//RNA binding;GO:0006412//translation;GO:0003735//structural constituent of ribosome;GO:0015935//small ribosomal subunit
CL10136.Contig8_All	CL10136.Contig8_All	0.03	0	NA	NA	NA	K09562//hsp70-interacting protein+ko04141//Protein processing in endoplasmic reticulum;K09562//hsp70-interacting protein+ko04141//Protein processing in endoplasmic reticulum;K09562//hsp70-interacting protein+ko04141//Protein processing in endoplasmic reticulum;K09562//hsp70-interacting protein+ko04141//Protein processing in endoplasmic reticulum;K09562//hsp70-interacting protein+ko04141//Protein …	XR_002305205.1 PREDICTED: Dendrobium catenatum uncharacterized LOC110113961 (LOC110113961), transcript variant X2, ncRNA	Pentatricopeptide repeat-containing protein [Apostasia shenzhenica]	NADH-ubiquinone/plastoquinone oxidoreductase chain 4L	[R] KOG4197 FOG: PPR repeat	Pentatricopeptide repeat-containing protein At5g15010, mitochondrial OS=Arabidopsis thaliana OX=3702 GN=At5g15010 PE=2 SV=2	GO:0008168//methyltransferase activity
CL10136.Contig9_All	CL10136.Contig9_All	NA	NA	NA	NA	NA	K09562//hsp70-interacting protein+ko04141//Protein processing in endoplasmic reticulum;K09562//hsp70-interacting protein+ko04141//Protein processing in endoplasmic reticulum;K09562//hsp70-interacting protein+ko04141//Protein processing in endoplasmic reticulum;K09562//hsp70-interacting protein+ko04141//Protein processing in endoplasmic reticulum;K09562//hsp70-interacting protein+ko04141//Protein …	XR_002305204.1 PREDICTED: Dendrobium catenatum uncharacterized LOC110113961 (LOC110113961), transcript variant X1, ncRNA	Pentatricopeptide repeat-containing protein [Apostasia shenzhenica]	NADH-ubiquinone/plastoquinone oxidoreductase chain 4L	[R] KOG4197 FOG: PPR repeat	Pentatricopeptide repeat-containing protein At5g15010, mitochondrial OS=Arabidopsis thaliana OX=3702 GN=At5g15010 PE=2 SV=2	GO:0008168//methyltransferase activity
CL10137.Contig1_All	CL10137.Contig1_All	7.573	4.483	0.759548	NA	NA	K22733//magnesium transporter;K22565//COMM domain containing 9;K22565//COMM domain containing 9	XM_020824319.1 PREDICTED: Dendrobium catenatum pentatricopeptide repeat-containing protein DWY1, chloroplastic-like (LOC110097766), transcript variant X2, mRNA	pentatricopeptide repeat-containing protein DWY1, chloroplastic-like isoform X1 [Dendrobium catenatum] >XP_020679978.1 pentatricopeptide repeat-containing protein DWY1, chloroplastic-like isoform X2 [Dendrobium catenatum]	DYW family of nucleic acid deaminases	[R] KOG4197 FOG: PPR repeat	Pentatricopeptide repeat-containing protein At2g15690, mitochondrial OS=Arabidopsis thaliana OX=3702 GN=PCMP-H66 PE=1 SV=2	GO:0016787//hydrolase activity;GO:0008270//zinc ion binding
CL10137.Contig2_All	CL10137.Contig2_All	1.34	15.26	-3.50642	NA	NA	K22733//magnesium transporter;K22565//COMM domain containing 9;K22565//COMM domain containing 9	XM_020824319.1 PREDICTED: Dendrobium catenatum pentatricopeptide repeat-containing protein DWY1, chloroplastic-like (LOC110097766), transcript variant X2, mRNA	Pentatricopeptide repeat-containing protein [Dendrobium catenatum]	DYW family of nucleic acid deaminases	[R] KOG4197 FOG: PPR repeat	Pentatricopeptide repeat-containing protein DWY1, chloroplastic OS=Arabidopsis thaliana OX=3702 GN=DYW1 PE=1 SV=1	GO:0016787//hydrolase activity;GO:0008270//zinc ion binding
CL10138.Contig1_All	CL10138.Contig1_All	1.896	2.936	-0.63177	NA	NA	NA	XM_020840158.1 PREDICTED: Dendrobium catenatum craniofacial development protein 1 (LOC110109204), transcript variant X2, mRNA	craniofacial development protein 1 isoform X2 [Dendrobium catenatum] >PKU65454.1 hypothetical protein MA16_Dca012176 [Dendrobium catenatum]	Bucentaur or craniofacial development	[S] KOG4776 Uncharacterized conserved protein BCNT	NA	NA
CL10138.Contig2_All	CL10138.Contig2_All	7.233	8.673	-0.262195	NA	NA	NA	XM_020840158.1 PREDICTED: Dendrobium catenatum craniofacial development protein 1 (LOC110109204), transcript variant X2, mRNA	craniofacial development protein 1 isoform X2 [Dendrobium catenatum] >PKU65454.1 hypothetical protein MA16_Dca012176 [Dendrobium catenatum]	Bucentaur or craniofacial development	[S] KOG4776 Uncharacterized conserved protein BCNT	NA	NA
CL10139.Contig1_All	CL10139.Contig1_All	1.823	0.433	2.06695	NA	NA	K01187//alpha-glucosidase [EC:3.2.1.20]+ko01100//Metabolic pathways+ko00052//Galactose metabolism+ko00500//Starch and sucrose metabolism;K01187//alpha-glucosidase [EC:3.2.1.20]+ko01100//Metabolic pathways+ko00052//Galactose metabolism+ko00500//Starch and sucrose metabolism;K01187//alpha-glucosidase [EC:3.2.1.20]+ko01100//Metabolic pathways+ko00052//Galactose metabolism+ko00500//Starch and sucrose…	XM_020835741.1 PREDICTED: Dendrobium catenatum sulfoquinovosidase-like (LOC110106019), transcript variant X1, mRNA	uncharacterized protein LOC110106019 isoform X1 [Dendrobium catenatum] >PKU87940.1 Putative alpha-xylosidase 2 [Dendrobium catenatum]	Glycosyl hydrolases family 31	[G] KOG1065 Maltase glucoamylase and related hydrolases, glycosyl hydrolase family 31	Alpha-xylosidase 1 OS=Arabidopsis thaliana OX=3702 GN=XYL1 PE=1 SV=1	GO:0004553//hydrolase activity, hydrolyzing O-glycosyl compounds;GO:0030246//carbohydrate binding;GO:0032450//maltose alpha-glucosidase activity;GO:0005975//carbohydrate metabolic process;GO:0004558//alpha-1,4-glucosidase activity
CL10139.Contig2_All	CL10139.Contig2_All	0.95	1.433	-0.59527	NA	NA	K05546//mannosyl-oligosaccharide alpha-1,3-glucosidase [EC:3.2.1.207]+ko04141//Protein processing in endoplasmic reticulum+ko00510//N-Glycan biosynthesis+ko01100//Metabolic pathways;K15925//alpha-D-xyloside xylohydrolase [EC:3.2.1.177];K05546//mannosyl-oligosaccharide alpha-1,3-glucosidase [EC:3.2.1.207]+ko04141//Protein processing in endoplasmic reticulum+ko00510//N-Glycan biosynthesis+ko01100//…	XM_020835742.1 PREDICTED: Dendrobium catenatum sulfoquinovosidase-like (LOC110106019), transcript variant X2, mRNA	uncharacterized protein LOC110106019 isoform X1 [Dendrobium catenatum] >PKU87940.1 Putative alpha-xylosidase 2 [Dendrobium catenatum]	Glycosyl hydrolases family 31	[G] KOG1065 Maltase glucoamylase and related hydrolases, glycosyl hydrolase family 31	Alpha-glucosidase OS=Hordeum vulgare OX=4513 PE=2 SV=1	GO:0004553//hydrolase activity, hydrolyzing O-glycosyl compounds;GO:0030246//carbohydrate binding;GO:0032450//maltose alpha-glucosidase activity;GO:0005975//carbohydrate metabolic process;GO:0004558//alpha-1,4-glucosidase activity
CL10139.Contig3_All	CL10139.Contig3_All	1.036	0.25	2.04598	NA	NA	K05546//mannosyl-oligosaccharide alpha-1,3-glucosidase [EC:3.2.1.207]+ko04141//Protein processing in endoplasmic reticulum+ko00510//N-Glycan biosynthesis+ko01100//Metabolic pathways;K05546//mannosyl-oligosaccharide alpha-1,3-glucosidase [EC:3.2.1.207]+ko04141//Protein processing in endoplasmic reticulum+ko00510//N-Glycan biosynthesis+ko01100//Metabolic pathways;K05546//mannosyl-oligosaccharide al…	XR_002304193.1 PREDICTED: Dendrobium catenatum sulfoquinovosidase-like (LOC110106019), transcript variant X3, misc_RNA	uncharacterized protein LOC110106019 isoform X1 [Dendrobium catenatum] >PKU87940.1 Putative alpha-xylosidase 2 [Dendrobium catenatum]	Glycosyl hydrolases family 31	[G] KOG1065 Maltase glucoamylase and related hydrolases, glycosyl hydrolase family 31	Alpha-glucosidase OS=Hordeum vulgare OX=4513 PE=2 SV=1	GO:0004553//hydrolase activity, hydrolyzing O-glycosyl compounds;GO:0030246//carbohydrate binding;GO:0032450//maltose alpha-glucosidase activity;GO:0005975//carbohydrate metabolic process;GO:0004558//alpha-1,4-glucosidase activity
CL10139.Contig4_All	CL10139.Contig4_All	0.863	0.03	4.89219	NA	NA	K01187//alpha-glucosidase [EC:3.2.1.20]+ko01100//Metabolic pathways+ko00052//Galactose metabolism+ko00500//Starch and sucrose metabolism;K01187//alpha-glucosidase [EC:3.2.1.20]+ko01100//Metabolic pathways+ko00052//Galactose metabolism+ko00500//Starch and sucrose metabolism;K01187//alpha-glucosidase [EC:3.2.1.20]+ko01100//Metabolic pathways+ko00052//Galactose metabolism+ko00500//Starch and sucrose…	XM_020835742.1 PREDICTED: Dendrobium catenatum sulfoquinovosidase-like (LOC110106019), transcript variant X2, mRNA	uncharacterized protein LOC110106019 isoform X2 [Dendrobium catenatum]	NA	[G] KOG1065 Maltase glucoamylase and related hydrolases, glycosyl hydrolase family 31	Alpha-glucosidase OS=Hordeum vulgare OX=4513 PE=2 SV=1	GO:0004553//hydrolase activity, hydrolyzing O-glycosyl compounds;GO:0030246//carbohydrate binding;GO:0005975//carbohydrate metabolic process
CL1014.Contig1_All	CL1014.Contig1_All	4.61	6.003	-0.374602	NA	NA	K22418//11beta/17beta-hydroxysteroid dehydrogenase [EC:1.1.1.146 1.1.1.-];K00059//3-oxoacyl-[acyl-carrier protein] reductase [EC:1.1.1.100]+ko01100//Metabolic pathways+ko00061//Fatty acid biosynthesis+ko01212//Fatty acid metabolism+ko00780//Biotin metabolism;K00059//3-oxoacyl-[acyl-carrier protein] reductase [EC:1.1.1.100]+ko01100//Metabolic pathways+ko00061//Fatty acid biosynthesis+ko01212//Fatt…	XM_020816868.1 PREDICTED: Dendrobium catenatum NADPH-dependent pterin aldehyde reductase (LOC110092359), mRNA	NADPH-dependent pterin aldehyde reductase [Dendrobium catenatum]	short chain dehydrogenase	[R] KOG0725 Reductases with broad range of substrate specificities	NADPH-dependent pterin aldehyde reductase OS=Arabidopsis thaliana OX=3702 GN=At1g10310 PE=1 SV=1	GO:0034256//chlorophyll(ide) b reductase activity;GO:0016491//oxidoreductase activity
CL1014.Contig2_All	CL1014.Contig2_All	4.57	10.406	-1.18452	NA	NA	K22418//11beta/17beta-hydroxysteroid dehydrogenase [EC:1.1.1.146 1.1.1.-];K00059//3-oxoacyl-[acyl-carrier protein] reductase [EC:1.1.1.100]+ko01100//Metabolic pathways+ko00061//Fatty acid biosynthesis+ko01212//Fatty acid metabolism+ko00780//Biotin metabolism;K00059//3-oxoacyl-[acyl-carrier protein] reductase [EC:1.1.1.100]+ko01100//Metabolic pathways+ko00061//Fatty acid biosynthesis+ko01212//Fatt…	XM_020816868.1 PREDICTED: Dendrobium catenatum NADPH-dependent pterin aldehyde reductase (LOC110092359), mRNA	NADPH-dependent pterin aldehyde reductase [Dendrobium catenatum]	short chain dehydrogenase	[R] KOG0725 Reductases with broad range of substrate specificities	NADPH-dependent pterin aldehyde reductase OS=Arabidopsis thaliana OX=3702 GN=At1g10310 PE=1 SV=1	GO:0034256//chlorophyll(ide) b reductase activity;GO:0016491//oxidoreductase activity
CL10140.Contig1_All	CL10140.Contig1_All	5.55	7.6	-0.454567	NA	NA	K02986//small subunit ribosomal protein S4+ko03010//Ribosome	XM_020845000.1 PREDICTED: Dendrobium catenatum neutral/alkaline invertase 1, mitochondrial-like (LOC110112694), mRNA	neutral/alkaline invertase 1, mitochondrial-like [Dendrobium catenatum]	Alkaline and neutral invertase	[G] LSE0407 A Alkaline/neutral invertase	Probable alkaline/neutral invertase A, chloroplastic OS=Arabidopsis thaliana OX=3702 GN=INVH PE=2 SV=1	GO:0033926//glycopeptide alpha-N-acetylgalactosaminidase activity
CL10140.Contig2_All	CL10140.Contig2_All	0	1.126	-5.9751	NA	NA	NA	XM_020845000.1 PREDICTED: Dendrobium catenatum neutral/alkaline invertase 1, mitochondrial-like (LOC110112694), mRNA	neutral/alkaline invertase 1, mitochondrial-like [Dendrobium catenatum]	Alkaline and neutral invertase	[G] LSE0407 A Alkaline/neutral invertase	Probable alkaline/neutral invertase A, chloroplastic OS=Arabidopsis thaliana OX=3702 GN=INVH PE=2 SV=1	GO:0033926//glycopeptide alpha-N-acetylgalactosaminidase activity
CL10141.Contig1_All	CL10141.Contig1_All	36.386	44.656	-0.291344	NA	NA	NA	XM_020845531.1 PREDICTED: Dendrobium catenatum enhancer of rudimentary homolog (LOC110113105), mRNA	enhancer of rudimentary homolog [Dendrobium catenatum] >PKU73034.1 Enhancer of rudimentary like [Dendrobium catenatum]	Enhancer of rudimentary	[R] KOG1766 Enhancer of rudimentary	Enhancer of rudimentary homolog OS=Arabidopsis thaliana OX=3702 GN=At5g10810 PE=3 SV=1	GO:0006221//pyrimidine nucleotide biosynthetic process;GO:0045747//positive regulation of Notch signaling pathway;GO:0007049//cell cycle
CL10141.Contig2_All	CL10141.Contig2_All	4.533	2.236	1.01904	NA	NA	NA	XM_020845531.1 PREDICTED: Dendrobium catenatum enhancer of rudimentary homolog (LOC110113105), mRNA	enhancer of rudimentary homolog [Dendrobium catenatum] >PKU73034.1 Enhancer of rudimentary like [Dendrobium catenatum]	NA	[R] KOG1766 Enhancer of rudimentary	Enhancer of rudimentary homolog OS=Arabidopsis thaliana OX=3702 GN=At5g10810 PE=3 SV=1	GO:0006221//pyrimidine nucleotide biosynthetic process;GO:0045747//positive regulation of Notch signaling pathway;GO:0007049//cell cycle
CL10141.Contig3_All	CL10141.Contig3_All	0	3.18	-5.24117	NA	NA	NA	XM_020845531.1 PREDICTED: Dendrobium catenatum enhancer of rudimentary homolog (LOC110113105), mRNA	NA	NA	NA	NA	NA
CL10142.Contig1_All	CL10142.Contig1_All	NA	NA	NA	NA	NA	NA	NA	NA	NA	NA	NA	NA
CL10142.Contig2_All	CL10142.Contig2_All	1.496	0.386	1.93964	NA	NA	NA	NA	NA	NA	NA	NA	NA
CL10142.Contig3_All	CL10142.Contig3_All	0.036	0.626	-4.08071	NA	NA	NA	NA	NA	NA	NA	NA	NA
CL10143.Contig1_All	CL10143.Contig1_All	0.286	0.21	0.421793	NA	NA	NA	NA	NA	NA	NA	NA	NA
CL10143.Contig2_All	CL10143.Contig2_All	1.636	0.7	1.22915	NA	NA	NA	NA	NA	NA	NA	NA	NA
CL10144.Contig1_All	CL10144.Contig1_All	0.736	1.026	-0.46273	NA	NA	NA	NA	NA	NA	NA	NA	NA
CL10144.Contig2_All	CL10144.Contig2_All	0.106	0	NA	NA	NA	NA	NA	NA	NA	NA	NA	NA
CL10145.Contig1_All	CL10145.Contig1_All	0.086	0.936	-3.45716	NA	NA	K06180//23S rRNA pseudouridine1911/1915/1917 synthase [EC:5.4.99.23];K22733//magnesium transporter;K17710//pentatricopeptide repeat domain-containing protein 1;K20496//laurate 7-monooxygenase [EC:1.14.14.130]	XM_020846492.1 PREDICTED: Dendrobium catenatum pentatricopeptide repeat-containing protein At4g02750 (LOC110113795), mRNA	pentatricopeptide repeat-containing protein At4g02750 [Dendrobium catenatum]	PPR repeat	[R] KOG4197 FOG: PPR repeat	Pentatricopeptide repeat-containing protein At4g02750 OS=Arabidopsis thaliana OX=3702 GN=PCMP-H24 PE=3 SV=1	GO:0016787//hydrolase activity;GO:0008270//zinc ion binding
CL10145.Contig2_All	CL10145.Contig2_All	0.783	0	3.81411	NA	NA	NA	XM_020846492.1 PREDICTED: Dendrobium catenatum pentatricopeptide repeat-containing protein At4g02750 (LOC110113795), mRNA	NA	NA	NA	NA	NA
CL10145.Contig3_All	CL10145.Contig3_All	0.316	2.17	-2.78753	NA	NA	K06180//23S rRNA pseudouridine1911/1915/1917 synthase [EC:5.4.99.23];K22733//magnesium transporter;K17710//pentatricopeptide repeat domain-containing protein 1;K17710//pentatricopeptide repeat domain-containing protein 1	XM_020846492.1 PREDICTED: Dendrobium catenatum pentatricopeptide repeat-containing protein At4g02750 (LOC110113795), mRNA	pentatricopeptide repeat-containing protein At4g02750 [Dendrobium catenatum]	PPR repeat	[R] KOG4197 FOG: PPR repeat	Pentatricopeptide repeat-containing protein At4g02750 OS=Arabidopsis thaliana OX=3702 GN=PCMP-H24 PE=3 SV=1	GO:0016787//hydrolase activity;GO:0008270//zinc ion binding
CL10145.Contig4_All	CL10145.Contig4_All	1.57	4.623	-1.55167	NA	NA	K22733//magnesium transporter;K06180//23S rRNA pseudouridine1911/1915/1917 synthase [EC:5.4.99.23];K17710//pentatricopeptide repeat domain-containing protein 1;K17710//pentatricopeptide repeat domain-containing protein 1	XM_020846492.1 PREDICTED: Dendrobium catenatum pentatricopeptide repeat-containing protein At4g02750 (LOC110113795), mRNA	pentatricopeptide repeat-containing protein At4g02750 [Dendrobium catenatum]	PPR repeat	[R] KOG4197 FOG: PPR repeat	Pentatricopeptide repeat-containing protein At4g02750 OS=Arabidopsis thaliana OX=3702 GN=PCMP-H24 PE=3 SV=1	GO:0016787//hydrolase activity;GO:0008270//zinc ion binding
CL10146.Contig1_All	CL10146.Contig1_All	1.056	0.583	0.852117	NA	NA	NA	NA	NA	NA	NA	NA	NA
CL10146.Contig2_All	CL10146.Contig2_All	0.05	0.47	-3.30213	NA	NA	NA	NA	NA	NA	NA	NA	NA
CL10146.Contig3_All	CL10146.Contig3_All	0	0.086	NA	NA	NA	NA	NA	NA	NA	NA	NA	NA
CL10147.Contig1_All	CL10147.Contig1_All	0.136	2.496	-4.22415	NA	NA	NA	XR_002303527.1 PREDICTED: Dendrobium catenatum uncharacterized LOC110100157 (LOC110100157), ncRNA	NA	NA	NA	NA	NA
CL10147.Contig2_All	CL10147.Contig2_All	1.05	0.813	0.382387	NA	NA	NA	XR_002303527.1 PREDICTED: Dendrobium catenatum uncharacterized LOC110100157 (LOC110100157), ncRNA	uncharacterized protein LOC110104161 [Dendrobium catenatum]	NA	NA	NA	NA
CL10148.Contig1_All	CL10148.Contig1_All	0.61	0.676	-0.173817	NA	NA	NA	NA	NA	NA	NA	NA	NA
CL10148.Contig2_All	CL10148.Contig2_All	NA	NA	NA	NA	NA	NA	NA	NA	NA	NA	NA	NA
CL10148.Contig3_All	CL10148.Contig3_All	NA	NA	NA	NA	NA	NA	NA	NA	NA	NA	NA	NA
CL10149.Contig1_All	CL10149.Contig1_All	13.19	1.956	2.73786	NA	NA	K05754//actin related protein 2/3 complex, subunit 5+ko04144//Endocytosis;K05754//actin related protein 2/3 complex, subunit 5+ko04144//Endocytosis;K05754//actin related protein 2/3 complex, subunit 5+ko04144//Endocytosis;K05754//actin related protein 2/3 complex, subunit 5+ko04144//Endocytosis;K05754//actin related protein 2/3 complex, subunit 5+ko04144//Endocytosis	XM_020835200.1 PREDICTED: Dendrobium catenatum actin-related protein 2/3 complex subunit 5A (LOC110105624), transcript variant X1, mRNA	actin-related protein 2/3 complex subunit 5A [Dendrobium catenatum] >XP_020690860.1 actin-related protein 2/3 complex subunit 5A [Dendrobium catenatum] >XP_020690861.1 actin-related protein 2/3 complex subunit 5A [Dendrobium catenatum] >PKU77558.1 Actin-related protein 2/3 complex subunit 5A [Dendrobium catenatum]	ARP2/3 complex 16 kDa subunit (p16-Arc)	[Z] KOG3380 Actin-related protein Arp2/3 complex, subunit ARPC5	Actin-related protein 2/3 complex subunit 5A OS=Arabidopsis thaliana OX=3702 GN=ARPC5A PE=1 SV=2	GO:0005885//Arp2/3 protein complex;GO:0034314//Arp2/3 complex-mediated actin nucleation
CL10149.Contig2_All	CL10149.Contig2_All	3.276	7.536	-1.19559	NA	NA	K05754//actin related protein 2/3 complex, subunit 5+ko04144//Endocytosis;K05754//actin related protein 2/3 complex, subunit 5+ko04144//Endocytosis;K05754//actin related protein 2/3 complex, subunit 5+ko04144//Endocytosis;K05754//actin related protein 2/3 complex, subunit 5+ko04144//Endocytosis;K05754//actin related protein 2/3 complex, subunit 5+ko04144//Endocytosis	XM_020835200.1 PREDICTED: Dendrobium catenatum actin-related protein 2/3 complex subunit 5A (LOC110105624), transcript variant X1, mRNA	actin-related protein 2/3 complex subunit 5A [Dendrobium catenatum] >XP_020690860.1 actin-related protein 2/3 complex subunit 5A [Dendrobium catenatum] >XP_020690861.1 actin-related protein 2/3 complex subunit 5A [Dendrobium catenatum] >PKU77558.1 Actin-related protein 2/3 complex subunit 5A [Dendrobium catenatum]	ARP2/3 complex 16 kDa subunit (p16-Arc)	[Z] KOG3380 Actin-related protein Arp2/3 complex, subunit ARPC5	Actin-related protein 2/3 complex subunit 5A OS=Arabidopsis thaliana OX=3702 GN=ARPC5A PE=1 SV=2	GO:0005885//Arp2/3 protein complex;GO:0034314//Arp2/3 complex-mediated actin nucleation
CL10149.Contig3_All	CL10149.Contig3_All	14.5	7.303	0.998027	NA	NA	K05754//actin related protein 2/3 complex, subunit 5+ko04144//Endocytosis;K05754//actin related protein 2/3 complex, subunit 5+ko04144//Endocytosis	XM_020835202.1 PREDICTED: Dendrobium catenatum actin-related protein 2/3 complex subunit 5A (LOC110105624), transcript variant X3, mRNA	NA	NA	NA	NA	NA
CL10149.Contig4_All	CL10149.Contig4_All	0.54	0.193	1.59172	NA	NA	K05754//actin related protein 2/3 complex, subunit 5+ko04144//Endocytosis;K05754//actin related protein 2/3 complex, subunit 5+ko04144//Endocytosis;K05754//actin related protein 2/3 complex, subunit 5+ko04144//Endocytosis;K05754//actin related protein 2/3 complex, subunit 5+ko04144//Endocytosis;K05754//actin related protein 2/3 complex, subunit 5+ko04144//Endocytosis	XM_020835201.1 PREDICTED: Dendrobium catenatum actin-related protein 2/3 complex subunit 5A (LOC110105624), transcript variant X2, mRNA	actin-related protein 2/3 complex subunit 5A-like isoform X2 [Phalaenopsis equestris]	NA	NA	NA	GO:0005885//Arp2/3 protein complex;GO:0034314//Arp2/3 complex-mediated actin nucleation
CL10149.Contig5_All	CL10149.Contig5_All	0.2	1.783	-3.16317	NA	NA	K05754//actin related protein 2/3 complex, subunit 5+ko04144//Endocytosis;K05754//actin related protein 2/3 complex, subunit 5+ko04144//Endocytosis;K05754//actin related protein 2/3 complex, subunit 5+ko04144//Endocytosis;K05754//actin related protein 2/3 complex, subunit 5+ko04144//Endocytosis;K05754//actin related protein 2/3 complex, subunit 5+ko04144//Endocytosis	XM_020835201.1 PREDICTED: Dendrobium catenatum actin-related protein 2/3 complex subunit 5A (LOC110105624), transcript variant X2, mRNA	actin-related protein 2/3 complex subunit 5A [Dendrobium catenatum] >XP_020690860.1 actin-related protein 2/3 complex subunit 5A [Dendrobium catenatum] >XP_020690861.1 actin-related protein 2/3 complex subunit 5A [Dendrobium catenatum] >PKU77558.1 Actin-related protein 2/3 complex subunit 5A [Dendrobium catenatum]	NA	[Z] KOG3380 Actin-related protein Arp2/3 complex, subunit ARPC5	Actin-related protein 2/3 complex subunit 5A OS=Arabidopsis thaliana OX=3702 GN=ARPC5A PE=1 SV=2	GO:0005885//Arp2/3 protein complex;GO:0034314//Arp2/3 complex-mediated actin nucleation
CL1015.Contig1_All	CL1015.Contig1_All	14.77	12.2	0.277917	NA	NA	NA	XM_020829778.1 PREDICTED: Dendrobium catenatum uncharacterized LOC110101739 (LOC110101739), transcript variant X1, mRNA	uncharacterized protein LOC110101739 isoform X1 [Dendrobium catenatum]	Protein of unknown function (DUF3752)	[O] KOG0714 Molecular chaperone (DnaJ superfamily)	DnaJ protein ERDJ2 OS=Oryza sativa subsp. japonica OX=39947 GN=ERDJ2 PE=3 SV=2	NA
CL1015.Contig2_All	CL1015.Contig2_All	11.33	0.77	3.8617	NA	NA	K09566//peptidyl-prolyl isomerase G (cyclophilin G) [EC:5.2.1.8];K09566//peptidyl-prolyl isomerase G (cyclophilin G) [EC:5.2.1.8];K09566//peptidyl-prolyl isomerase G (cyclophilin G) [EC:5.2.1.8];K09566//peptidyl-prolyl isomerase G (cyclophilin G) [EC:5.2.1.8]	XM_020829778.1 PREDICTED: Dendrobium catenatum uncharacterized LOC110101739 (LOC110101739), transcript variant X1, mRNA	uncharacterized protein LOC110101739 isoform X1 [Dendrobium catenatum]	Protein of unknown function (DUF3752)	[O] KOG0714 Molecular chaperone (DnaJ superfamily)	DnaJ protein ERDJ2 OS=Oryza sativa subsp. japonica OX=39947 GN=ERDJ2 PE=3 SV=2	NA
CL1015.Contig3_All	CL1015.Contig3_All	4.523	0.436	3.36785	NA	NA	K09566//peptidyl-prolyl isomerase G (cyclophilin G) [EC:5.2.1.8];K09566//peptidyl-prolyl isomerase G (cyclophilin G) [EC:5.2.1.8];K09566//peptidyl-prolyl isomerase G (cyclophilin G) [EC:5.2.1.8];K09566//peptidyl-prolyl isomerase G (cyclophilin G) [EC:5.2.1.8];K09566//peptidyl-prolyl isomerase G (cyclophilin G) [EC:5.2.1.8]	XM_020829778.1 PREDICTED: Dendrobium catenatum uncharacterized LOC110101739 (LOC110101739), transcript variant X1, mRNA	uncharacterized protein LOC110101739 isoform X1 [Dendrobium catenatum]	Protein of unknown function (DUF3752)	[O] KOG0714 Molecular chaperone (DnaJ superfamily)	DnaJ protein ERDJ2 OS=Oryza sativa subsp. japonica OX=39947 GN=ERDJ2 PE=3 SV=2	NA
CL10150.Contig1_All	CL10150.Contig1_All	0	0.67	-4.86213	NA	NA	K07385//1,8-cineole synthase [EC:4.2.3.108]+ko00902//Monoterpenoid biosynthesis+ko01100//Metabolic pathways+ko01110//Biosynthesis of secondary metabolites;K07385//1,8-cineole synthase [EC:4.2.3.108]+ko00902//Monoterpenoid biosynthesis+ko01100//Metabolic pathways+ko01110//Biosynthesis of secondary metabolites;K07385//1,8-cineole synthase [EC:4.2.3.108]+ko00902//Monoterpenoid biosynthesis+ko01100//…	XM_020827967.1 PREDICTED: Dendrobium catenatum (-)-alpha-terpineol synthase-like (LOC110100455), mRNA	(-)-alpha-terpineol synthase [Dendrobium catenatum]	Terpene synthase family, metal binding domain	[QV] LSE0352 A Terpene synthase/cyclase	(-)-alpha-terpineol synthase OS=Vitis vinifera OX=29760 PE=1 SV=1	GO:0000287//magnesium ion binding;GO:0010333//terpene synthase activity
CL10150.Contig2_All	CL10150.Contig2_All	0	0.073	NA	NA	NA	K07385//1,8-cineole synthase [EC:4.2.3.108]+ko00902//Monoterpenoid biosynthesis+ko01100//Metabolic pathways+ko01110//Biosynthesis of secondary metabolites;K07385//1,8-cineole synthase [EC:4.2.3.108]+ko00902//Monoterpenoid biosynthesis+ko01100//Metabolic pathways+ko01110//Biosynthesis of secondary metabolites;K12742//isoprene synthase [EC:4.2.3.27]+ko00900//Terpenoid backbone biosynthesis+ko01110/…	XM_020823365.1 PREDICTED: Dendrobium catenatum (-)-alpha-terpineol synthase-like (LOC110097122), mRNA	(-)-alpha-terpineol synthase-like [Dendrobium catenatum]	NA	[QV] LSE0352 A Terpene synthase/cyclase	Alpha-terpineol synthase, chloroplastic OS=Magnolia grandiflora OX=3406 PE=1 SV=1	GO:0000287//magnesium ion binding;GO:0010333//terpene synthase activity
CL10151.Contig1_All	CL10151.Contig1_All	22.7	7.586	1.58103	NA	NA	K13963//serpin B;K13963//serpin B;K13963//serpin B;K13963//serpin B;K13963//serpin B	XM_020833339.1 PREDICTED: Dendrobium catenatum serpin-ZXA-like (LOC110104300), mRNA	serpin-ZXA-like [Dendrobium catenatum]	Serpin (serine protease inhibitor)	[V] KOG2392 Serpin	Serpin-ZXA OS=Oryza sativa subsp. japonica OX=39947 GN=Os03g0610650 PE=1 SV=1	NA
CL10151.Contig2_All	CL10151.Contig2_All	4.173	0.266	3.94649	NA	NA	K13963//serpin B;K13963//serpin B;K13963//serpin B;K13963//serpin B;K13963//serpin B	XM_020833339.1 PREDICTED: Dendrobium catenatum serpin-ZXA-like (LOC110104300), mRNA	serpin-ZXA-like [Dendrobium catenatum]	Serpin (serine protease inhibitor)	[V] KOG2392 Serpin	Serpin-Z1B OS=Triticum aestivum OX=4565 PE=1 SV=1	NA
CL10151.Contig3_All	CL10151.Contig3_All	2.716	0.14	4.30478	NA	NA	K13963//serpin B;K13963//serpin B;K13963//serpin B;K13963//serpin B;K13963//serpin B	XM_020833339.1 PREDICTED: Dendrobium catenatum serpin-ZXA-like (LOC110104300), mRNA	serpin-ZXA-like [Dendrobium catenatum]	Serpin (serine protease inhibitor)	[V] KOG2392 Serpin	Serpin-Z1B OS=Triticum aestivum OX=4565 PE=1 SV=1	NA
CL10152.Contig1_All	CL10152.Contig1_All	1.86	1.12	0.735219	NA	NA	K11438//type III protein arginine methyltransferase [EC:2.1.1.321];K11438//type III protein arginine methyltransferase [EC:2.1.1.321];K11438//type III protein arginine methyltransferase [EC:2.1.1.321];K11438//type III protein arginine methyltransferase [EC:2.1.1.321];K11438//type III protein arginine methyltransferase [EC:2.1.1.321]	XM_020818398.1 PREDICTED: Dendrobium catenatum protein arginine N-methyltransferase 7 (LOC110093492), transcript variant X1, mRNA	protein arginine N-methyltransferase 7 [Dendrobium catenatum] >XP_020674058.1 protein arginine N-methyltransferase 7 [Dendrobium catenatum] >PKU80479.1 Protein arginine N-methyltransferase 7 [Dendrobium catenatum]	Methyltransferase domain	[R] KOG1501 Arginine N-methyltransferase	Protein arginine N-methyltransferase 7 OS=Oryza sativa subsp. indica OX=39946 GN=PRMT7 PE=3 SV=3	GO:0008168//methyltransferase activity;GO:0006479//protein methylation
CL10152.Contig2_All	CL10152.Contig2_All	0.966	6.976	-2.84899	NA	NA	K11438//type III protein arginine methyltransferase [EC:2.1.1.321];K11438//type III protein arginine methyltransferase [EC:2.1.1.321];K11438//type III protein arginine methyltransferase [EC:2.1.1.321];K11438//type III protein arginine methyltransferase [EC:2.1.1.321];K11438//type III protein arginine methyltransferase [EC:2.1.1.321]	XM_020818398.1 PREDICTED: Dendrobium catenatum protein arginine N-methyltransferase 7 (LOC110093492), transcript variant X1, mRNA	protein arginine N-methyltransferase 7 [Dendrobium catenatum] >XP_020674058.1 protein arginine N-methyltransferase 7 [Dendrobium catenatum] >PKU80479.1 Protein arginine N-methyltransferase 7 [Dendrobium catenatum]	Methyltransferase domain	[R] KOG1501 Arginine N-methyltransferase	Protein arginine N-methyltransferase 7 OS=Oryza sativa subsp. indica OX=39946 GN=PRMT7 PE=3 SV=3	GO:0008168//methyltransferase activity;GO:0006479//protein methylation
CL10153.Contig1_All	CL10153.Contig1_All	0.756	0.756	0.00675531	NA	NA	NA	JN375330.1 Phoenix dactylifera mitochondrion, complete genome	NA	NA	NA	NA	NA
CL10153.Contig2_All	CL10153.Contig2_All	0	0.163	NA	NA	NA	NA	NA	NA	NA	NA	NA	NA
CL10154.Contig1_All	CL10154.Contig1_All	0.53	0.38	0.456347	NA	NA	NA	NA	NA	NA	NA	NA	NA
CL10154.Contig2_All	CL10154.Contig2_All	1.07	0.203	2.3927	NA	NA	NA	XM_020845710.1 PREDICTED: Dendrobium catenatum golgin subfamily A member 4 (LOC110113228), transcript variant X2, mRNA	NA	NA	NA	NA	NA
CL10155.Contig1_All	CL10155.Contig1_All	1.31	0.7	0.924293	NA	NA	NA	NA	NA	NA	NA	NA	NA
CL10155.Contig2_All	CL10155.Contig2_All	0.756	0.62	0.278057	NA	NA	NA	NA	uncharacterized protein A4U43_C03F14650 [Asparagus officinalis]	NA	NA	NA	NA
CL10156.Contig1_All	CL10156.Contig1_All	3.746	0.336	3.47073	NA	NA	NA	XM_020847393.1 PREDICTED: Dendrobium catenatum protein trichome birefringence-like 19 (LOC110114494), transcript variant X1, mRNA	protein trichome birefringence-like 19 isoform X1 [Dendrobium catenatum] >PKU64223.1 hypothetical protein MA16_Dca005146 [Dendrobium catenatum]	GDSL/SGNH-like Acyl-Esterase family found in Pmr5 and Cas1p	[S] LSE0451 A Uncharacterized protein	Protein trichome birefringence-like 19 OS=Arabidopsis thaliana OX=3702 GN=TBL19 PE=3 SV=1	GO:0016021//integral component of membrane
CL10156.Contig2_All	CL10156.Contig2_All	1.84	0.126	3.86983	NA	NA	NA	XM_020847394.1 PREDICTED: Dendrobium catenatum protein trichome birefringence-like 19 (LOC110114494), transcript variant X2, mRNA	protein trichome birefringence-like 19 isoform X2 [Dendrobium catenatum]	GDSL/SGNH-like Acyl-Esterase family found in Pmr5 and Cas1p	[S] LSE0451 A Uncharacterized protein	Protein trichome birefringence-like 20 OS=Arabidopsis thaliana OX=3702 GN=TBL20 PE=2 SV=2	GO:0016021//integral component of membrane
CL10157.Contig1_All	CL10157.Contig1_All	0.393	0.256	0.591718	NA	NA	K21867//potassium channel;K08248//(R)-mandelonitrile lyase [EC:4.1.2.10]+ko01110//Biosynthesis of secondary metabolites+ko00460//Cyanoamino acid metabolism;K04079//molecular chaperone HtpG+ko04141//Protein processing in endoplasmic reticulum+ko04626//Plant-pathogen interaction;K02350//DNA polymerase zeta [EC:2.7.7.7];K03006//DNA-directed RNA polymerase II subunit RPB1 [EC:2.7.7.6]+ko03020//RNA po…	NA	hypothetical protein MA16_Dca023139 [Dendrobium catenatum]	NA	[R] KOG0017 FOG: Transposon-encoded proteins with TYA, reverse transcriptase, integrase domains in various combinations	NA	NA
CL10157.Contig2_All	CL10157.Contig2_All	NA	NA	NA	NA	NA	NA	NA	hypothetical protein MA16_Dca023139 [Dendrobium catenatum]	NA	[R] KOG0017 FOG: Transposon-encoded proteins with TYA, reverse transcriptase, integrase domains in various combinations	NA	NA
CL10158.Contig1_All	CL10158.Contig1_All	0.793	0.463	0.784363	NA	NA	NA	NA	NA	NA	NA	NA	NA
CL10158.Contig2_All	CL10158.Contig2_All	0	0.536	-4.31517	NA	NA	NA	NA	NA	NA	NA	NA	NA
CL10159.Contig1_All	CL10159.Contig1_All	1.043	0.023	5.38928	NA	Triticum aestivum cDNA, clone: SET3_F19, cultivar: Chinese Spring	K13420//LRR receptor-like serine/threonine-protein kinase FLS2 [EC:2.7.11.1]+ko04016//MAPK signaling pathway - plant+ko04626//Plant-pathogen interaction;K13420//LRR receptor-like serine/threonine-protein kinase FLS2 [EC:2.7.11.1]+ko04016//MAPK signaling pathway - plant+ko04626//Plant-pathogen interaction;K13420//LRR receptor-like serine/threonine-protein kinase FLS2 [EC:2.7.11.1]+ko04016//MAPK si…	XM_020829854.1 PREDICTED: Dendrobium catenatum probable inactive leucine-rich repeat receptor-like protein kinase At3g03770 (LOC110101787), mRNA	probable inactive leucine-rich repeat receptor-like protein kinase At3g03770 [Dendrobium catenatum]	Protein tyrosine kinase	[T] LSE0002 A Receptor protein kinase containing LRR repeats	Probable inactive leucine-rich repeat receptor-like protein kinase At3g03770 OS=Arabidopsis thaliana OX=3702 GN=At3g03770 PE=1 SV=1	GO:0005524//ATP binding;GO:0004672//protein kinase activity;GO:0016021//integral component of membrane;GO:0004714//transmembrane receptor protein tyrosine kinase activity
CL10159.Contig2_All	CL10159.Contig2_All	1.98	1.75	0.183005	NA	Triticum aestivum cDNA, clone: SET3_F19, cultivar: Chinese Spring	K13420//LRR receptor-like serine/threonine-protein kinase FLS2 [EC:2.7.11.1]+ko04016//MAPK signaling pathway - plant+ko04626//Plant-pathogen interaction;K13420//LRR receptor-like serine/threonine-protein kinase FLS2 [EC:2.7.11.1]+ko04016//MAPK signaling pathway - plant+ko04626//Plant-pathogen interaction;K13420//LRR receptor-like serine/threonine-protein kinase FLS2 [EC:2.7.11.1]+ko04016//MAPK si…	XM_020829854.1 PREDICTED: Dendrobium catenatum probable inactive leucine-rich repeat receptor-like protein kinase At3g03770 (LOC110101787), mRNA	probable inactive leucine-rich repeat receptor-like protein kinase At3g03770 [Dendrobium catenatum]	Protein tyrosine kinase	[T] LSE0002 A Receptor protein kinase containing LRR repeats	Probable inactive leucine-rich repeat receptor-like protein kinase At3g03770 OS=Arabidopsis thaliana OX=3702 GN=At3g03770 PE=1 SV=1	GO:0005524//ATP binding;GO:0004672//protein kinase activity;GO:0016021//integral component of membrane;GO:0004714//transmembrane receptor protein tyrosine kinase activity
CL1016.Contig1_All	CL1016.Contig1_All	23.953	8.863	1.43797	NA	NA	NA	XM_020818703.1 PREDICTED: Dendrobium catenatum transmembrane protein 205 (LOC110093726), mRNA	transmembrane protein 205 [Dendrobium catenatum] >PKU86777.1 hypothetical protein MA16_Dca020824 [Dendrobium catenatum]	Domain of unknown function (DUF4149)	[S] KOG2886 Uncharacterized conserved protein	NA	GO:0016021//integral component of membrane
CL1016.Contig2_All	CL1016.Contig2_All	13.823	76.056	-2.45665	NA	NA	NA	XM_020818703.1 PREDICTED: Dendrobium catenatum transmembrane protein 205 (LOC110093726), mRNA	transmembrane protein 205 [Dendrobium catenatum] >PKU86777.1 hypothetical protein MA16_Dca020824 [Dendrobium catenatum]	Domain of unknown function (DUF4149)	[S] KOG2886 Uncharacterized conserved protein	NA	GO:0016021//integral component of membrane
CL10160.Contig1_All	CL10160.Contig1_All	10.43	2.76	1.92083	NA	NA	K04733//interleukin-1 receptor-associated kinase 4 [EC:2.7.11.1];K04733//interleukin-1 receptor-associated kinase 4 [EC:2.7.11.1];K04733//interleukin-1 receptor-associated kinase 4 [EC:2.7.11.1];K12191//charged multivesicular body protein 2A+ko04144//Endocytosis	XM_020849288.1 PREDICTED: Dendrobium catenatum proline-rich receptor-like protein kinase PERK2 (LOC110115881), mRNA	Protein LOL5 [Dendrobium catenatum]	LSD1 zinc finger	[M] LSE0601 A Pollen extensin-like protein (Pex)	Protein LOL2 OS=Arabidopsis thaliana OX=3702 GN=LOL2 PE=1 SV=1	NA
CL10160.Contig2_All	CL10160.Contig2_All	10.876	15.08	-0.469045	NA	NA	K12191//charged multivesicular body protein 2A+ko04144//Endocytosis;K12191//charged multivesicular body protein 2A+ko04144//Endocytosis;K12191//charged multivesicular body protein 2A+ko04144//Endocytosis;K12191//charged multivesicular body protein 2A+ko04144//Endocytosis;K12191//charged multivesicular body protein 2A+ko04144//Endocytosis	XM_020849288.1 PREDICTED: Dendrobium catenatum proline-rich receptor-like protein kinase PERK2 (LOC110115881), mRNA	proline-rich receptor-like protein kinase PERK2 [Dendrobium catenatum]	LSD1 zinc finger	[T] KOG1187 Serine/threonine protein kinase	Protein LOL2 OS=Arabidopsis thaliana OX=3702 GN=LOL2 PE=1 SV=1	NA
CL10161.Contig1_All	CL10161.Contig1_All	12.55	7.97	0.656222	NA	NA	K22904//presqualene diphosphate phosphatase [EC:3.1.3.-];K22904//presqualene diphosphate phosphatase [EC:3.1.3.-];K22904//presqualene diphosphate phosphatase [EC:3.1.3.-];K22904//presqualene diphosphate phosphatase [EC:3.1.3.-];K22904//presqualene diphosphate phosphatase [EC:3.1.3.-]	XM_020845634.1 PREDICTED: Dendrobium catenatum probable lipid phosphate phosphatase beta (LOC110113176), transcript variant X4, mRNA	probable lipid phosphate phosphatase beta isoform X1 [Dendrobium catenatum] >PKU77156.1 hypothetical protein MA16_Dca013191 [Dendrobium catenatum]	PAP2 superfamily	[S] KOG4268 Uncharacterized conserved protein containing PAP2 domain	Probable lipid phosphate phosphatase beta OS=Arabidopsis thaliana OX=3702 GN=LPPB PE=2 SV=1	GO:0016021//integral component of membrane
CL10161.Contig2_All	CL10161.Contig2_All	26.94	7.206	1.90492	NA	NA	K22904//presqualene diphosphate phosphatase [EC:3.1.3.-];K22904//presqualene diphosphate phosphatase [EC:3.1.3.-];K22904//presqualene diphosphate phosphatase [EC:3.1.3.-];K22904//presqualene diphosphate phosphatase [EC:3.1.3.-];K22904//presqualene diphosphate phosphatase [EC:3.1.3.-]	XM_020845631.1 PREDICTED: Dendrobium catenatum probable lipid phosphate phosphatase beta (LOC110113176), transcript variant X1, mRNA	probable lipid phosphate phosphatase beta isoform X1 [Dendrobium catenatum] >PKU77156.1 hypothetical protein MA16_Dca013191 [Dendrobium catenatum]	PAP2 superfamily	[S] KOG4268 Uncharacterized conserved protein containing PAP2 domain	Probable lipid phosphate phosphatase beta OS=Arabidopsis thaliana OX=3702 GN=LPPB PE=2 SV=1	GO:0016021//integral component of membrane
CL10162.Contig1_All	CL10162.Contig1_All	0.74	2.173	-1.55711	NA	NA	K17964//leucine-rich PPR motif-containing protein, mitochondrial;K17964//leucine-rich PPR motif-containing protein, mitochondrial;K17964//leucine-rich PPR motif-containing protein, mitochondrial;K17964//leucine-rich PPR motif-containing protein, mitochondrial;K17964//leucine-rich PPR motif-containing protein, mitochondrial	XM_020837391.1 PREDICTED: Dendrobium catenatum pentatricopeptide repeat-containing protein At3g18110, chloroplastic (LOC110107200), mRNA	Pentatricopeptide repeat-containing protein [Dendrobium catenatum]	PPR repeat family	[R] KOG4197 FOG: PPR repeat	Pentatricopeptide repeat-containing protein At3g18110, chloroplastic OS=Arabidopsis thaliana OX=3702 GN=EMB1270 PE=2 SV=2	GO:0008168//methyltransferase activity
CL10162.Contig2_All	CL10162.Contig2_All	2.56	3.593	-0.483219	NA	NA	K17964//leucine-rich PPR motif-containing protein, mitochondrial;K17964//leucine-rich PPR motif-containing protein, mitochondrial;K17964//leucine-rich PPR motif-containing protein, mitochondrial;K17964//leucine-rich PPR motif-containing protein, mitochondrial;K17964//leucine-rich PPR motif-containing protein, mitochondrial	XM_020837391.1 PREDICTED: Dendrobium catenatum pentatricopeptide repeat-containing protein At3g18110, chloroplastic (LOC110107200), mRNA	Pentatricopeptide repeat-containing protein [Dendrobium catenatum]	PPR repeat family	[R] KOG4197 FOG: PPR repeat	Pentatricopeptide repeat-containing protein At3g18110, chloroplastic OS=Arabidopsis thaliana OX=3702 GN=EMB1270 PE=2 SV=2	GO:0008168//methyltransferase activity
CL10163.Contig1_All	CL10163.Contig1_All	0.453	0.28	0.743721	NA	NA	NA	NA	NA	NA	NA	NA	NA
CL10163.Contig2_All	CL10163.Contig2_All	0	0.353	NA	NA	NA	NA	NA	NA	NA	NA	NA	NA
CL10164.Contig1_All	CL10164.Contig1_All	141.3	1413.59	-3.32102	NA	NA	K02716//photosystem II oxygen-evolving enhancer protein 1+ko01100//Metabolic pathways+ko00195//Photosynthesis;K02716//photosystem II oxygen-evolving enhancer protein 1+ko01100//Metabolic pathways+ko00195//Photosynthesis;K02716//photosystem II oxygen-evolving enhancer protein 1+ko01100//Metabolic pathways+ko00195//Photosynthesis;K02716//photosystem II oxygen-evolving enhancer protein 1+ko01100//Me…	XM_020846514.1 PREDICTED: Dendrobium catenatum oxygen-evolving enhancer protein 1, chloroplastic-like (LOC110113815), mRNA	oxygen-evolving enhancer protein 1, chloroplastic-like [Dendrobium catenatum] >PKU83107.1 Oxygen-evolving enhancer protein 1, chloroplastic [Dendrobium catenatum]	Manganese-stabilising protein / photosystem II polypeptide	NA	Oxygen-evolving enhancer protein 1, chloroplastic OS=Nicotiana tabacum OX=4097 GN=PSBO PE=2 SV=1	GO:0042549//photosystem II stabilization;GO:0010242//oxygen evolving activity;GO:0010207//photosystem II assembly;GO:0009654//photosystem II oxygen evolving complex
CL10164.Contig2_All	CL10164.Contig2_All	4.133	131.56	-4.99801	NA	NA	K02716//photosystem II oxygen-evolving enhancer protein 1+ko01100//Metabolic pathways+ko00195//Photosynthesis;K02716//photosystem II oxygen-evolving enhancer protein 1+ko01100//Metabolic pathways+ko00195//Photosynthesis;K02716//photosystem II oxygen-evolving enhancer protein 1+ko01100//Metabolic pathways+ko00195//Photosynthesis;K02716//photosystem II oxygen-evolving enhancer protein 1+ko01100//Me…	XM_020846514.1 PREDICTED: Dendrobium catenatum oxygen-evolving enhancer protein 1, chloroplastic-like (LOC110113815), mRNA	oxygen-evolving enhancer protein 1, chloroplastic-like [Dendrobium catenatum] >PKU83107.1 Oxygen-evolving enhancer protein 1, chloroplastic [Dendrobium catenatum]	Manganese-stabilising protein / photosystem II polypeptide	NA	Oxygen-evolving enhancer protein 1, chloroplastic OS=Nicotiana tabacum OX=4097 GN=PSBO PE=2 SV=1	GO:0042549//photosystem II stabilization;GO:0010242//oxygen evolving activity;GO:0010207//photosystem II assembly;GO:0009654//photosystem II oxygen evolving complex
CL10165.Contig1_All	CL10165.Contig1_All	0.156	0	NA	NA	NA	K03086//RNA polymerase primary sigma factor	NA	Retrovirus-related Pol polyprotein from transposon TNT 1-94 [Cajanus cajan]	NA	NA	NA	GO:0015074//DNA integration;GO:0000943//retrotransposon nucleocapsid;GO:0004491//methylmalonate-semialdehyde dehydrogenase (acylating) activity;GO:0008270//zinc ion binding;GO:0003676//nucleic acid binding
CL10165.Contig2_All	CL10165.Contig2_All	NA	NA	NA	NA	NA	NA	NA	hypothetical protein L195_g059667, partial [Trifolium pratense]	NA	NA	NA	GO:0000943//retrotransposon nucleocapsid;GO:0008270//zinc ion binding;GO:0003676//nucleic acid binding
CL10166.Contig1_All	CL10166.Contig1_All	0.103	0.94	-3.16201	NA	NA	K05278//flavonol synthase [EC:1.14.20.6]+ko01100//Metabolic pathways+ko01110//Biosynthesis of secondary metabolites+ko00941//Flavonoid biosynthesis;K05278//flavonol synthase [EC:1.14.20.6]+ko01100//Metabolic pathways+ko01110//Biosynthesis of secondary metabolites+ko00941//Flavonoid biosynthesis;K05278//flavonol synthase [EC:1.14.20.6]+ko01100//Metabolic pathways+ko01110//Biosynthesis of secondary…	NA	probable 2-oxoglutarate-dependent dioxygenase At3g111800 isoform X2 [Phalaenopsis equestris]	non-haem dioxygenase in morphine synthesis N-terminal	[QR] KOG0143 Iron/ascorbate family oxidoreductases	Probable 2-oxoglutarate-dependent dioxygenase At3g111800 OS=Arabidopsis thaliana OX=3702 GN=At3g11180 PE=2 SV=1	GO:0046872//metal ion binding;GO:0016491//oxidoreductase activity
CL10166.Contig2_All	CL10166.Contig2_All	0.163	2.093	-3.66883	NA	NA	K05278//flavonol synthase [EC:1.14.20.6]+ko01100//Metabolic pathways+ko01110//Biosynthesis of secondary metabolites+ko00941//Flavonoid biosynthesis;K05278//flavonol synthase [EC:1.14.20.6]+ko01100//Metabolic pathways+ko01110//Biosynthesis of secondary metabolites+ko00941//Flavonoid biosynthesis;K05278//flavonol synthase [EC:1.14.20.6]+ko01100//Metabolic pathways+ko01110//Biosynthesis of secondary…	NA	probable 2-oxoglutarate-dependent dioxygenase At3g111800 isoform X2 [Phalaenopsis equestris]	non-haem dioxygenase in morphine synthesis N-terminal	[QR] KOG0143 Iron/ascorbate family oxidoreductases	Probable 2-oxoglutarate-dependent dioxygenase At3g111800 OS=Arabidopsis thaliana OX=3702 GN=At3g11180 PE=2 SV=1	GO:0046872//metal ion binding;GO:0016491//oxidoreductase activity
CL10166.Contig3_All	CL10166.Contig3_All	0	0.71	-5.76355	NA	NA	K05933//aminocyclopropanecarboxylate oxidase [EC:1.14.17.4]+ko01100//Metabolic pathways+ko01110//Biosynthesis of secondary metabolites+ko00270//Cysteine and methionine metabolism;K05933//aminocyclopropanecarboxylate oxidase [EC:1.14.17.4]+ko01100//Metabolic pathways+ko01110//Biosynthesis of secondary metabolites+ko00270//Cysteine and methionine metabolism;K05933//aminocyclopropanecarboxylate oxid…	NA	putative 2-oxoglutarate/Fe(II)-dependent dioxygenase [Apostasia shenzhenica]	non-haem dioxygenase in morphine synthesis N-terminal	[QR] KOG0143 Iron/ascorbate family oxidoreductases	Probable 2-oxoglutarate-dependent dioxygenase At3g111800 OS=Arabidopsis thaliana OX=3702 GN=At3g11180 PE=2 SV=1	GO:0046872//metal ion binding;GO:0051213//dioxygenase activity;GO:0016491//oxidoreductase activity
CL10166.Contig4_All	CL10166.Contig4_All	0.193	0.92	-2.23116	NA	NA	K05658//ATP-binding cassette, subfamily B (MDR/TAP), member 1 [EC:7.6.2.2]+ko02010//ABC transporters;K05277//anthocyanidin synthase [EC:1.14.20.4]+ko01100//Metabolic pathways+ko01110//Biosynthesis of secondary metabolites+ko00941//Flavonoid biosynthesis;K05277//anthocyanidin synthase [EC:1.14.20.4]+ko01100//Metabolic pathways+ko01110//Biosynthesis of secondary metabolites+ko00941//Flavonoid biosy…	NA	probable 2-oxoglutarate-dependent dioxygenase At3g111800 isoform X2 [Phalaenopsis equestris]	2OG-Fe(II) oxygenase superfamily	[QR] KOG0143 Iron/ascorbate family oxidoreductases	Probable 2-oxoglutarate-dependent dioxygenase At5g05600 OS=Arabidopsis thaliana OX=3702 GN=At5g05600 PE=2 SV=1	GO:0046872//metal ion binding;GO:0051213//dioxygenase activity;GO:0016491//oxidoreductase activity
CL10166.Contig5_All	CL10166.Contig5_All	0	2.586	-5.8175	NA	NA	NA	NA	probable 2-oxoglutarate-dependent dioxygenase At3g111800, partial [Phalaenopsis equestris]	NA	[QR] KOG0143 Iron/ascorbate family oxidoreductases	Probable 2-oxoglutarate-dependent dioxygenase At3g111800 OS=Arabidopsis thaliana OX=3702 GN=At3g11180 PE=2 SV=1	GO:0046872//metal ion binding;GO:0016491//oxidoreductase activity
CL10167.Contig1_All	CL10167.Contig1_All	10.626	7.87	0.437449	NA	Protein kinase superfamily protein (best arabidopsis hit)	K20779//E3 ubiquitin-protein ligase RNF168 [EC:2.3.2.31];K20779//E3 ubiquitin-protein ligase RNF168 [EC:2.3.2.31];K20779//E3 ubiquitin-protein ligase RNF168 [EC:2.3.2.31]	XM_020848856.1 PREDICTED: Dendrobium catenatum LON peptidase N-terminal domain and RING finger protein 1 (LOC110115591), transcript variant X2, mRNA	LON peptidase N-terminal domain and RING finger protein 1 [Dendrobium catenatum] >PKU70978.1 E3 ubiquitin-protein ligase PRT1 [Dendrobium catenatum]	ATP-dependent protease La (LON) substrate-binding domain	[O] KOG4159 Predicted E3 ubiquitin ligase	Peroxisome biogenesis factor 10 OS=Arabidopsis thaliana OX=3702 GN=PEX10 PE=1 SV=1	GO:0016874//ligase activity
CL10167.Contig2_All	CL10167.Contig2_All	6.646	0.146	5.47777	NA	Protein kinase superfamily protein (best arabidopsis hit)	K20779//E3 ubiquitin-protein ligase RNF168 [EC:2.3.2.31];K20779//E3 ubiquitin-protein ligase RNF168 [EC:2.3.2.31];K20779//E3 ubiquitin-protein ligase RNF168 [EC:2.3.2.31]	XM_020848856.1 PREDICTED: Dendrobium catenatum LON peptidase N-terminal domain and RING finger protein 1 (LOC110115591), transcript variant X2, mRNA	LON peptidase N-terminal domain and RING finger protein 1 [Dendrobium catenatum] >PKU70978.1 E3 ubiquitin-protein ligase PRT1 [Dendrobium catenatum]	ATP-dependent protease La (LON) substrate-binding domain	[O] KOG4159 Predicted E3 ubiquitin ligase	Peroxisome biogenesis factor 10 OS=Arabidopsis thaliana OX=3702 GN=PEX10 PE=1 SV=1	GO:0016874//ligase activity
CL10167.Contig3_All	CL10167.Contig3_All	7.796	2.95	1.39756	NA	Protein kinase superfamily protein (best arabidopsis hit)	K14165//atypical dual specificity phosphatase [EC:3.1.3.16 3.1.3.48]	XM_020848856.1 PREDICTED: Dendrobium catenatum LON peptidase N-terminal domain and RING finger protein 1 (LOC110115591), transcript variant X2, mRNA	LON peptidase N-terminal domain and RING finger protein 1 [Dendrobium catenatum] >PKU70978.1 E3 ubiquitin-protein ligase PRT1 [Dendrobium catenatum]	Dual specificity phosphatase, catalytic domain	[V] KOG1719 Dual specificity phosphatase	Peroxisome biogenesis factor 10 OS=Arabidopsis thaliana OX=3702 GN=PEX10 PE=1 SV=1	GO:0016874//ligase activity
CL10167.Contig4_All	CL10167.Contig4_All	0.15	3.58	-4.58106	NA	Protein kinase superfamily protein (best arabidopsis hit)	K20779//E3 ubiquitin-protein ligase RNF168 [EC:2.3.2.31];K20779//E3 ubiquitin-protein ligase RNF168 [EC:2.3.2.31];K20779//E3 ubiquitin-protein ligase RNF168 [EC:2.3.2.31]	XM_020848856.1 PREDICTED: Dendrobium catenatum LON peptidase N-terminal domain and RING finger protein 1 (LOC110115591), transcript variant X2, mRNA	LON peptidase N-terminal domain and RING finger protein 1 [Dendrobium catenatum] >PKU70978.1 E3 ubiquitin-protein ligase PRT1 [Dendrobium catenatum]	ATP-dependent protease La (LON) substrate-binding domain	[O] KOG4159 Predicted E3 ubiquitin ligase	Peroxisome biogenesis factor 10 OS=Arabidopsis thaliana OX=3702 GN=PEX10 PE=1 SV=1	GO:0016874//ligase activity
CL10167.Contig5_All	CL10167.Contig5_All	0.686	0.033	4.34623	NA	Protein kinase superfamily protein (best arabidopsis hit)	K20779//E3 ubiquitin-protein ligase RNF168 [EC:2.3.2.31];K20779//E3 ubiquitin-protein ligase RNF168 [EC:2.3.2.31];K20779//E3 ubiquitin-protein ligase RNF168 [EC:2.3.2.31]	XM_020848856.1 PREDICTED: Dendrobium catenatum LON peptidase N-terminal domain and RING finger protein 1 (LOC110115591), transcript variant X2, mRNA	LON peptidase N-terminal domain and RING finger protein 1 [Dendrobium catenatum] >PKU70978.1 E3 ubiquitin-protein ligase PRT1 [Dendrobium catenatum]	Zinc finger, C3HC4 type (RING finger)	[O] KOG4159 Predicted E3 ubiquitin ligase	Peroxisome biogenesis factor 10 OS=Arabidopsis thaliana OX=3702 GN=PEX10 PE=1 SV=1	GO:0016874//ligase activity
CL10167.Contig6_All	CL10167.Contig6_All	1.423	1.563	-0.140674	NA	Protein kinase superfamily protein (best arabidopsis hit)	K20779//E3 ubiquitin-protein ligase RNF168 [EC:2.3.2.31];K20779//E3 ubiquitin-protein ligase RNF168 [EC:2.3.2.31];K20779//E3 ubiquitin-protein ligase RNF168 [EC:2.3.2.31]	XM_020848856.1 PREDICTED: Dendrobium catenatum LON peptidase N-terminal domain and RING finger protein 1 (LOC110115591), transcript variant X2, mRNA	LON peptidase N-terminal domain and RING finger protein 1 [Dendrobium catenatum] >PKU70978.1 E3 ubiquitin-protein ligase PRT1 [Dendrobium catenatum]	Zinc finger, C3HC4 type (RING finger)	[O] KOG4159 Predicted E3 ubiquitin ligase	Peroxisome biogenesis factor 10 OS=Arabidopsis thaliana OX=3702 GN=PEX10 PE=1 SV=1	GO:0016874//ligase activity
CL10167.Contig7_All	CL10167.Contig7_All	0.4	1.833	-2.19996	NA	Protein kinase superfamily protein (best arabidopsis hit)	K20779//E3 ubiquitin-protein ligase RNF168 [EC:2.3.2.31];K20779//E3 ubiquitin-protein ligase RNF168 [EC:2.3.2.31];K20779//E3 ubiquitin-protein ligase RNF168 [EC:2.3.2.31]	XM_020848856.1 PREDICTED: Dendrobium catenatum LON peptidase N-terminal domain and RING finger protein 1 (LOC110115591), transcript variant X2, mRNA	LON peptidase N-terminal domain and RING finger protein 1 [Dendrobium catenatum] >PKU70978.1 E3 ubiquitin-protein ligase PRT1 [Dendrobium catenatum]	Tetratricopeptide repeat	[O] KOG4159 Predicted E3 ubiquitin ligase	Peroxisome biogenesis factor 10 OS=Arabidopsis thaliana OX=3702 GN=PEX10 PE=1 SV=1	GO:0016874//ligase activity
CL10167.Contig8_All	CL10167.Contig8_All	0	9.816	-10.6905	NA	Protein kinase superfamily protein (best arabidopsis hit)	K20779//E3 ubiquitin-protein ligase RNF168 [EC:2.3.2.31];K20779//E3 ubiquitin-protein ligase RNF168 [EC:2.3.2.31];K20779//E3 ubiquitin-protein ligase RNF168 [EC:2.3.2.31]	XM_020848856.1 PREDICTED: Dendrobium catenatum LON peptidase N-terminal domain and RING finger protein 1 (LOC110115591), transcript variant X2, mRNA	LON peptidase N-terminal domain and RING finger protein 1 [Dendrobium catenatum] >PKU70978.1 E3 ubiquitin-protein ligase PRT1 [Dendrobium catenatum]	ATP-dependent protease La (LON) substrate-binding domain	[O] KOG4159 Predicted E3 ubiquitin ligase	Peroxisome biogenesis factor 10 OS=Arabidopsis thaliana OX=3702 GN=PEX10 PE=1 SV=1	GO:0016874//ligase activity
CL10167.Contig9_All	CL10167.Contig9_All	NA	NA	NA	NA	NA	NA	XM_020848856.1 PREDICTED: Dendrobium catenatum LON peptidase N-terminal domain and RING finger protein 1 (LOC110115591), transcript variant X2, mRNA	NA	NA	NA	NA	NA
CL10168.Contig1_All	CL10168.Contig1_All	6.143	1.483	2.05684	NA	NA	K03574//8-oxo-dGTP diphosphatase [EC:3.6.1.55];K03574//8-oxo-dGTP diphosphatase [EC:3.6.1.55];K03574//8-oxo-dGTP diphosphatase [EC:3.6.1.55];K03574//8-oxo-dGTP diphosphatase [EC:3.6.1.55]	XM_020831086.1 PREDICTED: Dendrobium catenatum nudix hydrolase 1 (LOC110102650), mRNA	nudix hydrolase 1 [Dendrobium catenatum] >PKU64286.1 Nudix hydrolase 1 [Dendrobium catenatum]	NUDIX domain	[R] TWOG0609 Nudix NTP pyrophosphohydrolase	Nudix hydrolase 1 OS=Arabidopsis thaliana OX=3702 GN=NUDT1 PE=1 SV=1	GO:0016787//hydrolase activity
CL10168.Contig2_All	CL10168.Contig2_All	0.183	5.6	-4.93959	NA	NA	K03574//8-oxo-dGTP diphosphatase [EC:3.6.1.55];K03574//8-oxo-dGTP diphosphatase [EC:3.6.1.55];K03574//8-oxo-dGTP diphosphatase [EC:3.6.1.55];K03574//8-oxo-dGTP diphosphatase [EC:3.6.1.55]	XM_020831086.1 PREDICTED: Dendrobium catenatum nudix hydrolase 1 (LOC110102650), mRNA	nudix hydrolase 1 [Dendrobium catenatum] >PKU64286.1 Nudix hydrolase 1 [Dendrobium catenatum]	NUDIX domain	[R] TWOG0609 Nudix NTP pyrophosphohydrolase	Nudix hydrolase 1 OS=Arabidopsis thaliana OX=3702 GN=NUDT1 PE=1 SV=1	GO:0016787//hydrolase activity
CL10168.Contig3_All	CL10168.Contig3_All	0.723	0.573	0.328683	NA	NA	K03574//8-oxo-dGTP diphosphatase [EC:3.6.1.55];K03574//8-oxo-dGTP diphosphatase [EC:3.6.1.55];K03574//8-oxo-dGTP diphosphatase [EC:3.6.1.55];K03574//8-oxo-dGTP diphosphatase [EC:3.6.1.55];K03574//8-oxo-dGTP diphosphatase [EC:3.6.1.55]	XM_020831086.1 PREDICTED: Dendrobium catenatum nudix hydrolase 1 (LOC110102650), mRNA	nudix hydrolase 1 [Dendrobium catenatum] >PKU64286.1 Nudix hydrolase 1 [Dendrobium catenatum]	NA	[R] TWOG0609 Nudix NTP pyrophosphohydrolase	Nudix hydrolase 1 OS=Arabidopsis thaliana OX=3702 GN=NUDT1 PE=1 SV=1	GO:0016787//hydrolase activity
CL10169.Contig1_All	CL10169.Contig1_All	22.263	9.493	1.23107	NA	NA	K01206//alpha-L-fucosidase [EC:3.2.1.51]+ko00511//Other glycan degradation;K01206//alpha-L-fucosidase [EC:3.2.1.51]+ko00511//Other glycan degradation;K01206//alpha-L-fucosidase [EC:3.2.1.51]+ko00511//Other glycan degradation;K01206//alpha-L-fucosidase [EC:3.2.1.51]+ko00511//Other glycan degradation	XM_020838091.1 PREDICTED: Dendrobium catenatum GDSL esterase/lipase At1g54790 (LOC110107731), mRNA	GDSL esterase/lipase [Apostasia shenzhenica]	GDSL-like Lipase/Acylhydrolase	[RI] LSE0388 A Predicted lipase	GDSL esterase/lipase At1g54790 OS=Arabidopsis thaliana OX=3702 GN=At1g54790 PE=2 SV=1	GO:0008152//metabolic process;GO:0004560//alpha-L-fucosidase activity;GO:0016788//hydrolase activity, acting on ester bonds
CL10169.Contig2_All	CL10169.Contig2_All	8.866	29.253	-1.71868	NA	NA	K01206//alpha-L-fucosidase [EC:3.2.1.51]+ko00511//Other glycan degradation;K01206//alpha-L-fucosidase [EC:3.2.1.51]+ko00511//Other glycan degradation;K01206//alpha-L-fucosidase [EC:3.2.1.51]+ko00511//Other glycan degradation;K01206//alpha-L-fucosidase [EC:3.2.1.51]+ko00511//Other glycan degradation	XM_020838091.1 PREDICTED: Dendrobium catenatum GDSL esterase/lipase At1g54790 (LOC110107731), mRNA	GDSL esterase/lipase [Apostasia shenzhenica]	GDSL-like Lipase/Acylhydrolase	[RI] LSE0388 A Predicted lipase	GDSL esterase/lipase At1g54790 OS=Arabidopsis thaliana OX=3702 GN=At1g54790 PE=2 SV=1	GO:0008152//metabolic process;GO:0004560//alpha-L-fucosidase activity;GO:0016788//hydrolase activity, acting on ester bonds
CL1017.Contig1_All	CL1017.Contig1_All	0.09	0.943	-3.37771	NA	NA	K03188//urease accessory protein	XM_020828669.1 PREDICTED: Dendrobium catenatum F-box protein PP2-A13-like (LOC110100944), mRNA	F-box protein PP2-A13-like [Dendrobium catenatum] >PKU77496.1 F-box protein PP2-A13 [Dendrobium catenatum]	Phloem protein 2	[W] LSE0494 A Phloem lectin	F-box protein PP2-A13 OS=Arabidopsis thaliana OX=3702 GN=PP2A13 PE=1 SV=1	NA
CL1017.Contig2_All	CL1017.Contig2_All	0.016	1.393	-6.24985	NA	NA	K08592//sentrin-specific protease 1 [EC:3.4.22.68]	XM_020824077.1 PREDICTED: Dendrobium catenatum uncharacterized LOC110097596 (LOC110097596), mRNA	uncharacterized protein LOC110097596 [Dendrobium catenatum]	Plant mobile domain	NA	NA	GO:0016021//integral component of membrane
CL1017.Contig3_All	CL1017.Contig3_All	0.073	1.336	-4.19972	FAR1	Sorghum bicolor hypothetical protein, mRNA.	K10901//bloom syndrome protein [EC:3.6.4.12]+ko03440//Homologous recombination;K13066//caffeic acid 3-O-methyltransferase [EC:2.1.1.68]+ko01100//Metabolic pathways+ko01110//Biosynthesis of secondary metabolites+ko00940//Phenylpropanoid biosynthesis;K17604//zinc finger SWIM domain-containing protein 3;K17604//zinc finger SWIM domain-containing protein 3;K17604//zinc finger SWIM domain-containing p…	XM_020828669.1 PREDICTED: Dendrobium catenatum F-box protein PP2-A13-like (LOC110100944), mRNA	protein FAR1-RELATED SEQUENCE 5-like [Dendrobium catenatum]	Phloem protein 2	[W] LSE0494 A Phloem lectin	F-box protein PP2-A13 OS=Arabidopsis thaliana OX=3702 GN=PP2A13 PE=1 SV=1	NA
CL1017.Contig4_All	CL1017.Contig4_All	0.183	0.65	-1.80404	NA	NA	K08592//sentrin-specific protease 1 [EC:3.4.22.68];K03188//urease accessory protein	XM_020828669.1 PREDICTED: Dendrobium catenatum F-box protein PP2-A13-like (LOC110100944), mRNA	uncharacterized protein LOC110097596 [Dendrobium catenatum]	Domain of unknown function (DUF1985)	[W] LSE0494 A Phloem lectin	F-box protein PP2-A13 OS=Arabidopsis thaliana OX=3702 GN=PP2A13 PE=1 SV=1	GO:0016021//integral component of membrane
CL1017.Contig5_All	CL1017.Contig5_All	7.246	2.12	1.78918	NA	NA	K03188//urease accessory protein	XM_020828669.1 PREDICTED: Dendrobium catenatum F-box protein PP2-A13-like (LOC110100944), mRNA	F-box protein PP2-A13-like [Dendrobium catenatum] >PKU77496.1 F-box protein PP2-A13 [Dendrobium catenatum]	F-box domain	[W] LSE0494 A Phloem lectin	F-box protein PP2-A13 OS=Arabidopsis thaliana OX=3702 GN=PP2A13 PE=1 SV=1	NA
CL10170.Contig1_All	CL10170.Contig1_All	0.13	0	NA	NA	NA	K05909//laccase [EC:1.10.3.2];K05909//laccase [EC:1.10.3.2];K05909//laccase [EC:1.10.3.2];K05909//laccase [EC:1.10.3.2]	XM_020832179.1 PREDICTED: Dendrobium catenatum uncharacterized LOC110103452 (LOC110103452), mRNA	Laccase-14 [Dendrobium catenatum]	Multicopper oxidase	[Q] KOG1263 Multicopper oxidases	Laccase-3 OS=Oryza sativa subsp. japonica OX=39947 GN=LAC3 PE=2 SV=1	GO:0046274//lignin catabolic process;GO:0048046//apoplast;GO:0052716//hydroquinone:oxygen oxidoreductase activity;GO:0005507//copper ion binding
CL10170.Contig2_All	CL10170.Contig2_All	0.466	0	4.13933	NA	NA	K05909//laccase [EC:1.10.3.2];K05909//laccase [EC:1.10.3.2]	XM_020832179.1 PREDICTED: Dendrobium catenatum uncharacterized LOC110103452 (LOC110103452), mRNA	uncharacterized protein LOC110103452 [Dendrobium catenatum]	Multicopper oxidase	[Q] KOG1263 Multicopper oxidases	Laccase-14 OS=Arabidopsis thaliana OX=3702 GN=LAC14 PE=2 SV=1	GO:0046274//lignin catabolic process;GO:0048046//apoplast;GO:0052716//hydroquinone:oxygen oxidoreductase activity;GO:0005507//copper ion binding
CL10170.Contig3_All	CL10170.Contig3_All	0.476	0	NA	NA	NA	K05909//laccase [EC:1.10.3.2];K05909//laccase [EC:1.10.3.2];K05909//laccase [EC:1.10.3.2];K05909//laccase [EC:1.10.3.2]	XM_020832179.1 PREDICTED: Dendrobium catenatum uncharacterized LOC110103452 (LOC110103452), mRNA	uncharacterized protein LOC110103452 [Dendrobium catenatum]	NA	[Q] KOG1263 Multicopper oxidases	Laccase-15 OS=Arabidopsis thaliana OX=3702 GN=TT10 PE=1 SV=1	GO:0046274//lignin catabolic process;GO:0048046//apoplast;GO:0052716//hydroquinone:oxygen oxidoreductase activity;GO:0005507//copper ion binding
CL10171.Contig1_All	CL10171.Contig1_All	0	1.686	-7.74813	NA	NA	NA	XM_020826313.1 PREDICTED: Dendrobium catenatum uncharacterized LOC110099230 (LOC110099230), partial mRNA	uncharacterized protein LOC110028164 [Phalaenopsis equestris]	VMA21-like domain	NA	NA	GO:0016021//integral component of membrane;GO:0070072//vacuolar proton-transporting V-type ATPase complex assembly;GO:0033116//endoplasmic reticulum-Golgi intermediate compartment membrane;GO:0005789//endoplasmic reticulum membrane;GO:0012507//ER to Golgi transport vesicle membrane
CL10171.Contig10_All	CL10171.Contig10_All	0.666	0.24	1.45421	NA	NA	NA	XR_002305047.1 PREDICTED: Dendrobium catenatum uncharacterized LOC110112616 (LOC110112616), ncRNA	hypothetical protein MA16_Dca025061 [Dendrobium catenatum]	NA	NA	NA	NA
CL10171.Contig11_All	CL10171.Contig11_All	NA	NA	NA	NA	NA	NA	XM_020843704.1 PREDICTED: Dendrobium catenatum protein TIC 22-like, chloroplastic (LOC110111711), transcript variant X2, mRNA	NA	NA	NA	NA	NA
CL10171.Contig12_All	CL10171.Contig12_All	0	4.81	-8.74586	NA	NA	NA	XM_020826313.1 PREDICTED: Dendrobium catenatum uncharacterized LOC110099230 (LOC110099230), partial mRNA	uncharacterized protein LOC110028164 [Phalaenopsis equestris]	VMA21-like domain	NA	NA	GO:0016021//integral component of membrane;GO:0070072//vacuolar proton-transporting V-type ATPase complex assembly;GO:0033116//endoplasmic reticulum-Golgi intermediate compartment membrane;GO:0005789//endoplasmic reticulum membrane;GO:0012507//ER to Golgi transport vesicle membrane
CL10171.Contig13_All	CL10171.Contig13_All	0.06	0	NA	NA	NA	NA	XM_020826313.1 PREDICTED: Dendrobium catenatum uncharacterized LOC110099230 (LOC110099230), partial mRNA	uncharacterized protein LOC110099230, partial [Dendrobium catenatum]	Condensin II complex subunit CAP-H2 or CNDH2, C-term	NA	NA	GO:0016021//integral component of membrane;GO:0070072//vacuolar proton-transporting V-type ATPase complex assembly;GO:0033116//endoplasmic reticulum-Golgi intermediate compartment membrane;GO:0005789//endoplasmic reticulum membrane;GO:0012507//ER to Golgi transport vesicle membrane
CL10171.Contig14_All	CL10171.Contig14_All	0.026	0.406	-3.87135	NA	NA	NA	XM_020826313.1 PREDICTED: Dendrobium catenatum uncharacterized LOC110099230 (LOC110099230), partial mRNA	uncharacterized protein LOC110099230, partial [Dendrobium catenatum]	Condensin II complex subunit CAP-H2 or CNDH2, C-term	NA	NA	GO:0016021//integral component of membrane;GO:0070072//vacuolar proton-transporting V-type ATPase complex assembly;GO:0033116//endoplasmic reticulum-Golgi intermediate compartment membrane;GO:0005789//endoplasmic reticulum membrane;GO:0012507//ER to Golgi transport vesicle membrane
CL10171.Contig2_All	CL10171.Contig2_All	0.98	1.043	-0.106825	NA	NA	NA	XM_020826313.1 PREDICTED: Dendrobium catenatum uncharacterized LOC110099230 (LOC110099230), partial mRNA	uncharacterized protein LOC110028164 [Phalaenopsis equestris]	VMA21-like domain	NA	NA	GO:0016021//integral component of membrane;GO:0070072//vacuolar proton-transporting V-type ATPase complex assembly;GO:0033116//endoplasmic reticulum-Golgi intermediate compartment membrane;GO:0005789//endoplasmic reticulum membrane;GO:0012507//ER to Golgi transport vesicle membrane
CL10171.Contig3_All	CL10171.Contig3_All	4.22	2.09	1.01548	NA	NA	NA	XM_020826313.1 PREDICTED: Dendrobium catenatum uncharacterized LOC110099230 (LOC110099230), partial mRNA	uncharacterized protein LOC110028164 [Phalaenopsis equestris]	VMA21-like domain	NA	NA	GO:0016021//integral component of membrane;GO:0070072//vacuolar proton-transporting V-type ATPase complex assembly;GO:0033116//endoplasmic reticulum-Golgi intermediate compartment membrane;GO:0005789//endoplasmic reticulum membrane;GO:0012507//ER to Golgi transport vesicle membrane
CL10171.Contig4_All	CL10171.Contig4_All	0.016	1.756	-6.81257	NA	NA	NA	XM_020826313.1 PREDICTED: Dendrobium catenatum uncharacterized LOC110099230 (LOC110099230), partial mRNA	uncharacterized protein LOC110028164 [Phalaenopsis equestris]	VMA21-like domain	NA	NA	GO:0016021//integral component of membrane;GO:0070072//vacuolar proton-transporting V-type ATPase complex assembly;GO:0033116//endoplasmic reticulum-Golgi intermediate compartment membrane;GO:0005789//endoplasmic reticulum membrane;GO:0012507//ER to Golgi transport vesicle membrane
CL10171.Contig5_All	CL10171.Contig5_All	NA	NA	NA	NA	NA	NA	XR_002305047.1 PREDICTED: Dendrobium catenatum uncharacterized LOC110112616 (LOC110112616), ncRNA	NA	NA	NA	NA	NA
CL10171.Contig6_All	CL10171.Contig6_All	0.44	0	3.81411	NA	NA	NA	XR_002305047.1 PREDICTED: Dendrobium catenatum uncharacterized LOC110112616 (LOC110112616), ncRNA	NA	NA	NA	NA	NA
CL10171.Contig7_All	CL10171.Contig7_All	0	1.48	-7.50247	NA	NA	NA	XM_020826313.1 PREDICTED: Dendrobium catenatum uncharacterized LOC110099230 (LOC110099230), partial mRNA	uncharacterized protein LOC110028164 [Phalaenopsis equestris]	VMA21-like domain	NA	NA	GO:0016021//integral component of membrane;GO:0070072//vacuolar proton-transporting V-type ATPase complex assembly;GO:0033116//endoplasmic reticulum-Golgi intermediate compartment membrane;GO:0005789//endoplasmic reticulum membrane;GO:0012507//ER to Golgi transport vesicle membrane
CL10171.Contig8_All	CL10171.Contig8_All	0	0.58	-5.97875	NA	NA	NA	XM_020826313.1 PREDICTED: Dendrobium catenatum uncharacterized LOC110099230 (LOC110099230), partial mRNA	uncharacterized protein LOC110028164 [Phalaenopsis equestris]	VMA21-like domain	NA	NA	GO:0016021//integral component of membrane;GO:0070072//vacuolar proton-transporting V-type ATPase complex assembly;GO:0033116//endoplasmic reticulum-Golgi intermediate compartment membrane;GO:0005789//endoplasmic reticulum membrane;GO:0012507//ER to Golgi transport vesicle membrane
CL10171.Contig9_All	CL10171.Contig9_All	0	0.246	NA	NA	NA	NA	XR_002303196.1 PREDICTED: Dendrobium catenatum uncharacterized LOC110097426 (LOC110097426), ncRNA	NA	NA	NA	NA	NA
CL10172.Contig1_All	CL10172.Contig1_All	1.103	0.87	0.35258	NA	NA	K14689//solute carrier family 30 (zinc transporter), member 2;K14689//solute carrier family 30 (zinc transporter), member 2;K14689//solute carrier family 30 (zinc transporter), member 2;K14689//solute carrier family 30 (zinc transporter), member 2;K14689//solute carrier family 30 (zinc transporter), member 2	XM_020824303.1 PREDICTED: Dendrobium catenatum metal tolerance protein 1-like (LOC110097754), transcript variant X2, mRNA	Metal tolerance protein 1 [Dendrobium catenatum]	Cation efflux family	[P] KOG1482 Zn2+ transporter	Metal tolerance protein 1 OS=Oryza sativa subsp. japonica OX=39947 GN=MTP1 PE=2 SV=1	GO:0016021//integral component of membrane;GO:0008324//cation transmembrane transporter activity
CL10172.Contig2_All	CL10172.Contig2_All	1.483	0.223	2.73844	NA	NA	K14689//solute carrier family 30 (zinc transporter), member 2;K14689//solute carrier family 30 (zinc transporter), member 2;K14689//solute carrier family 30 (zinc transporter), member 2;K14689//solute carrier family 30 (zinc transporter), member 2;K14689//solute carrier family 30 (zinc transporter), member 2	XM_020824303.1 PREDICTED: Dendrobium catenatum metal tolerance protein 1-like (LOC110097754), transcript variant X2, mRNA	Metal tolerance protein 1 [Dendrobium catenatum]	NA	[P] KOG1482 Zn2+ transporter	Metal tolerance protein 1 OS=Oryza sativa subsp. japonica OX=39947 GN=MTP1 PE=2 SV=1	GO:0016021//integral component of membrane;GO:0008324//cation transmembrane transporter activity
CL10173.Contig1_All	CL10173.Contig1_All	3.066	2.083	0.552175	NA	NA	K07024//sucrose-6-phosphatase [EC:3.1.3.24]+ko00500//Starch and sucrose metabolism	XR_002305148.1 PREDICTED: Dendrobium catenatum uncharacterized LOC110113471 (LOC110113471), ncRNA	hypothetical protein MA16_Dca017963 [Dendrobium catenatum]	NA	NA	NA	NA
CL10173.Contig2_All	CL10173.Contig2_All	0.206	1.023	-2.30263	NA	NA	NA	XM_020835613.1 PREDICTED: Dendrobium catenatum O-acyltransferase WSD1-like (LOC110105924), mRNA	O-acyltransferase WSD1 [Dendrobium catenatum]	NA	NA	NA	GO:0004144//diacylglycerol O-acyltransferase activity;GO:0045017//glycerolipid biosynthetic process
CL10174.Contig1_All	CL10174.Contig1_All	50.43	62.49	-0.308871	NA	NA	K21989//calcium permeable stress-gated cation channel;K21989//calcium permeable stress-gated cation channel;K21989//calcium permeable stress-gated cation channel;K21989//calcium permeable stress-gated cation channel;K21989//calcium permeable stress-gated cation channel	XM_020841348.1 PREDICTED: Dendrobium catenatum CSC1-like protein ERD4 (LOC110110052), mRNA	CSC1-like protein ERD4 [Dendrobium catenatum] >PKU69353.1 DNA-directed RNA polymerase III subunit RPC2 [Dendrobium catenatum]	Calcium-dependent channel, 7TM region, putative phosphate	[R] KOG1134 Uncharacterized conserved protein	CSC1-like protein ERD4 OS=Brassica juncea OX=3707 GN=ERD4 PE=3 SV=2	GO:0003899//DNA-directed 5'-3' RNA polymerase activity;GO:0016021//integral component of membrane
CL10174.Contig2_All	CL10174.Contig2_All	0.37	5.696	-3.96643	NA	NA	K21989//calcium permeable stress-gated cation channel;K21989//calcium permeable stress-gated cation channel;K21989//calcium permeable stress-gated cation channel;K21989//calcium permeable stress-gated cation channel;K21989//calcium permeable stress-gated cation channel	XM_020841348.1 PREDICTED: Dendrobium catenatum CSC1-like protein ERD4 (LOC110110052), mRNA	CSC1-like protein ERD4 [Dendrobium catenatum] >PKU69353.1 DNA-directed RNA polymerase III subunit RPC2 [Dendrobium catenatum]	Calcium-dependent channel, 7TM region, putative phosphate	[R] KOG1134 Uncharacterized conserved protein	CSC1-like protein ERD4 OS=Brassica juncea OX=3707 GN=ERD4 PE=3 SV=2	GO:0003899//DNA-directed 5'-3' RNA polymerase activity;GO:0016021//integral component of membrane
CL10175.Contig1_All	CL10175.Contig1_All	2.45	1.05	1.22712	NA	NA	NA	XM_020823394.1 PREDICTED: Dendrobium catenatum uncharacterized LOC110097148 (LOC110097148), transcript variant X3, mRNA	uncharacterized protein LOC110097148 [Dendrobium catenatum] >XP_020679052.1 uncharacterized protein LOC110097148 [Dendrobium catenatum] >XP_020679053.1 uncharacterized protein LOC110097148 [Dendrobium catenatum] >PKU72509.1 hypothetical protein MA16_Dca026468 [Dendrobium catenatum]	Protein of unknown function (DUF1666)	NA	NA	GO:0005840//ribosome;GO:0006412//translation;GO:0003735//structural constituent of ribosome
CL10175.Contig2_All	CL10175.Contig2_All	5.563	0.936	2.57151	NA	NA	NA	XM_020823392.1 PREDICTED: Dendrobium catenatum uncharacterized LOC110097148 (LOC110097148), transcript variant X1, mRNA	uncharacterized protein LOC110097148 [Dendrobium catenatum] >XP_020679052.1 uncharacterized protein LOC110097148 [Dendrobium catenatum] >XP_020679053.1 uncharacterized protein LOC110097148 [Dendrobium catenatum] >PKU72509.1 hypothetical protein MA16_Dca026468 [Dendrobium catenatum]	Protein of unknown function (DUF1666)	NA	NA	GO:0005840//ribosome;GO:0006412//translation;GO:0003735//structural constituent of ribosome
CL10176.Contig1_All	CL10176.Contig1_All	0.77	0.58	0.417959	NA	NA	K04733//interleukin-1 receptor-associated kinase 4 [EC:2.7.11.1];K13171//serine/arginine repetitive matrix protein 1+ko03015//mRNA surveillance pathway+ko03013//RNA transport;K13171//serine/arginine repetitive matrix protein 1+ko03015//mRNA surveillance pathway+ko03013//RNA transport;K13171//serine/arginine repetitive matrix protein 1+ko03015//mRNA surveillance pathway+ko03013//RNA transport	XM_020832614.1 PREDICTED: Dendrobium catenatum TORTIFOLIA1-like protein 3 (LOC110103781), mRNA	TORTIFOLIA1-like protein 3 [Dendrobium catenatum]	HEAT-like repeat	[R] LSE0026 A Ripening-related protein	TORTIFOLIA1-like protein 3 OS=Arabidopsis thaliana OX=3702 GN=TOR1L3 PE=2 SV=1	GO:0005874//microtubule;GO:0008017//microtubule binding
CL10176.Contig2_All	CL10176.Contig2_All	1.7	8.62	-2.33687	NA	NA	K04733//interleukin-1 receptor-associated kinase 4 [EC:2.7.11.1];K13171//serine/arginine repetitive matrix protein 1+ko03015//mRNA surveillance pathway+ko03013//RNA transport;K13171//serine/arginine repetitive matrix protein 1+ko03015//mRNA surveillance pathway+ko03013//RNA transport;K13171//serine/arginine repetitive matrix protein 1+ko03015//mRNA surveillance pathway+ko03013//RNA transport	XM_020832614.1 PREDICTED: Dendrobium catenatum TORTIFOLIA1-like protein 3 (LOC110103781), mRNA	TORTIFOLIA1-like protein 3 [Dendrobium catenatum]	HEAT-like repeat	[R] LSE0026 A Ripening-related protein	TORTIFOLIA1-like protein 5 OS=Arabidopsis thaliana OX=3702 GN=TOR1L5 PE=1 SV=1	GO:0005874//microtubule;GO:0008017//microtubule binding
CL10176.Contig3_All	CL10176.Contig3_All	0	1.493	-6.54845	NA	NA	NA	XM_020832614.1 PREDICTED: Dendrobium catenatum TORTIFOLIA1-like protein 3 (LOC110103781), mRNA	Microtubule-associated protein SPIRAL2-like [Dendrobium catenatum]	NA	NA	TORTIFOLIA1-like protein 4 OS=Arabidopsis thaliana OX=3702 GN=TOR1L4 PE=2 SV=1	GO:0005874//microtubule;GO:0008017//microtubule binding
CL10177.Contig1_All	CL10177.Contig1_All	7.68	1.61	2.2539	NA	NA	NA	XR_002294147.1 PREDICTED: Phalaenopsis equestris uncharacterized LOC110025725 (LOC110025725), ncRNA	NA	NA	NA	NA	NA
CL10177.Contig2_All	CL10177.Contig2_All	4.27	0.73	2.55526	NA	NA	NA	XR_002294147.1 PREDICTED: Phalaenopsis equestris uncharacterized LOC110025725 (LOC110025725), ncRNA	NA	NA	NA	NA	NA
CL10177.Contig3_All	CL10177.Contig3_All	4.19	1.826	1.19559	NA	NA	NA	NA	NA	NA	NA	NA	NA
CL10177.Contig4_All	CL10177.Contig4_All	0	0.236	NA	NA	NA	NA	NA	NA	NA	NA	NA	NA
CL10178.Contig1_All	CL10178.Contig1_All	10.406	5.22	0.992355	NA	NA	NA	XM_020831619.1 PREDICTED: Dendrobium catenatum uncharacterized LOC110103071 (LOC110103071), transcript variant X1, mRNA	uncharacterized protein LOC110103071 isoform X1 [Dendrobium catenatum]	NA	NA	NA	NA
CL10178.Contig2_All	CL10178.Contig2_All	0.106	4.423	-5.38203	NA	NA	NA	XM_020831619.1 PREDICTED: Dendrobium catenatum uncharacterized LOC110103071 (LOC110103071), transcript variant X1, mRNA	uncharacterized protein LOC110103071 isoform X1 [Dendrobium catenatum]	NA	NA	NA	NA
CL10178.Contig3_All	CL10178.Contig3_All	0.073	1.883	-4.67963	NA	NA	NA	XM_020831624.1 PREDICTED: Dendrobium catenatum uncharacterized LOC110103071 (LOC110103071), transcript variant X5, mRNA	uncharacterized protein LOC110103071 isoform X2 [Dendrobium catenatum] >XP_020687281.1 uncharacterized protein LOC110103071 isoform X2 [Dendrobium catenatum] >XP_020687282.1 uncharacterized protein LOC110103071 isoform X2 [Dendrobium catenatum] >XP_020687283.1 uncharacterized protein LOC110103071 isoform X2 [Dendrobium catenatum]	NA	NA	NA	NA
CL10178.Contig4_All	CL10178.Contig4_All	5.43	4.906	0.151309	NA	NA	NA	XM_020831619.1 PREDICTED: Dendrobium catenatum uncharacterized LOC110103071 (LOC110103071), transcript variant X1, mRNA	uncharacterized protein LOC110103071 isoform X1 [Dendrobium catenatum]	NA	NA	NA	NA
CL10179.Contig1_All	CL10179.Contig1_All	2.456	1.436	0.78281	NA	NA	K04733//interleukin-1 receptor-associated kinase 4 [EC:2.7.11.1];K04733//interleukin-1 receptor-associated kinase 4 [EC:2.7.11.1];K04733//interleukin-1 receptor-associated kinase 4 [EC:2.7.11.1];K04733//interleukin-1 receptor-associated kinase 4 [EC:2.7.11.1];K04733//interleukin-1 receptor-associated kinase 4 [EC:2.7.11.1]	XM_020848806.1 PREDICTED: Dendrobium catenatum probable serine/threonine-protein kinase PBL23 (LOC110115542), transcript variant X1, mRNA	probable serine/threonine-protein kinase PBL23 [Dendrobium catenatum] >XP_020704466.1 probable serine/threonine-protein kinase PBL23 [Dendrobium catenatum] >XP_020704467.1 probable serine/threonine-protein kinase PBL23 [Dendrobium catenatum]	Protein tyrosine kinase	[T] LSE0060 A Protein kinase, contains USPA domains	Proline-rich receptor-like protein kinase PERK14 OS=Arabidopsis thaliana OX=3702 GN=PERK14 PE=2 SV=1	GO:0005524//ATP binding;GO:0004672//protein kinase activity
CL10179.Contig2_All	CL10179.Contig2_All	1.446	2.313	-0.67567	NA	NA	K04733//interleukin-1 receptor-associated kinase 4 [EC:2.7.11.1];K04733//interleukin-1 receptor-associated kinase 4 [EC:2.7.11.1];K04733//interleukin-1 receptor-associated kinase 4 [EC:2.7.11.1];K04733//interleukin-1 receptor-associated kinase 4 [EC:2.7.11.1];K04733//interleukin-1 receptor-associated kinase 4 [EC:2.7.11.1]	XM_020848807.1 PREDICTED: Dendrobium catenatum probable serine/threonine-protein kinase PBL23 (LOC110115542), transcript variant X2, mRNA	probable serine/threonine-protein kinase PBL23 [Dendrobium catenatum] >XP_020704466.1 probable serine/threonine-protein kinase PBL23 [Dendrobium catenatum] >XP_020704467.1 probable serine/threonine-protein kinase PBL23 [Dendrobium catenatum]	Protein tyrosine kinase	[T] LSE0060 A Protein kinase, contains USPA domains	Proline-rich receptor-like protein kinase PERK14 OS=Arabidopsis thaliana OX=3702 GN=PERK14 PE=2 SV=1	GO:0005524//ATP binding;GO:0004672//protein kinase activity
CL10179.Contig3_All	CL10179.Contig3_All	0.03	0.88	-4.85006	NA	NA	K04733//interleukin-1 receptor-associated kinase 4 [EC:2.7.11.1];K04733//interleukin-1 receptor-associated kinase 4 [EC:2.7.11.1];K04733//interleukin-1 receptor-associated kinase 4 [EC:2.7.11.1];K04733//interleukin-1 receptor-associated kinase 4 [EC:2.7.11.1];K04733//interleukin-1 receptor-associated kinase 4 [EC:2.7.11.1]	XM_020848808.1 PREDICTED: Dendrobium catenatum probable serine/threonine-protein kinase PBL23 (LOC110115542), transcript variant X3, mRNA	probable serine/threonine-protein kinase PBL23 [Dendrobium catenatum] >XP_020704466.1 probable serine/threonine-protein kinase PBL23 [Dendrobium catenatum] >XP_020704467.1 probable serine/threonine-protein kinase PBL23 [Dendrobium catenatum]	Protein tyrosine kinase	[T] LSE0060 A Protein kinase, contains USPA domains	Proline-rich receptor-like protein kinase PERK14 OS=Arabidopsis thaliana OX=3702 GN=PERK14 PE=2 SV=1	GO:0005524//ATP binding;GO:0004672//protein kinase activity
CL10179.Contig4_All	CL10179.Contig4_All	0.026	2.953	-6.70168	NA	NA	K04733//interleukin-1 receptor-associated kinase 4 [EC:2.7.11.1];K04733//interleukin-1 receptor-associated kinase 4 [EC:2.7.11.1];K04733//interleukin-1 receptor-associated kinase 4 [EC:2.7.11.1];K04733//interleukin-1 receptor-associated kinase 4 [EC:2.7.11.1];K04733//interleukin-1 receptor-associated kinase 4 [EC:2.7.11.1]	XM_020848807.1 PREDICTED: Dendrobium catenatum probable serine/threonine-protein kinase PBL23 (LOC110115542), transcript variant X2, mRNA	probable serine/threonine-protein kinase PBL23 [Dendrobium catenatum] >XP_020704466.1 probable serine/threonine-protein kinase PBL23 [Dendrobium catenatum] >XP_020704467.1 probable serine/threonine-protein kinase PBL23 [Dendrobium catenatum]	Protein tyrosine kinase	[T] LSE0060 A Protein kinase, contains USPA domains	Proline-rich receptor-like protein kinase PERK14 OS=Arabidopsis thaliana OX=3702 GN=PERK14 PE=2 SV=1	GO:0005524//ATP binding;GO:0004672//protein kinase activity
CL10179.Contig5_All	CL10179.Contig5_All	0.016	1.553	-6.42506	NA	NA	K04733//interleukin-1 receptor-associated kinase 4 [EC:2.7.11.1];K04733//interleukin-1 receptor-associated kinase 4 [EC:2.7.11.1];K04733//interleukin-1 receptor-associated kinase 4 [EC:2.7.11.1];K04733//interleukin-1 receptor-associated kinase 4 [EC:2.7.11.1];K04733//interleukin-1 receptor-associated kinase 4 [EC:2.7.11.1]	XM_020848808.1 PREDICTED: Dendrobium catenatum probable serine/threonine-protein kinase PBL23 (LOC110115542), transcript variant X3, mRNA	probable serine/threonine-protein kinase PBL23 [Dendrobium catenatum] >XP_020704466.1 probable serine/threonine-protein kinase PBL23 [Dendrobium catenatum] >XP_020704467.1 probable serine/threonine-protein kinase PBL23 [Dendrobium catenatum]	Protein tyrosine kinase	[T] LSE0060 A Protein kinase, contains USPA domains	Proline-rich receptor-like protein kinase PERK14 OS=Arabidopsis thaliana OX=3702 GN=PERK14 PE=2 SV=1	GO:0005524//ATP binding;GO:0004672//protein kinase activity
CL1018.Contig1_All	CL1018.Contig1_All	0.323	0.15	1.0746	NA	NA	NA	NA	NA	NA	NA	NA	NA
CL1018.Contig2_All	CL1018.Contig2_All	0.75	0.636	0.238688	NA	NA	NA	XM_020831332.1 PREDICTED: Dendrobium catenatum uncharacterized LOC110102845 (LOC110102845), mRNA	protein WVD2-like 7 isoform X1 [Phalaenopsis equestris]	NA	NA	NA	NA
CL1018.Contig3_All	CL1018.Contig3_All	0.41	0.536	-0.408282	NA	NA	NA	NA	hypothetical protein MA16_Dca006387 [Dendrobium catenatum]	NA	NA	NA	NA
CL1018.Contig4_All	CL1018.Contig4_All	0.353	0.31	0.229148	NA	NA	NA	NA	NA	NA	NA	NA	NA
CL1018.Contig5_All	CL1018.Contig5_All	0	0.163	NA	NA	NA	NA	NA	NA	NA	NA	NA	NA
CL1018.Contig6_All	CL1018.Contig6_All	1.373	0.253	2.46619	NA	NA	NA	NA	NA	NA	NA	NA	NA
CL10180.Contig1_All	CL10180.Contig1_All	0.063	0.373	-2.57821	NA	NA	NA	XM_020848359.1 PREDICTED: Dendrobium catenatum uncharacterized LOC110115189 (LOC110115189), mRNA	uncharacterized protein LOC110115189 [Dendrobium catenatum] >PKU69287.1 putative methyltransferase PMT27 [Dendrobium catenatum]	NA	NA	NA	GO:0051513//regulation of monopolar cell growth;GO:0008168//methyltransferase activity
CL10180.Contig2_All	CL10180.Contig2_All	0.126	0.626	-2.31517	NA	NA	NA	XM_020848359.1 PREDICTED: Dendrobium catenatum uncharacterized LOC110115189 (LOC110115189), mRNA	uncharacterized protein LOC110115189 [Dendrobium catenatum] >PKU69287.1 putative methyltransferase PMT27 [Dendrobium catenatum]	NA	NA	NA	GO:0051513//regulation of monopolar cell growth;GO:0008168//methyltransferase activity
CL10181.Contig1_All	CL10181.Contig1_All	0.876	0.123	2.81411	NA	NA	NA	XR_002305446.1 PREDICTED: Dendrobium catenatum phospho-N-acetylmuramoyl-pentapeptide-transferase homolog (LOC110116513), transcript variant X2, misc_RNA	NA	NA	NA	NA	NA
CL10181.Contig2_All	CL10181.Contig2_All	0.326	1.79	-2.46718	NA	NA	NA	XR_002305446.1 PREDICTED: Dendrobium catenatum phospho-N-acetylmuramoyl-pentapeptide-transferase homolog (LOC110116513), transcript variant X2, misc_RNA	NA	Domain of unknown function (DUF4974)	NA	NA	NA
CL10182.Contig1_All	CL10182.Contig1_All	17.13	13.05	0.3985	NA	NSP-interacting kinase 1 (best arabidopsis hit)	K04733//interleukin-1 receptor-associated kinase 4 [EC:2.7.11.1];K04733//interleukin-1 receptor-associated kinase 4 [EC:2.7.11.1];K13418//somatic embryogenesis receptor kinase 1 [EC:2.7.10.1 2.7.11.1]	XM_020818856.1 PREDICTED: Dendrobium catenatum protein NSP-INTERACTING KINASE 1-like (LOC110093838), transcript variant X1, mRNA	protein NSP-INTERACTING KINASE 1-like [Phalaenopsis equestris]	Protein kinase domain	[T] LSE0002 A Receptor protein kinase containing LRR repeats	Protein NSP-INTERACTING KINASE 1 OS=Arabidopsis thaliana OX=3702 GN=NIK1 PE=1 SV=1	GO:0004674//protein serine/threonine kinase activity;GO:0005524//ATP binding;GO:0016021//integral component of membrane
[truncated: 157,194 more rows]
