# Supplementary material for: Putative genes in alkaloid biosynthesis identified in Dendrobium officinale by correlating the contents of major bioactive metabolites with genes expression between Protocorm-like bodies and leaves
Source: BMC Genomics. 2021 Jul 29;22:579. doi: 10.1186/s12864-021-07887-6 (PMC8323239; doi:10.1186/s12864-021-07887-6)
Supplement: Supplementary file 7 — Additional file 7. Information for differentially expressed genes. [file 12864_2021_7887_MOESM7_ESM.xls]

## Sheet: Total DEGs
Compare Group	Up	Down	Total
Case-vs-Control	39597	31710	71307

## Sheet: Down regulation
gene_id	average_fpkm_Control	average_fpkm_Case	diffexp_log2fc_Control-vs-Case	diffexp_degseq_qvalue_Control-vs-Case	diffexp_pvalue_Control-vs-Case
CL14522.Contig3_All	1978.8	0	-17.251	0	0
CL2162.Contig5_All	12520.8	0.116	-16.6992	0	0
CL2234.Contig8_All	738.643	0	-16.4853	0	0
Unigene14674_All	1119.81	0.013	-16.3706	0	0
CL8771.Contig1_All	1008.84	0.016	-15.7823	0	0
CL425.Contig2_All	580.073	0	-15.6036	0	0
CL11330.Contig2_All	320.796	0	-15.5578	0	0
CL7440.Contig5_All	890.966	0	-15.5524	0	0
Unigene12287_All	363.15	0	-15.4792	0	0
CL10399.Contig1_All	433.486	0	-15.4649	0	0
CL11793.Contig2_All	403.16	0	-15.4282	0	0
CL11097.Contig1_All	911.616	0.02	-15.3987	0	0
CL3712.Contig7_All	1077.42	0.026	-15.2597	0	0
CL6693.Contig3_All	409.433	0	-15.2369	0	0
Unigene10430_All	268.506	0	-14.9437	0	0
CL5100.Contig12_All	1714.45	0.066	-14.7004	0	0
CL12741.Contig1_All	246.03	0	-14.6756	0	0
CL2495.Contig2_All	85.78	0	-14.6013	0	0
CL1963.Contig5_All	286.953	0	-14.5518	0	0
CL5573.Contig4_All	98.503	0.003	-14.4266	0	0
Unigene35274_All	1137.8	0.053	-14.4107	0	0
CL8056.Contig6_All	73.03	0.003	-14.3944	0	0
CL1654.Contig4_All	132.493	0	-14.3519	0	0
CL4118.Contig3_All	166.113	0	-14.3138	0	0
CL1748.Contig3_All	140.643	0	-14.2691	0	0
CL3118.Contig1_All	77.986	0	-14.2275	0	0
CL5646.Contig2_All	122.533	0	-14.2116	0	0
Unigene57806_All	64.043	0	-14.1992	0	0
Unigene11_All	48.8	0	-14.1919	0	0
CL13150.Contig2_All	107.116	0	-14.0645	0	0
Unigene27120_All	91.416	0	-14.0414	0	0
CL755.Contig2_All	225.853	0	-13.9996	0	0
CL2040.Contig4_All	161.376	0	-13.9645	0	0
CL15179.Contig5_All	78.486	0	-13.9336	0	0
CL7337.Contig3_All	131.786	0	-13.9232	0	0
CL11085.Contig2_All	63.666	0	-13.893	0	0
Unigene7102_All	27.23	0	-13.8563	0	0
CL7693.Contig2_All	40.126	0	-13.7346	0	0
CL1644.Contig3_All	46.046	0.003	-13.668	4.03007e-191	9.52271e-192
CL2683.Contig8_All	24.313	0.003	-13.5795	2.57502e-236	4.87256e-237
Unigene83328_All	73.646	0	-13.5721	0	0
Unigene2249_All	190.52	0	-13.5683	0	0
CL13509.Contig6_All	79.783	0	-13.5672	0	0
CL12919.Contig4_All	110.99	0	-13.5578	0	0
CL6203.Contig7_All	38.78	0	-13.521	0	0
CL9479.Contig3_All	29.48	0.003	-13.4897	2.13223e-134	7.03891e-135
Unigene35276_All	240.9	0.02	-13.4882	0	0
CL9273.Contig6_All	102.87	0	-13.4734	0	0
Unigene13205_All	25.92	0	-13.4609	0	0
Unigene7144_All	110.87	0	-13.4268	0	0
CL5955.Contig9_All	40.75	0	-13.3975	0	0
CL425.Contig1_All	119.516	0	-13.3769	0	0
Unigene8212_All	34.63	0	-13.3461	0	0
CL2125.Contig4_All	40.833	0	-13.3416	0	0
CL3659.Contig1_All	155.463	0	-13.3408	0	0
CL4993.Contig1_All	24.05	0	-13.3371	0	0
Unigene29964_All	36.826	0	-13.3004	0	0
CL10879.Contig1_All	125.85	0	-13.2942	0	0
CL4071.Contig6_All	88.83	0	-13.2934	0	0
CL3718.Contig4_All	14.14	0	-13.2911	0	0
Unigene14702_All	25.096	0	-13.2508	0	0
CL11367.Contig3_All	53.27	0	-13.2498	0	0
CL12164.Contig2_All	22.166	0	-13.2264	0	0
Unigene3526_All	23.35	0	-13.2044	0	0
CL3002.Contig7_All	664.85	0.07	-13.1958	0	0
CL15114.Contig1_All	47.66	0	-13.1605	0	0
CL612.Contig3_All	97.886	0	-13.1244	0	0
Unigene8115_All	15.743	0	-13.1201	0	0
CL2040.Contig2_All	81.523	0	-13.1099	0	0
Unigene6643_All	264.52	0.03	-13.1004	0	0
CL7413.Contig4_All	102.76	0	-13.057	0	0
CL11694.Contig3_All	42.503	0	-12.9961	0	0
CL1429.Contig2_All	42.043	0	-12.9956	0	0
Unigene20326_All	112.073	0	-12.9815	0	0
CL1928.Contig4_All	21.413	0	-12.9751	0	0
CL13019.Contig2_All	35.45	0	-12.9637	0	0
CL2926.Contig2_All	102.73	0	-12.9359	0	0
CL12034.Contig1_All	49.2	0	-12.9229	0	0
CL4939.Contig11_All	51.49	0	-12.9084	0	0
CL2647.Contig4_All	67.906	0	-12.9077	0	0
CL6560.Contig3_All	10.423	0	-12.9006	0	0
CL5473.Contig1_All	141.74	0.02	-12.8853	0	0
CL5406.Contig6_All	85.623	0	-12.8736	0	0
CL7113.Contig1_All	89.243	0	-12.8635	0	0
CL4289.Contig3_All	94.033	0	-12.8466	0	0
Unigene57609_All	24.496	0	-12.8453	0	0
CL9055.Contig1_All	52.576	0	-12.8389	0	0
CL9796.Contig2_All	51.833	0	-12.8307	0	0
CL12007.Contig2_All	71.843	0	-12.825	0	0
CL8484.Contig1_All	36.75	0	-12.8092	0	0
Unigene13453_All	68.726	0.01	-12.7786	0	0
CL7414.Contig7_All	42.676	0	-12.7758	0	0
CL607.Contig9_All	24.403	0	-12.7745	0	0
Unigene3972_All	76.623	0.01	-12.7646	0	0
CL13742.Contig1_All	21.356	0	-12.7622	0	0
CL1470.Contig7_All	25.973	0	-12.7503	0	0
CL8716.Contig1_All	80.14	0	-12.743	0	0
CL2610.Contig2_All	86.196	0	-12.733	0	0
CL11097.Contig2_All	437.496	0.063	-12.7243	0	0
CL5097.Contig1_All	79.75	0	-12.7133	0	0
CL421.Contig1_All	38.276	0	-12.672	0	0
CL13512.Contig1_All	43.883	0	-12.6523	0	0
Unigene41780_All	75.243	0	-12.6388	0	0
CL14522.Contig1_All	75.33	0	-12.6381	0	0
CL14789.Contig3_All	8.523	0	-12.6379	0	0
CL1457.Contig6_All	13.243	0	-12.6316	0	0
CL12399.Contig4_All	39.163	0	-12.6254	0	0
Unigene19276_All	1168.09	0.183	-12.6217	0	0
CL687.Contig2_All	12.61	0	-12.6111	0	0
CL3964.Contig2_All	48.73	0	-12.6053	0	0
CL89.Contig13_All	22.53	0	-12.6018	0	0
CL4906.Contig6_All	53.063	0	-12.5971	0	0
CL12188.Contig4_All	65.363	0	-12.581	0	0
CL9264.Contig3_All	90.106	0	-12.5802	0	0
CL5644.Contig4_All	16.253	0	-12.5759	0	0
CL13536.Contig2_All	163.053	0.026	-12.5684	0	0
CL6800.Contig2_All	19.963	0	-12.5494	0	0
CL3353.Contig2_All	76.496	0	-12.5356	0	0
CL14555.Contig3_All	17.32	0	-12.5294	0	0
CL13314.Contig2_All	28.243	0	-12.5277	0	0
CL1218.Contig12_All	59.393	0	-12.5163	0	0
CL6563.Contig6_All	50.656	0	-12.5	0	0
CL1321.Contig10_All	22.806	0	-12.4933	0	0
CL2547.Contig2_All	29.016	0	-12.4766	0	0
Unigene36941_All	109.18	0	-12.4709	0	0
CL6241.Contig2_All	88.633	0	-12.4636	9.18265e-307	1.30877e-307
CL14894.Contig1_All	15.766	0	-12.4549	1.98717e-305	2.84692e-306
CL4288.Contig3_All	24.486	0	-12.4442	8.72262e-304	1.25743e-304
CL5853.Contig2_All	60.046	0	-12.4429	1.37454e-303	1.98235e-304
Unigene5077_All	45.763	0	-12.4374	9.7063e-303	1.40312e-303
CL3909.Contig2_All	40.896	0	-12.4354	1.9424e-302	2.81088e-303
CL7413.Contig1_All	53.05	0	-12.4203	3.87432e-300	5.66146e-301
CL12648.Contig1_All	57.316	0	-12.4101	1.34038e-298	1.97105e-299
Unigene23808_All	69.6	0	-12.4057	6.05556e-298	8.92156e-299
CL8899.Contig3_All	41.503	0	-12.3979	8.98571e-297	1.328e-297
CL8636.Contig3_All	52.253	0	-12.3976	1.0176e-296	1.50486e-297
CL1493.Contig2_All	81.78	0	-12.3738	3.54949e-293	5.32337e-294
Unigene9152_All	25.673	0	-12.3571	1.01383e-290	1.53267e-291
CL173.Contig3_All	26.693	0	-12.3514	7.0747e-290	1.07345e-290
Unigene23696_All	92.223	0	-12.35	1.10794e-289	1.68244e-290
CL1740.Contig4_All	10.503	0	-12.3497	1.25424e-289	1.90538e-290
CL1265.Contig4_All	45.283	0	-12.3436	9.68056e-289	1.4745e-289
CL1275.Contig5_All	46.583	0	-12.3402	3.02885e-288	4.62086e-289
Unigene10127_All	8.25	0	-12.3383	5.78691e-288	8.84819e-289
CL2689.Contig7_All	19.906	0.003	-12.3256	0	0
CL2647.Contig2_All	48.946	0	-12.3216	1.48745e-285	2.294e-286
CL11493.Contig1_All	24.913	0	-12.3207	2.05221e-285	3.16942e-286
CL4892.Contig5_All	27.076	0	-12.3199	2.66541e-285	4.11726e-286
CL14644.Contig5_All	13.806	0	-12.2764	4.27471e-279	6.76764e-280
CL2434.Contig1_All	31.516	0	-12.2701	3.31565e-278	5.26561e-279
Unigene74527_All	33.226	0.006	-12.2671	7.85992e-140	2.50349e-140
CL14449.Contig2_All	29.356	0	-12.2641	2.29784e-277	3.66053e-278
CL14387.Contig6_All	44.156	0	-12.2609	6.55303e-277	1.04593e-277
CL14306.Contig11_All	53.91	0.01	-12.2604	0	0
CL1689.Contig1_All	43.776	0	-12.2602	8.11081e-277	1.29532e-277
CL128.Contig18_All	19.883	0	-12.2508	1.68273e-275	2.70446e-276
Unigene30139_All	69.696	0.013	-12.247	0	0
CL12034.Contig2_All	25.176	0	-12.2469	5.84654e-275	9.42349e-276
CL36.Contig4_All	19.57	0	-12.2456	8.98869e-275	1.44991e-275
CL2463.Contig1_All	25.566	0	-12.2421	2.71619e-274	4.38717e-275
CL14983.Contig2_All	21.553	0	-12.2416	3.24605e-274	5.24501e-275
CL389.Contig3_All	32.88	0	-12.2407	4.33716e-274	7.0147e-275
Unigene21054_All	10.326	0	-12.2312	8.95581e-273	1.45508e-273
Unigene6130_All	4.683	0	-12.2307	1.03642e-272	1.68488e-273
CL11493.Contig2_All	29.236	0	-12.2186	4.80683e-271	7.8557e-272
CL6602.Contig5_All	27.12	0	-12.1903	3.48808e-267	5.79392e-268
Unigene28422_All	11.013	0	-12.1771	2.15963e-265	3.6132e-266
CL11365.Contig7_All	41.07	0	-12.1692	2.45707e-264	4.12218e-265
CL6601.Contig1_All	32.01	0	-12.164	1.2257e-263	2.06162e-264
CL3290.Contig2_All	21.373	0	-12.1615	2.64576e-263	4.45585e-264
CL14122.Contig7_All	24.173	0	-12.1563	1.30115e-262	2.19574e-263
CL8994.Contig2_All	120.88	0.026	-12.1548	0	0
CL4185.Contig1_All	19.183	0	-12.1499	9.41017e-262	1.5935e-262
Unigene38446_All	29.69	0	-12.1478	1.73954e-261	2.95052e-262
CL7970.Contig1_All	18.89	0	-12.1439	5.84719e-261	9.94833e-262
CL11332.Contig5_All	8.403	0	-12.1393	2.32487e-260	3.96767e-261
CL1698.Contig9_All	16.306	0	-12.139	2.59594e-260	4.43189e-261
CL7478.Contig3_All	16.006	0	-12.1186	1.22613e-257	2.11669e-258
CL1457.Contig1_All	9.303	0	-12.1153	3.38748e-257	5.8583e-258
Unigene24247_All	33.263	0	-12.1042	9.33644e-256	1.62413e-256
Unigene27843_All	44.516	0.01	-12.1029	0	0
CL3353.Contig4_All	56.766	0	-12.0991	4.23775e-255	7.39791e-256
Unigene22956_All	36.643	0	-12.0973	7.25528e-255	1.26746e-255
CL12331.Contig9_All	90.343	0.02	-12.0958	0	0
Unigene10698_All	21.693	0	-12.0914	4.21534e-254	7.39251e-255
CL2144.Contig18_All	10.9	0	-12.0863	1.93831e-253	3.4076e-254
CL5879.Contig2_All	10.41	0	-12.0833	4.6988e-253	8.27654e-254
CL2678.Contig1_All	42.73	0	-12.0825	6.05268e-253	1.06631e-253
CL3227.Contig5_All	18.61	0	-12.0814	8.37759e-253	1.47745e-253
CL14943.Contig3_All	22.28	0	-12.0697	2.64267e-251	4.69225e-252
CL727.Contig2_All	8.87	0	-12.0652	9.74536e-251	1.73276e-251
CL7364.Contig1_All	35.233	0	-12.0647	1.12076e-250	1.99309e-251
CL14899.Contig2_All	194.496	0.046	-12.0528	0	0
CL14900.Contig4_All	17.113	0	-12.0521	4.54202e-249	8.1374e-250
CL15165.Contig4_All	12.156	0.003	-12.0513	3.2479e-61	2.0631e-61
CL5468.Contig2_All	38.056	0	-12.0443	4.40211e-248	7.91655e-249
CL9825.Contig1_All	23.886	0	-12.0367	3.95135e-247	7.12661e-248
CL738.Contig6_All	31.643	0	-12.0237	1.72357e-245	3.13143e-246
CL8582.Contig3_All	19.39	0	-12.0214	3.27218e-245	5.95304e-246
CL1579.Contig7_All	13.583	0	-12.0193	5.98348e-245	1.09004e-245
CL2055.Contig11_All	13.4	0	-12.0178	9.35612e-245	1.70589e-245
CL9.Contig11_All	12.383	0	-12.0123	4.45095e-244	8.14825e-245
CL5644.Contig11_All	9.756	0.003	-11.9984	0	0
CL1777.Contig5_All	23.773	0	-11.9957	5.03571e-242	9.28542e-243
CL4776.Contig4_All	32.253	0	-11.9938	8.70149e-242	1.60635e-242
CL8157.Contig7_All	42.863	0	-11.99	2.57523e-241	4.76277e-242
CL3118.Contig6_All	14.026	0	-11.9707	5.82757e-239	1.09016e-239
Unigene25854_All	27.56	0	-11.9705	6.2013e-239	1.16027e-239
Unigene13599_All	17.033	0	-11.963	5.09033e-238	9.55693e-239
CL1594.Contig26_All	10.063	0	-11.958	2.03445e-237	3.82964e-238
CL1143.Contig2_All	21.19	0	-11.9562	3.35547e-237	6.32664e-238
Unigene20317_All	23.496	0	-11.9518	1.15142e-236	2.17451e-237
Unigene12510_All	37.866	0.01	-11.9513	0	0
CL7913.Contig4_All	9.323	0	-11.946	5.69089e-236	1.07861e-236
CL421.Contig13_All	22.086	0	-11.9459	5.96066e-236	1.12992e-236
CL10284.Contig3_All	17.726	0	-11.9453	7.0743e-236	1.34168e-236
CL3318.Contig6_All	54.076	0	-11.942	1.73026e-235	3.29219e-236
CL1269.Contig1_All	71.996	0.02	-11.9405	0	0
CL3062.Contig2_All	41.986	0	-11.9383	4.777e-235	9.10835e-236
CL10005.Contig2_All	19.326	0	-11.9257	1.56965e-233	3.00978e-234
CL184.Contig2_All	24.166	0	-11.921	5.57464e-233	1.0727e-233
CL14116.Contig2_All	26.31	0	-11.9061	3.28444e-231	6.36258e-232
CL128.Contig13_All	15.563	0	-11.9026	8.38474e-231	1.62815e-231
CL10931.Contig1_All	55.596	0.013	-11.9025	0	0
CL11941.Contig1_All	10.143	0	-11.8913	1.78684e-229	3.49334e-230
CL3108.Contig5_All	94.653	0.023	-11.8766	0	0
CL11132.Contig2_All	37.603	0	-11.8712	3.94582e-227	7.80047e-228
Unigene14934_All	6.136	0	-11.864	2.7269e-226	5.42101e-227
CL8475.Contig1_All	12.586	0	-11.8625	4.05096e-226	8.06071e-227
CL12615.Contig2_All	17.84	0	-11.8614	5.30831e-226	1.05741e-226
CL10802.Contig5_All	49.81	0	-11.8581	1.30697e-225	2.60868e-226
CL15144.Contig5_All	17.226	0	-11.856	2.28484e-225	4.56613e-226
CL8909.Contig2_All	13.963	0	-11.8486	1.61105e-224	3.2325e-225
CL7403.Contig8_All	21.07	0	-11.845	4.11813e-224	8.27929e-225
CL4618.Contig10_All	3.416	0	-11.8399	1.58224e-223	3.18735e-224
Unigene2169_All	28.25	0	-11.8356	4.96677e-223	1.00344e-223
CL5846.Contig1_All	36.453	0	-11.8345	6.57644e-223	1.32925e-223
CL6391.Contig5_All	19.386	0	-11.8337	8.11579e-223	1.64138e-223
CL11432.Contig2_All	20.853	0	-11.8329	1.00604e-222	2.03529e-223
Unigene25455_All	23.43	0	-11.832	1.27565e-222	2.58191e-223
Unigene23893_All	21.353	0	-11.8276	4.03227e-222	8.17742e-223
CL2813.Contig9_All	2.81	0	-11.821	2.21554e-221	4.50947e-222
CL2926.Contig7_All	47.936	0	-11.8158	8.71313e-221	1.77694e-221
Unigene24556_All	19.683	0	-11.8121	2.26665e-220	4.62815e-221
CL2042.Contig1_All	27.66	0	-11.7924	3.67484e-218	7.57247e-219
Unigene12964_All	9.996	0	-11.7919	4.18902e-218	8.63587e-219
CL4476.Contig6_All	15.853	0	-11.7914	4.77592e-218	9.84875e-219
CL10762.Contig2_All	35.6	0	-11.7838	3.34727e-217	6.93663e-218
CL9867.Contig1_All	34.74	0	-11.778	1.46326e-216	3.04136e-217
CL10312.Contig2_All	38.816	0	-11.7773	1.74725e-216	3.63324e-217
CL14948.Contig56_All	6.993	0.003	-11.7694	2.5948e-164	7.13854e-165
CL2706.Contig13_All	9.623	0	-11.7692	1.37787e-215	2.87576e-216
CL2813.Contig10_All	2.67	0	-11.7682	1.80026e-215	3.76064e-216
CL4999.Contig4_All	32.973	0	-11.7674	2.20554e-215	4.60862e-216
CL2118.Contig2_All	31.596	0	-11.767	2.42339e-215	5.06458e-216
Unigene7491_All	6.546	0	-11.7647	4.36158e-215	9.12991e-216
CL12927.Contig4_All	12.033	0	-11.764	5.20048e-215	1.08892e-215
Unigene83612_All	12.37	0	-11.7588	1.94302e-214	4.07742e-215
Unigene29026_All	11.626	0	-11.7584	2.13082e-214	4.47217e-215
CL6628.Contig2_All	19.106	0	-11.7568	3.18565e-214	6.69389e-215
CL5252.Contig1_All	16.693	0	-11.7536	7.20584e-214	1.51613e-214
CL12889.Contig1_All	8.336	0	-11.7499	1.84247e-213	3.88173e-214
CL687.Contig3_All	6.29	0	-11.7483	2.76314e-213	5.82649e-214
CL10931.Contig3_All	27.55	0	-11.741	1.69905e-212	3.59525e-213
CL2494.Contig7_All	16.55	0	-11.7399	2.28033e-212	4.82948e-213
CL4071.Contig1_All	29.923	0	-11.7291	3.31361e-211	7.07701e-212
Unigene38082_All	11.683	0	-11.7144	1.27833e-209	2.75261e-210
CL4761.Contig2_All	25.18	0	-11.7072	7.60234e-209	1.64519e-209
CL12200.Contig1_All	21.063	0	-11.7051	1.26931e-208	2.74998e-209
Unigene7495_All	9.173	0	-11.694	1.96598e-207	4.28657e-208
CL8868.Contig2_All	31.456	0	-11.6909	4.16463e-207	9.08815e-208
CL6069.Contig1_All	6.646	0	-11.6664	1.62362e-204	3.58508e-205
CL8783.Contig8_All	5.303	0	-11.6451	2.67029e-202	5.97182e-203
CL9479.Contig2_All	28.573	0	-11.6387	1.23355e-201	2.76782e-202
CL1836.Contig7_All	12.5	0	-11.6382	1.41535e-201	3.17661e-202
CL5753.Contig10_All	9.106	0	-11.6375	1.65597e-201	3.71716e-202
CL11331.Contig5_All	15.776	0	-11.6375	1.67366e-201	3.75739e-202
CL9527.Contig1_All	44.953	0.013	-11.6339	0	0
CL7113.Contig2_All	66.083	0.02	-11.6333	0	0
CL6679.Contig2_All	27.023	0	-11.6197	1.12126e-199	2.53624e-200
CL2975.Contig6_All	13.753	0	-11.6172	2.0461e-199	4.63511e-200
CL1725.Contig1_All	19.58	0	-11.6105	9.95628e-199	2.26309e-199
CL9660.Contig4_All	136.996	0.043	-11.6089	0	0
CL1874.Contig2_All	21.833	0	-11.6085	1.57986e-198	3.59692e-199
Unigene57633_All	13.566	0	-11.6021	7.14107e-198	1.63242e-198
CL2914.Contig1_All	4.353	0	-11.6012	8.69196e-198	1.98855e-198
CL13842.Contig10_All	31.056	0	-11.5983	1.72947e-197	3.96415e-198
CL11365.Contig6_All	31.886	0	-11.5849	3.912e-196	9.02094e-197
CL3263.Contig2_All	22.003	0	-11.583	6.03996e-196	1.3941e-196
CL74.Contig5_All	10.08	0	-11.579	1.52822e-195	3.53296e-196
CL2620.Contig1_All	86.3	0.026	-11.5601	0	0
CL1572.Contig2_All	27.413	0	-11.5598	1.29442e-193	3.02116e-194
CL3151.Contig2_All	20.77	0.006	-11.5592	2.16237e-174	5.61074e-175
Unigene83739_All	10.566	0	-11.553	6.18574e-193	1.44793e-193
CL13302.Contig10_All	6.203	0.003	-11.5488	3.09846e-36	2.79112e-36
CL5080.Contig3_All	12.326	0	-11.5441	4.65903e-192	1.09515e-192
CL11309.Contig4_All	28.95	0	-11.5358	3.05312e-191	7.20676e-192
CL7232.Contig3_All	15.386	0	-11.5348	3.81794e-191	9.01795e-192
CL9.Contig12_All	9.163	0	-11.532	7.30358e-191	1.72892e-191
CL4273.Contig4_All	9.76	0	-11.5301	1.10561e-190	2.62029e-191
Unigene45491_All	15.826	0	-11.5187	1.44809e-189	3.44891e-190
CL5185.Contig1_All	26.7	0	-11.5159	2.71761e-189	6.48172e-190
CL3345.Contig3_All	47.636	0	-11.5143	3.88265e-189	9.2676e-190
CL14306.Contig8_All	14.276	0.003	-11.5131	1.80894e-211	3.85729e-212
CL3921.Contig2_All	8.946	0	-11.5076	1.76822e-188	4.23617e-189
CL5653.Contig4_All	7.336	0	-11.5024	5.58359e-188	1.34084e-188
CL9805.Contig2_All	50.73	0	-11.4952	2.79308e-187	6.73653e-188
Unigene29894_All	12.65	0	-11.4941	3.58428e-187	8.65361e-188
CL10501.Contig1_All	194.203	0.066	-11.489	0	0
CL1489.Contig2_All	22.15	0	-11.4883	1.28996e-186	3.12511e-187
CL824.Contig8_All	6.903	0	-11.4835	3.68551e-186	8.95135e-187
CL9955.Contig15_All	9.706	0	-11.4829	4.29381e-186	1.04341e-186
CL2366.Contig21_All	9.306	0	-11.4827	4.42889e-186	1.07637e-186
Unigene18503_All	27.14	0	-11.478	1.2447e-185	3.03232e-186
CL11769.Contig4_All	27.363	0	-11.4688	9.39465e-185	2.29825e-185
Unigene12701_All	13.01	0	-11.4684	1.02919e-184	2.51807e-185
CL1422.Contig2_All	10.173	0	-11.466	1.75415e-184	4.29881e-185
CL3739.Contig1_All	14.486	0	-11.4619	4.30496e-184	1.05831e-184
CL11454.Contig3_All	9.573	0	-11.4601	6.35584e-184	1.56385e-184
CL1594.Contig21_All	7.103	0	-11.4576	1.09386e-183	2.69617e-184
CL992.Contig2_All	14.116	0	-11.4571	1.23114e-183	3.0349e-184
Unigene20297_All	7.936	0	-11.4546	2.12403e-183	5.24578e-184
CL8899.Contig2_All	22.49	0	-11.4524	3.37624e-183	8.34984e-184
CL3612.Contig3_All	27.07	0	-11.4473	1.01885e-182	2.52601e-183
Unigene4675_All	11.476	0	-11.4395	5.56451e-182	1.38525e-182
CL8478.Contig2_All	22.926	0	-11.4393	5.88444e-182	1.46508e-182
Unigene12748_All	19.76	0	-11.4375	8.60853e-182	2.14463e-182
CL10662.Contig2_All	239.086	0.083	-11.4331	0	0
CL9235.Contig4_All	16.063	0	-11.4313	3.29106e-181	8.22125e-182
CL10129.Contig1_All	12.77	0	-11.43	4.34372e-181	1.08602e-181
CL4.Contig78_All	3.356	0	-11.4261	1.0064e-180	2.52149e-181
Unigene11075_All	3.246	0	-11.424	1.56155e-180	3.91717e-181
CL527.Contig5_All	8.02	0	-11.4221	2.34326e-180	5.8846e-181
CL3608.Contig3_All	12.11	0	-11.4204	3.43256e-180	8.62545e-181
CL2144.Contig17_All	7.086	0	-11.4158	9.13555e-180	2.30124e-180
CL16.Contig3_All	16.353	0	-11.4155	9.72654e-180	2.451e-180
Unigene10456_All	31.086	0	-11.4072	5.70511e-179	1.44431e-179
CL7091.Contig2_All	16.276	0	-11.4053	8.61599e-179	2.18256e-179
CL1350.Contig4_All	4.506	0	-11.4044	1.03846e-178	2.63217e-179
CL4637.Contig4_All	22.706	0	-11.4041	1.1083e-178	2.81021e-179
CL14978.Contig1_All	18.446	0	-11.4038	1.16195e-178	2.94662e-179
CL8023.Contig2_All	51.43	0	-11.4007	2.25346e-178	5.72292e-179
CL1218.Contig15_All	22.116	0	-11.3916	1.5401e-177	3.92739e-178
CL48.Contig19_All	6.006	0	-11.3915	1.58948e-177	4.05379e-178
CL355.Contig8_All	6.203	0	-11.3871	4.03977e-177	1.03254e-177
CL3214.Contig3_All	4.82	0	-11.3849	6.33301e-177	1.62062e-177
CL9168.Contig1_All	21.19	0	-11.3845	7.01114e-177	1.79459e-177
CL9475.Contig2_All	6.663	0	-11.3775	3.00118e-176	7.71239e-177
CL9341.Contig2_All	25.543	0	-11.3768	3.5322e-176	9.08132e-177
CL2444.Contig27_All	5.583	0	-11.3647	4.42034e-175	1.14151e-175
CL11152.Contig4_All	10.86	0	-11.3615	8.52054e-175	2.20349e-175
CL9427.Contig2_All	28.966	0	-11.3594	1.32355e-174	3.4273e-175
CL9881.Contig1_All	32.143	0	-11.3507	8.12861e-174	2.11315e-174
CL6537.Contig15_All	6.16	0	-11.3453	2.47197e-173	6.4521e-174
CL10926.Contig2_All	31.273	0	-11.3425	4.36988e-173	1.1422e-173
CL14883.Contig27_All	4.303	0	-11.3381	1.08557e-172	2.84381e-173
Unigene36414_All	13.84	0	-11.3367	1.44059e-172	3.7765e-173
CL5239.Contig1_All	36.32	0	-11.3358	1.75222e-172	4.59776e-173
CL9864.Contig3_All	22.08	0	-11.3355	1.86324e-172	4.8908e-173
Unigene34690_All	3.64	0	-11.3337	2.69708e-172	7.08617e-173
Unigene4253_All	5.866	0	-11.3311	4.50801e-172	1.18621e-172
Unigene23909_All	10.14	0	-11.3307	4.93881e-172	1.30003e-172
CL11730.Contig1_All	10.513	0	-11.3306	5.02956e-172	1.32407e-172
Unigene11438_All	9.11	0	-11.3303	5.32475e-172	1.40211e-172
CL1928.Contig8_All	7.023	0	-11.3295	6.29111e-172	1.65735e-172
CL8056.Contig4_All	19.246	0	-11.329	6.94006e-172	1.82895e-172
Unigene75365_All	7.02	0	-11.3214	3.28923e-171	8.69764e-172
CL14554.Contig8_All	4.783	0	-11.3163	9.32152e-171	2.47233e-171
CL3303.Contig2_All	5.796	0	-11.3128	1.90092e-170	5.0523e-171
CL14141.Contig7_All	19.846	0	-11.3041	1.10769e-169	2.95734e-170
CL2012.Contig2_All	34.06	0	-11.2995	2.8226e-169	7.55323e-170
CL6996.Contig3_All	3.346	0	-11.2981	3.74537e-169	1.00295e-169
Unigene2933_All	13.72	0	-11.2957	5.98222e-169	1.60544e-169
CL4703.Contig2_All	17.203	0	-11.2947	7.42491e-169	1.99421e-169
Unigene853_All	8.63	0	-11.292	1.26275e-168	3.39854e-169
CL2513.Contig8_All	6.333	0	-11.2917	1.34676e-168	3.62547e-169
CL4219.Contig2_All	11.76	0	-11.2904	1.73537e-168	4.67373e-169
Unigene86494_All	18.223	0	-11.2886	2.53802e-168	6.8417e-169
CL7556.Contig4_All	12.393	0	-11.2874	3.19581e-168	8.61981e-169
CL2136.Contig3_All	2.963	0	-11.2868	3.62724e-168	9.78794e-169
CL3321.Contig1_All	15.363	0	-11.2818	9.73378e-168	2.63291e-168
CL724.Contig1_All	16.37	0	-11.2795	1.57047e-167	4.25042e-168
CL14283.Contig6_All	13.96	0	-11.2754	3.55613e-167	9.6464e-168
CL209.Contig3_All	10.026	0	-11.2743	4.42894e-167	1.20208e-167
CL14891.Contig8_All	19.44	0	-11.2714	7.85586e-167	2.13559e-167
CL1121.Contig6_All	13.46	0	-11.2678	1.61022e-166	4.38227e-167
CL12173.Contig3_All	40.863	0	-11.2596	8.22724e-166	2.24642e-166
Unigene33562_All	378.893	0.156	-11.2536	0	0
CL5644.Contig27_All	39.4	0	-11.2465	1.08803e-164	2.98557e-165
CL6092.Contig2_All	12.043	0	-11.2402	3.75458e-164	1.03419e-164
CL1589.Contig6_All	50.47	0.02	-11.2394	0	0
CL7779.Contig1_All	18.263	0	-11.236	8.5335e-164	2.35684e-164
CL2279.Contig4_All	15.03	0	-11.2323	1.75595e-163	4.86105e-164
CL607.Contig4_All	7.21	0	-11.2316	2.00072e-163	5.54051e-164
CL3747.Contig4_All	5.09	0	-11.2288	3.47665e-163	9.64057e-164
CL3270.Contig5_All	19.39	0	-11.2273	4.6217e-163	1.28228e-163
CL7064.Contig7_All	14.27	0	-11.226	5.90485e-163	1.6392e-163
CL5667.Contig1_All	25.086	0	-11.2248	7.45946e-163	2.07123e-163
CL161.Contig3_All	13.18	0	-11.2243	8.26648e-163	2.29582e-163
CL4683.Contig1_All	7.966	0	-11.2228	1.10965e-162	3.08315e-163
CL7024.Contig1_All	14.303	0	-11.2193	2.20699e-162	6.13687e-163
CL12508.Contig9_All	15.85	0	-11.2185	2.56252e-162	7.12939e-163
CL5804.Contig3_All	13.996	0	-11.218	2.81363e-162	7.82976e-163
CL5955.Contig10_All	7.916	0	-11.2104	1.21738e-161	3.39747e-162
CL3416.Contig9_All	16.46	0	-11.2046	3.72227e-161	1.0411e-161
CL10960.Contig2_All	17.563	0	-11.194	2.86357e-160	8.05336e-161
CL5786.Contig3_All	21.416	0	-11.1902	5.97194e-160	1.68301e-160
CL2831.Contig8_All	14.71	0	-11.189	7.46513e-160	2.1052e-160
CL6253.Contig3_All	13.993	0	-11.1836	2.07632e-159	5.87066e-160
CL15198.Contig3_All	11.156	0	-11.1835	2.14051e-159	6.05347e-160
CL4892.Contig4_All	12.716	0	-11.1825	2.56662e-159	7.25933e-160
CL7292.Contig1_All	33.146	0	-11.1758	9.26525e-159	2.62853e-159
Unigene35243_All	8.183	0	-11.1673	4.66025e-158	1.32784e-158
CL4304.Contig3_All	4.923	0	-11.1611	1.48577e-157	4.24713e-158
CL757.Contig3_All	35.85	0	-11.1611	1.48914e-157	4.2572e-158
CL4418.Contig2_All	17.756	0	-11.1609	1.55001e-157	4.43219e-158
CL2532.Contig1_All	7.683	0	-11.1541	5.5658e-157	1.59477e-157
CL2409.Contig1_All	8.653	0	-11.1504	1.1241e-156	3.22747e-157
Unigene23057_All	10.02	0	-11.1452	2.93652e-156	8.44746e-157
CL14607.Contig1_All	56.47	0	-11.1449	3.10054e-156	8.92215e-157
CL1740.Contig1_All	10.5	0	-11.1448	3.16725e-156	9.11508e-157
CL5100.Contig4_All	3.706	0	-11.1437	3.90177e-156	1.12362e-156
CL2343.Contig1_All	31.206	0	-11.142	5.36145e-156	1.54529e-156
CL3793.Contig6_All	20.78	0	-11.1375	1.23896e-155	3.57936e-156
CL5573.Contig2_All	15.66	0	-11.137	1.35584e-155	3.91827e-156
CL3314.Contig2_All	10.946	0	-11.1359	1.66738e-155	4.82013e-156
Unigene25019_All	3.393	0	-11.1293	5.65802e-155	1.64053e-155
CL7529.Contig1_All	38.786	0	-11.1262	1.01126e-154	2.93586e-155
CL8596.Contig6_All	8.53	0	-11.1205	2.93629e-154	8.53447e-155
Unigene40956_All	6.97	0	-11.1162	6.44768e-154	1.87782e-154
CL14940.Contig2_All	4.143	0	-11.1098	2.08054e-153	6.07794e-154
CL11365.Contig3_All	13.216	0	-11.1084	2.72543e-153	7.96606e-154
CL9816.Contig3_All	5.4	0	-11.1058	4.36214e-153	1.27688e-153
CL7901.Contig9_All	10.15	0	-11.1043	5.76932e-153	1.69002e-153
CL2926.Contig1_All	69.236	0.033	-11.1013	1.39976e-303	2.01915e-304
CL89.Contig2_All	8.126	0	-11.1001	1.22842e-152	3.60487e-153
CL14755.Contig3_All	9.043	0	-11.0999	1.29147e-152	3.79108e-153
Unigene26127_All	7.916	0	-11.0999	1.29147e-152	3.79108e-153
CL6923.Contig3_All	9.946	0	-11.0996	1.36428e-152	4.00609e-153
CL2236.Contig2_All	6.116	0	-11.0987	1.60131e-152	4.70456e-153
CL4461.Contig3_All	13.103	0	-11.0964	2.44506e-152	7.19399e-153
CL15070.Contig4_All	112.076	0.05	-11.0959	0	0
CL12085.Contig1_All	6.023	0	-11.0956	2.82911e-152	8.32832e-153
Unigene27951_All	29.553	0	-11.0939	3.79742e-152	1.11894e-152
CL12471.Contig2_All	288.326	0.13	-11.0926	0	0
CL11957.Contig2_All	81.3	0.036	-11.0853	4.64198e-301	6.75178e-302
CL552.Contig2_All	19.81	0	-11.0822	3.24012e-151	9.59809e-152
CL8743.Contig3_All	28.983	0	-11.0736	1.51429e-150	4.50623e-151
CL3362.Contig3_All	11.226	0	-11.0715	2.2147e-150	6.59597e-151
CL7799.Contig3_All	11.333	0	-11.0707	2.54646e-150	7.58642e-151
CL15013.Contig3_All	2.266	0	-11.0704	2.68498e-150	7.99991e-151
Unigene33572_All	93.996	0.043	-11.0704	0	0
CL239.Contig2_All	7.94	0	-11.0697	3.05027e-150	9.09111e-151
CL13759.Contig7_All	23.066	0	-11.0686	3.72318e-150	1.1107e-150
CL4025.Contig11_All	16.246	0	-11.0644	7.96877e-150	2.3819e-150
Unigene10086_All	10.28	0	-11.0608	1.52276e-149	4.56237e-150
CL11259.Contig2_All	27.123	0.013	-11.0566	7.85656e-282	1.23029e-282
CL788.Contig1_All	5.7	0	-11.0566	3.20926e-149	9.63116e-150
Unigene38870_All	6.796	0	-11.056	3.55852e-149	1.0687e-149
CL8571.Contig4_All	12.133	0	-11.0551	4.18348e-149	1.25677e-149
CL294.Contig6_All	17.943	0	-11.053	6.11226e-149	1.83771e-149
CL6374.Contig1_All	11.003	0	-11.0524	6.81365e-149	2.04922e-149
Unigene6173_All	19.563	0	-11.0506	9.41762e-149	2.83468e-149
CL2793.Contig2_All	14.49	0	-11.0462	2.07037e-148	6.24515e-149
CL15013.Contig1_All	2.88	0	-11.0431	3.55022e-148	1.07243e-148
CL5690.Contig1_All	13.22	0	-11.0363	1.19403e-147	3.6179e-148
CL4289.Contig1_All	8.006	0	-11.0331	2.12555e-147	6.4502e-148
CL2086.Contig5_All	4.996	0	-11.0323	2.4404e-147	7.40865e-148
CL9516.Contig2_All	36.146	0	-11.0316	2.74186e-147	8.32553e-148
Unigene30450_All	10.46	0	-11.0291	4.28331e-147	1.30232e-147
CL2014.Contig4_All	3.653	0	-11.0289	4.44202e-147	1.35071e-147
CL14554.Contig6_All	6.853	0	-11.0288	4.4741e-147	1.36061e-147
CL5519.Contig11_All	8.72	0	-11.0275	5.67571e-147	1.7269e-147
Unigene83812_All	7.396	0	-11.023	1.26097e-146	3.84633e-147
CL11756.Contig1_All	21.126	0	-11.0212	1.72155e-146	5.25336e-147
CL6115.Contig1_All	9.62	0	-11.0203	2.0309e-146	6.19987e-147
CL4190.Contig2_All	11.603	0	-11.0183	2.84102e-146	8.67822e-147
CL5153.Contig7_All	5.133	0	-11.0182	2.88903e-146	8.82756e-147
CL893.Contig19_All	5.183	0	-11.0115	9.37807e-146	2.87417e-146
CL8478.Contig3_All	16.94	0	-11.0105	1.1147e-145	3.41802e-146
CL6762.Contig4_All	22.256	0	-11.0099	1.24339e-145	3.81491e-146
CL3110.Contig41_All	3.36	0	-11.0088	1.5218e-145	4.67195e-146
CL1572.Contig4_All	20.303	0	-11.0087	1.53284e-145	4.7063e-146
CL6690.Contig3_All	7.653	0	-11.0085	1.57779e-145	4.84625e-146
CL6393.Contig2_All	16.84	0	-11.0041	3.45909e-145	1.06429e-145
CL1569.Contig1_All	3.006	0	-11.0021	4.87834e-145	1.50231e-145
Unigene29570_All	9.296	0	-10.9997	7.36421e-145	2.27125e-145
CL14827.Contig11_All	6.503	0	-10.9981	9.67805e-145	2.98726e-145
CL1275.Contig6_All	17.843	0	-10.9965	1.29715e-144	4.00703e-145
Unigene33048_All	7.916	0	-10.9928	2.43453e-144	7.53699e-145
CL12502.Contig7_All	3.873	0	-10.9874	6.23193e-144	1.93642e-144
CL1641.Contig16_All	8.806	0	-10.9828	1.38445e-143	4.30867e-144
CL1594.Contig5_All	5.18	0	-10.9819	1.60334e-143	4.99236e-144
CL2926.Contig6_All	25.473	0	-10.9817	1.66299e-143	5.17963e-144
Unigene8281_All	14.236	0	-10.9788	2.71998e-143	8.48517e-144
CL1350.Contig6_All	6.273	0	-10.9775	3.44985e-143	1.07684e-143
CL7912.Contig7_All	15.91	0	-10.9773	3.57867e-143	1.11727e-143
CL873.Contig4_All	5.536	0.003	-10.9758	1.6805e-72	9.41973e-73
CL2162.Contig4_All	3553.34	1.753	-10.9741	0	0
Unigene10586_All	169.6	0.083	-10.974	0	0
CL13917.Contig3_All	7.01	0	-10.9738	6.44194e-143	2.01536e-143
CL612.Contig1_All	44	0.02	-10.9687	2.89976e-297	4.2811e-298
CL12889.Contig2_All	12.793	0	-10.9675	1.89075e-142	5.93499e-143
CL1266.Contig1_All	5.2	0	-10.967	2.06029e-142	6.46907e-143
Unigene19964_All	42.076	0	-10.9609	5.85445e-142	1.8431e-142
Unigene19724_All	5.52	0	-10.9605	6.3325e-142	1.99438e-142
Unigene74844_All	12.983	0	-10.9593	7.76518e-142	2.44726e-142
CL3110.Contig45_All	2.76	0	-10.9568	1.17392e-141	3.70367e-142
CL12770.Contig2_All	48.216	0.023	-10.9479	0	0
CL5565.Contig2_All	8.126	0	-10.9432	1.19404e-140	3.78591e-141
Unigene40423_All	3.413	0	-10.9417	1.53618e-140	4.87262e-141
CL889.Contig2_All	6.076	0	-10.9402	1.97574e-140	6.27172e-141
CL6583.Contig2_All	3.833	0	-10.9398	2.10605e-140	6.68859e-141
CL84.Contig21_All	9.37	0	-10.9379	2.90339e-140	9.22803e-141
CL395.Contig3_All	21.623	0	-10.9374	3.18074e-140	1.01135e-140
CL2813.Contig12_All	4.046	0	-10.9342	5.48121e-140	1.74415e-140
CL1654.Contig7_All	129.816	0.066	-10.9333	0	0
Unigene5042_All	4.686	0	-10.932	7.86267e-140	2.50461e-140
CL1282.Contig3_All	14.356	0	-10.9277	1.623e-139	5.17996e-140
CL6878.Contig3_All	21.58	0	-10.9272	1.77413e-139	5.66396e-140
CL250.Contig4_All	16.33	0	-10.9204	5.50179e-139	1.76171e-139
Unigene33996_All	17.58	0	-10.9184	7.72295e-139	2.47627e-139
CL8340.Contig2_All	29.336	0	-10.9126	2.03193e-138	6.53201e-139
CL8018.Contig2_All	15.77	0	-10.9099	3.16953e-138	1.01988e-138
CL2700.Contig1_All	5.77	0	-10.9081	4.31001e-138	1.38885e-138
CL5827.Contig2_All	12.86	0	-10.9051	6.99462e-138	2.2576e-138
Unigene35241_All	6.283	0	-10.9034	9.40446e-138	3.03714e-138
CL5644.Contig28_All	22.833	0	-10.8957	3.33663e-137	1.08135e-137
CL7514.Contig2_All	3.556	0	-10.8933	4.93275e-137	1.60046e-137
CL9100.Contig1_All	13.346	0	-10.8897	9.06452e-137	2.94466e-137
CL428.Contig5_All	9.55	0	-10.8889	1.0316e-136	3.35344e-137
CL12683.Contig6_All	6.396	0	-10.8825	2.92237e-136	9.51777e-137
CL958.Contig8_All	6.136	0	-10.881	3.74983e-136	1.22254e-136
CL2055.Contig3_All	11.596	0	-10.8792	5.04648e-136	1.64699e-136
CL3118.Contig3_All	67.64	0.036	-10.8772	0	0
CL13030.Contig2_All	8.56	0	-10.8757	9.01147e-136	2.94545e-136
CL14870.Contig22_All	9.42	0	-10.8751	9.93412e-136	3.24795e-136
CL14215.Contig9_All	4.1	0	-10.8698	2.3297e-135	7.63915e-136
Unigene40801_All	11.766	0	-10.8687	2.82502e-135	9.26766e-136
CL5280.Contig1_All	6.513	0	-10.868	3.12193e-135	1.02465e-135
Unigene31976_All	30.763	0	-10.8645	5.58142e-135	1.8348e-135
Unigene9083_All	14.95	0	-10.8641	5.95535e-135	1.95864e-135
CL5573.Contig3_All	141.753	0.073	-10.8629	0	0
CL2799.Contig14_All	3.96	0	-10.8615	9.00252e-135	2.96498e-135
Unigene17009_All	16.08	0	-10.8567	1.97415e-134	6.514e-135
CL8502.Contig3_All	12.443	0	-10.8557	2.30549e-134	7.61371e-135
CL10858.Contig4_All	4.756	0	-10.8544	2.8682e-134	9.47729e-135
CL15160.Contig22_All	7.9	0	-10.853	3.61466e-134	1.19471e-134
CL5010.Contig2_All	66.22	0.036	-10.8519	0	0
Unigene8317_All	10.406	0	-10.8501	5.72389e-134	1.89415e-134
CL12354.Contig3_All	5.343	0	-10.8474	8.90356e-134	2.95129e-134
CL8566.Contig1_All	21.026	0	-10.8439	1.54525e-133	5.12638e-134
Unigene28147_All	12.12	0	-10.8421	2.08413e-133	6.92116e-134
CL3499.Contig8_All	9.956	0	-10.8381	3.92889e-133	1.3074e-133
CL8734.Contig1_All	137.563	0.073	-10.8379	0	0
CL11964.Contig19_All	1.983	0	-10.8347	6.85572e-133	2.28473e-133
CL10510.Contig2_All	19.8	0	-10.8322	1.01577e-132	3.38889e-133
CL14306.Contig13_All	8.016	0	-10.8314	1.15136e-132	3.84551e-133
CL477.Contig20_All	83.923	0.046	-10.8286	0	0
CL3612.Contig1_All	13.853	0	-10.8284	1.8594e-132	6.2178e-133
CL1442.Contig1_All	14.44	0	-10.8282	1.92626e-132	6.44196e-133
CL3242.Contig6_All	3.036	0	-10.8272	2.24648e-132	7.51701e-133
CL4699.Contig5_All	11.843	0	-10.8265	2.52973e-132	8.46637e-133
CL14280.Contig12_All	4.77	0	-10.8262	2.64046e-132	8.83857e-133
CL3921.Contig8_All	5.346	0	-10.826	2.74932e-132	9.20382e-133
CL6807.Contig2_All	10.303	0	-10.8231	4.34343e-132	1.45538e-132
CL13648.Contig5_All	6.98	0	-10.8227	4.63819e-132	1.55443e-132
CL8771.Contig4_All	238.723	0.13	-10.8219	0	0
CL5849.Contig3_All	47.163	0	-10.8169	1.16637e-131	3.91971e-132
CL3110.Contig33_All	2.546	0	-10.8153	1.50151e-131	5.05106e-132
CL11095.Contig2_All	35.4	0.02	-10.8148	3.77567e-261	6.41806e-262
CL389.Contig4_All	20.933	0	-10.8115	2.72757e-131	9.19229e-132
CL2145.Contig2_All	17.56	0	-10.8088	4.19197e-131	1.41534e-131
CL84.Contig32_All	237.806	0.13	-10.808	0	0
CL3433.Contig2_All	13.08	0	-10.8079	4.87753e-131	1.6483e-131
CL1590.Contig1_All	5.053	0	-10.8073	5.28861e-131	1.78787e-131
CL4071.Contig3_All	14.616	0	-10.8031	1.03979e-130	3.52376e-131
Unigene2210_All	17.876	0	-10.8025	1.14214e-130	3.87133e-131
CL795.Contig2_All	8.963	0	-10.7976	2.46215e-130	8.36754e-131
Unigene25985_All	103.833	0.056	-10.7947	0	0
CL1771.Contig3_All	4.756	0	-10.7909	7.06453e-130	2.4076e-130
CL13854.Contig2_All	61.276	0.033	-10.7904	0	0
CL641.Contig15_All	5.176	0	-10.7888	9.70201e-130	3.31093e-130
CL7181.Contig4_All	14.786	0	-10.7886	1.0028e-129	3.4225e-130
Unigene35153_All	4.863	0	-10.7874	1.22257e-129	4.17556e-130
CL1542.Contig8_All	4.003	0	-10.7867	1.36067e-129	4.64763e-130
Unigene44425_All	17.43	0	-10.7863	1.44986e-129	4.95363e-130
CL2424.Contig11_All	14.223	0	-10.7837	2.17165e-129	7.43177e-130
CL6718.Contig1_All	5.48	0	-10.7825	2.62813e-129	8.99956e-130
CL1321.Contig14_All	23.246	0	-10.7786	4.84274e-129	1.66099e-129
CL2457.Contig7_All	4.31	0	-10.7776	5.58404e-129	1.91645e-129
CL9816.Contig6_All	3.83	0	-10.7743	9.44166e-129	3.24446e-129
CL8734.Contig2_All	12.486	0	-10.773	1.14879e-128	3.95044e-129
CL9621.Contig2_All	6.24	0	-10.7716	1.42987e-128	4.92229e-129
CL1919.Contig5_All	5.92	0	-10.771	1.55896e-128	5.36956e-129
Unigene13047_All	47.313	0.026	-10.7703	0	0
CL15165.Contig3_All	23.046	0	-10.7691	2.09652e-128	7.22499e-129
CL6300.Contig4_All	12.05	0	-10.7684	2.346e-128	8.08616e-129
CL367.Contig3_All	46.976	0.026	-10.7622	1.33378e-266	2.22165e-267
Unigene37296_All	80.986	0.046	-10.762	0	0
CL13939.Contig1_All	3.12	0	-10.7614	6.92898e-128	2.39531e-128
CL3455.Contig3_All	19.283	0	-10.7611	7.23562e-128	2.50199e-128
CL1158.Contig2_All	7.78	0	-10.7608	7.65263e-128	2.64713e-128
Unigene18159_All	4.1	0	-10.76	8.58451e-128	2.9708e-128
CL502.Contig6_All	5.9	0	-10.7575	1.25979e-127	4.36434e-128
CL14128.Contig1_All	3.703	0	-10.7569	1.38839e-127	4.81115e-128
CL7420.Contig3_All	19.726	0	-10.7559	1.61871e-127	5.61175e-128
CL3021.Contig7_All	5.98	0	-10.751	3.42579e-127	1.1905e-127
Unigene25003_All	8.586	0	-10.75	4.02569e-127	1.39959e-127
CL9279.Contig3_All	10.966	0	-10.747	6.35109e-127	2.21118e-127
CL2157.Contig4_All	10.053	0	-10.7454	8.05836e-127	2.80831e-127
Unigene30406_All	6.91	0	-10.7422	1.31578e-126	4.58951e-127
CL5409.Contig11_All	7.903	0	-10.7409	1.61105e-126	5.62389e-127
CL14259.Contig9_All	3.92	0	-10.7397	1.92786e-126	6.73396e-127
CL206.Contig4_All	7.17	0	-10.7375	2.70706e-126	9.45901e-127
Unigene12713_All	11.236	0	-10.7371	2.87172e-126	1.00361e-126
CL3921.Contig18_All	5.213	0	-10.737	2.94637e-126	1.02979e-126
CL3712.Contig4_All	19.866	0	-10.7344	4.35218e-126	1.52328e-126
CL6866.Contig1_All	6.13	0	-10.7342	4.52327e-126	1.58331e-126
CL449.Contig147_All	6.436	0	-10.7335	5.00012e-126	1.75068e-126
CL14902.Contig13_All	5.656	0	-10.7332	5.26319e-126	1.84328e-126
CL604.Contig6_All	3.76	0	-10.7329	5.45606e-126	1.91099e-126
CL31.Contig3_All	9.35	0	-10.7326	5.77334e-126	2.02247e-126
Unigene35273_All	141.693	0.083	-10.7319	0	0
CL1097.Contig10_All	11.2	0	-10.7274	1.26688e-125	4.45209e-126
CL4171.Contig1_All	14.816	0	-10.7263	1.49716e-125	5.26501e-126
Unigene8039_All	5.726	0	-10.7259	1.59212e-125	5.6014e-126
CL5762.Contig4_All	9.016	0	-10.7241	2.07516e-125	7.30726e-126
CL1063.Contig7_All	4.07	0	-10.7231	2.41597e-125	8.50958e-126
CL4241.Contig5_All	5.46	0	-10.7163	6.75335e-125	2.38574e-125
CL12767.Contig2_All	10.733	0.006	-10.7156	0	0
CL1457.Contig2_All	9.556	0.006	-10.7154	0	0
CL14061.Contig7_All	4.736	0	-10.7144	9.06557e-125	3.20369e-125
Unigene29367_All	7.95	0	-10.7112	1.46455e-124	5.18371e-125
CL13976.Contig9_All	24.866	0	-10.7099	1.7911e-124	6.34336e-125
CL5467.Contig24_All	10.58	0	-10.7084	2.237e-124	7.92534e-125
CL2409.Contig2_All	6.063	0	-10.7079	2.42335e-124	8.58778e-125
CL1237.Contig5_All	6.486	0	-10.7062	3.11442e-124	1.10406e-124
CL4960.Contig2_All	25.513	0	-10.7013	6.4364e-124	2.28705e-124
CL2362.Contig10_All	16.303	0.01	-10.7009	0	0
CL641.Contig46_All	3.88	0	-10.6987	9.63625e-124	3.42761e-124
CL6776.Contig5_All	16.243	0	-10.697	1.23267e-123	4.38574e-124
Unigene27578_All	30.553	0.02	-10.6964	0	0
CL2575.Contig6_All	11.13	0	-10.6963	1.37772e-123	4.90353e-124
CL6445.Contig5_All	9.726	0	-10.6947	1.72995e-123	6.16193e-124
CL5909.Contig1_All	7.793	0	-10.6922	2.53058e-123	9.02619e-124
CL10167.Contig8_All	9.816	0	-10.6905	3.26913e-123	1.16736e-123
CL3018.Contig5_All	26.046	0.016	-10.6889	0	0
CL3465.Contig5_All	11.06	0	-10.6887	4.2692e-123	1.52565e-123
CL5418.Contig10_All	9.513	0	-10.6874	5.14484e-123	1.83968e-123
Unigene36956_All	15.356	0	-10.6869	5.5449e-123	1.98376e-123
CL14623.Contig1_All	4.67	0	-10.6863	6.05641e-123	2.16713e-123
CL532.Contig6_All	12.77	0	-10.6859	6.4784e-123	2.31873e-123
Unigene27285_All	2.623	0	-10.684	8.57159e-123	3.07081e-123
CL10512.Contig1_All	48.516	0.03	-10.6832	5.27018e-246	9.55715e-247
Unigene23156_All	9.866	0	-10.6784	1.97266e-122	7.08173e-123
CL7211.Contig6_All	10.566	0	-10.6752	3.15519e-122	1.13483e-122
CL3523.Contig6_All	7.23	0	-10.6714	5.54354e-122	1.99812e-122
CL500.Contig11_All	4.386	0	-10.6703	6.5456e-122	2.36111e-122
Unigene3041_All	9.023	0	-10.6696	7.16771e-122	2.58684e-122
CL9276.Contig6_All	12.303	0	-10.6693	7.51169e-122	2.71122e-122
CL9660.Contig1_All	5.936	0	-10.6691	7.79048e-122	2.81208e-122
CL3108.Contig2_All	12.49	0	-10.6685	8.41978e-122	3.04105e-122
CL14738.Contig1_All	19.076	0	-10.6673	1.00776e-121	3.64105e-122
CL2752.Contig5_All	7.58	0	-10.6672	1.03162e-121	3.72759e-122
CL5644.Contig3_All	6.413	0	-10.6657	1.2839e-121	4.64152e-122
CL5615.Contig1_All	7.906	0	-10.6645	1.52472e-121	5.51448e-122
CL1451.Contig10_All	5.146	0	-10.6643	1.5771e-121	5.70491e-122
Unigene16492_All	24.803	0.016	-10.6621	6.92394e-241	1.28375e-241
CL13034.Contig1_All	11.6	0	-10.66	2.96308e-121	1.07358e-121
Unigene40427_All	30.193	0	-10.6577	4.17959e-121	1.51601e-121
Unigene18098_All	4.876	0.003	-10.6574	4.77494e-71	2.71972e-71
CL15144.Contig22_All	24.153	0.016	-10.6567	0	0
CL2683.Contig13_All	4.026	0	-10.6547	6.47552e-121	2.35258e-121
CL89.Contig20_All	5.846	0	-10.6545	6.61137e-121	2.40234e-121
CL1921.Contig1_All	12.556	0	-10.6544	6.69729e-121	2.43397e-121
CL1238.Contig6_All	3.62	0	-10.6512	1.07712e-120	3.91917e-121
CL152.Contig1_All	2.826	0	-10.6506	1.16779e-120	4.25054e-121
CL7184.Contig2_All	7.213	0	-10.6502	1.25282e-120	4.56194e-121
CL2298.Contig6_All	8.986	0	-10.6489	1.50033e-120	5.46551e-121
CL11462.Contig4_All	11.92	0	-10.6456	2.45162e-120	8.94455e-121
CL2706.Contig10_All	3.636	0	-10.6444	2.8982e-120	1.05783e-120
CL2683.Contig21_All	8.023	0	-10.6434	3.3557e-120	1.22513e-120
CL1262.Contig11_All	11.156	0	-10.6431	3.50837e-120	1.28097e-120
CL1579.Contig3_All	4.283	0	-10.6404	5.20672e-120	1.90348e-120
CL14266.Contig37_All	15.43	0	-10.6378	7.60804e-120	2.78487e-120
CL2145.Contig3_All	10.863	0	-10.6337	1.37505e-119	5.04132e-120
CL317.Contig4_All	8.42	0	-10.6327	1.58385e-119	5.80976e-120
CL4474.Contig5_All	3.673	0	-10.6324	1.66903e-119	6.12324e-120
CL3712.Contig2_All	247.673	0.153	-10.632	0	0
CL224.Contig1_All	9.673	0	-10.6268	3.72186e-119	1.36889e-119
CL12417.Contig2_All	5.456	0	-10.6262	4.04704e-119	1.48911e-119
CL14891.Contig7_All	11.653	0	-10.625	4.8113e-119	1.77151e-119
CL6288.Contig1_All	113.063	0.07	-10.6227	0	0
CL4886.Contig4_All	16.456	0	-10.6227	6.73021e-119	2.48116e-119
Unigene42221_All	7.346	0	-10.6226	6.85424e-119	2.5273e-119
Unigene11480_All	11.2	0	-10.6213	8.21427e-119	3.0308e-119
CL8443.Contig2_All	19.796	0	-10.6177	1.37403e-118	5.07904e-119
CL4085.Contig4_All	6.573	0	-10.6162	1.71366e-118	6.33761e-119
CL2571.Contig14_All	3.99	0	-10.6159	1.7919e-118	6.62806e-119
CL14553.Contig2_All	8.69	0	-10.615	2.02725e-118	7.50234e-119
CL8358.Contig3_All	4.703	0	-10.6136	2.47501e-118	9.16701e-119
CL2444.Contig20_All	1.98	0	-10.6071	6.31495e-118	2.34537e-118
CL2444.Contig21_All	1.893	0	-10.606	7.39425e-118	2.74804e-118
CL6722.Contig2_All	9.97	0	-10.6004	1.62992e-117	6.07158e-118
CL3110.Contig35_All	8.13	0	-10.6002	1.6911e-117	6.30053e-118
CL14707.Contig8_All	4.243	0	-10.5979	2.32596e-117	8.67654e-118
Unigene38629_All	4.113	0	-10.5968	2.74551e-117	1.02501e-117
CL8492.Contig2_All	26.473	0.016	-10.5957	6.4728e-288	9.90289e-289
Unigene9913_All	7.356	0	-10.5953	3.40884e-117	1.27339e-117
CL7278.Contig2_All	16.786	0	-10.5943	3.93096e-117	1.46903e-117
CL13548.Contig5_All	6.39	0	-10.5942	3.983e-117	1.4886e-117
Unigene13204_All	20.503	0.013	-10.5927	3.35332e-255	5.85187e-256
CL2301.Contig4_All	4.563	0	-10.5917	5.65959e-117	2.11695e-117
CL12371.Contig5_All	9.85	0	-10.5878	9.75185e-117	3.65365e-117
CL7286.Contig3_All	6.74	0	-10.5865	1.17936e-116	4.4219e-117
CL14004.Contig1_All	2.796	0	-10.5768	4.64367e-116	1.74795e-116
CL9893.Contig3_All	12.593	0.01	-10.5764	2.11081e-159	5.96884e-160
CL1175.Contig15_All	8.136	0	-10.5763	5.00135e-116	1.8829e-116
Unigene11571_All	5.563	0	-10.5729	7.99268e-116	3.0135e-116
CL13914.Contig4_All	6.116	0	-10.5725	8.46845e-116	3.19497e-116
CL10991.Contig3_All	17.43	0	-10.5707	1.09172e-115	4.12388e-116
Unigene57308_All	4.22	0	-10.5703	1.1631e-115	4.39564e-116
CL11452.Contig2_All	14.966	0	-10.5702	1.1661e-115	4.40734e-116
CL13268.Contig2_All	44.47	0.026	-10.5692	0	0
CL65.Contig23_All	4.246	0	-10.5683	1.52384e-115	5.76556e-116
CL9103.Contig4_All	3.806	0	-10.5653	2.32996e-115	8.8256e-116
CL14306.Contig15_All	6.346	0	-10.5601	4.84653e-115	1.84058e-115
CL14639.Contig12_All	5.286	0	-10.5561	8.41896e-115	3.20428e-115
CL2080.Contig5_All	2.343	0	-10.5538	1.15832e-114	4.4129e-115
CL5810.Contig8_All	4.703	0	-10.5501	1.92821e-114	7.36613e-115
CL11127.Contig4_All	50.763	0	-10.5486	2.39161e-114	9.1445e-115
CL13060.Contig2_All	3.396	0	-10.5485	2.42984e-114	9.2922e-115
CL11948.Contig1_All	25.86	0	-10.5477	2.70182e-114	1.03398e-114
CL2683.Contig6_All	8.023	0	-10.5473	2.84937e-114	1.09071e-114
CL5670.Contig3_All	8.396	0	-10.5465	3.17813e-114	1.21695e-114
Unigene44377_All	7.736	0	-10.5463	3.28991e-114	1.25995e-114
CL7338.Contig1_All	23.25	0	-10.5446	4.17042e-114	1.59819e-114
CL13131.Contig1_All	26.14	0	-10.543	5.1463e-114	1.97391e-114
CL4453.Contig3_All	4.256	0	-10.5425	5.58961e-114	2.14446e-114
CL2683.Contig19_All	3.713	0	-10.5412	6.60979e-114	2.53789e-114
CL398.Contig4_All	9.24	0	-10.5412	6.60979e-114	2.53789e-114
Unigene3018_All	3.84	0	-10.5396	8.26743e-114	3.17715e-114
CL2310.Contig3_All	21.03	0	-10.5393	8.69709e-114	3.3428e-114
CL51.Contig6_All	3.206	0	-10.5376	1.08826e-113	4.18518e-114
Unigene34847_All	7.26	0	-10.5353	1.51073e-113	5.81685e-114
CL4862.Contig18_All	5.5	0	-10.5337	1.87541e-113	7.22564e-114
CL7603.Contig7_All	8.336	0	-10.5316	2.50213e-113	9.64952e-114
CL3921.Contig1_All	4.303	0	-10.5256	5.67065e-113	2.19144e-113
CL687.Contig11_All	2.696	0	-10.5248	6.34432e-113	2.45275e-113
CL4071.Contig4_All	15.793	0	-10.5193	1.34899e-112	5.22816e-113
CL14720.Contig2_All	4.83	0	-10.5183	1.54627e-112	5.99558e-113
CL556.Contig2_All	11.553	0	-10.5171	1.8256e-112	7.08203e-113
Unigene38893_All	61.87	0.043	-10.517	0	0
CL13836.Contig6_All	10.046	0	-10.5124	3.44405e-112	1.33902e-112
Unigene74599_All	7.366	0	-10.5091	5.43244e-112	2.11527e-112
Unigene38964_All	34.216	0	-10.5089	5.56295e-112	2.16711e-112
CL10077.Contig4_All	11.303	0	-10.5079	6.42688e-112	2.50604e-112
CL1684.Contig1_All	17.63	0	-10.5045	1.00926e-111	3.93913e-112
CL14559.Contig2_All	7.486	0	-10.5023	1.37048e-111	5.35491e-112
CL4291.Contig3_All	22.203	0.016	-10.5021	0	0
Unigene10774_All	9.563	0	-10.5016	1.49744e-111	5.85281e-112
CL4554.Contig1_All	29.273	0.02	-10.4999	0	0
CL14387.Contig4_All	12.81	0	-10.4998	1.92762e-111	7.54011e-112
CL874.Contig18_All	3.24	0	-10.4988	2.1979e-111	8.6048e-112
Unigene31110_All	10.863	0	-10.4978	2.52769e-111	9.89982e-112
CL1434.Contig4_All	4.836	0	-10.4963	3.06695e-111	1.20213e-111
CL11444.Contig1_All	6.066	0	-10.4959	3.26222e-111	1.27907e-111
CL14306.Contig14_All	7.396	0	-10.4937	4.34847e-111	1.70711e-111
CL11010.Contig1_All	17.606	0	-10.4927	4.99928e-111	1.9643e-111
CL3110.Contig3_All	2.276	0	-10.4914	5.9695e-111	2.34735e-111
Unigene57443_All	30.076	0	-10.4901	7.11135e-111	2.79767e-111
CL11470.Contig2_All	17.673	0	-10.4894	7.81322e-111	3.075e-111
CL5872.Contig3_All	6.37	0	-10.4885	8.8659e-111	3.4912e-111
Unigene38819_All	3.57	0	-10.4855	1.31716e-110	5.19359e-111
CL1121.Contig8_All	6.283	0	-10.4783	3.48715e-110	1.37875e-110
CL570.Contig12_All	10.656	0.006	-10.478	1.73162e-127	6.00531e-128
CL11766.Contig7_All	8.103	0	-10.4779	3.64907e-110	1.44367e-110
CL11672.Contig2_All	5.593	0	-10.4777	3.74889e-110	1.48327e-110
CL10836.Contig3_All	10.726	0	-10.4743	5.91312e-110	2.34393e-110
CL1121.Contig5_All	7.466	0	-10.4722	7.80347e-110	3.0983e-110
CL13842.Contig4_All	14.746	0	-10.4716	8.46103e-110	3.36068e-110
Unigene25621_All	2.16	0	-10.4713	8.83253e-110	3.5096e-110
Unigene21023_All	3.953	0	-10.4694	1.13577e-109	4.51578e-110
CL128.Contig6_All	10.783	0	-10.4694	1.14186e-109	4.54033e-110
CL1345.Contig9_All	4.2	0	-10.4687	1.24834e-109	4.96527e-110
CL14699.Contig2_All	3.8	0	-10.4666	1.64843e-109	6.56525e-110
Unigene36381_All	12.166	0	-10.465	2.03547e-109	8.11238e-110
CL9019.Contig3_All	10.29	0	-10.4644	2.21925e-109	8.84825e-110
CL1452.Contig6_All	11.73	0	-10.4622	2.95745e-109	1.17978e-109
CL2674.Contig2_All	8.35	0	-10.4557	7.01786e-109	2.80626e-109
CL7181.Contig2_All	10.42	0	-10.4556	7.1327e-109	2.8524e-109
CL9955.Contig14_All	4.643	0	-10.4504	1.41224e-108	5.66021e-109
CL729.Contig2_All	60.123	0.043	-10.4498	0	0
CL3303.Contig9_All	3.116	0	-10.4459	2.57134e-108	1.03296e-108
CL5080.Contig4_All	14.02	0.01	-10.4437	7.34539e-238	1.37998e-238
CL13099.Contig3_All	6.753	0	-10.4436	3.46534e-108	1.39381e-108
CL504.Contig3_All	7.33	0	-10.4436	3.49352e-108	1.40525e-108
CL12420.Contig1_All	15.356	0	-10.4432	3.67799e-108	1.4799e-108
CL2446.Contig4_All	9.073	0	-10.4429	3.81002e-108	1.53326e-108
Unigene61193_All	18.176	0	-10.4418	4.43576e-108	1.78603e-108
CL2513.Contig3_All	3.513	0	-10.4412	4.77265e-108	1.92242e-108
CL7605.Contig1_All	3.856	0	-10.4408	5.01073e-108	2.01909e-108
CL10923.Contig7_All	3.25	0	-10.4402	5.42126e-108	2.18518e-108
CL14679.Contig6_All	68.943	0.05	-10.4399	0	0
CL2.Contig10_All	6.706	0	-10.4384	6.90541e-108	2.78531e-108
CL9346.Contig1_All	7.946	0	-10.4381	7.15407e-108	2.88583e-108
CL1693.Contig4_All	7.483	0	-10.4363	9.06251e-108	3.65873e-108
CL3424.Contig7_All	4.54	0	-10.4357	9.80567e-108	3.95997e-108
Unigene15814_All	7.66	0	-10.4352	1.05513e-107	4.26272e-108
CL3807.Contig1_All	68.53	0.05	-10.4342	0	0
CL1943.Contig5_All	6.153	0	-10.4339	1.242e-107	5.0211e-108
CL5644.Contig20_All	6.353	0	-10.4317	1.66157e-107	6.72447e-108
CL14086.Contig11_All	6.216	0	-10.4311	1.79822e-107	7.27862e-108
CL14822.Contig5_All	22.383	0.016	-10.431	0	0
CL616.Contig9_All	6.346	0	-10.4306	1.9193e-107	7.77167e-108
CL6554.Contig1_All	28.546	0	-10.4278	2.75534e-107	1.11765e-107
CL12928.Contig1_All	157.67	0.116	-10.4275	0	0
CL1467.Contig3_All	9.1	0	-10.4262	3.40793e-107	1.3832e-107
CL5519.Contig5_All	5.513	0	-10.424	4.54904e-107	1.84817e-107
CL3018.Contig4_All	4.22	0	-10.4238	4.6741e-107	1.89941e-107
CL14400.Contig1_All	23.103	0	-10.4227	5.35415e-107	2.17774e-107
CL5385.Contig1_All	8.193	0	-10.4218	6.00372e-107	2.44287e-107
CL11491.Contig7_All	3.31	0	-10.421	6.73071e-107	2.74033e-107
Unigene14614_All	2.216	0	-10.4159	1.30567e-106	5.32956e-107
CL7043.Contig4_All	4.91	0	-10.4122	2.08832e-106	8.53771e-107
CL4092.Contig3_All	5.03	0	-10.4114	2.32959e-106	9.52696e-107
CL5519.Contig9_All	6.926	0	-10.4098	2.85161e-106	1.16697e-106
CL313.Contig1_All	2.896	0	-10.4093	3.05279e-106	1.24977e-106
CL5270.Contig1_All	7.23	0	-10.4087	3.3035e-106	1.35322e-106
CL14707.Contig3_All	6.803	0	-10.4074	3.8921e-106	1.59529e-106
Unigene28883_All	29.58	0.023	-10.4059	0	0
CL799.Contig6_All	7.72	0	-10.4041	5.99588e-106	2.46109e-106
CL1590.Contig13_All	3.866	0	-10.4039	6.12854e-106	2.51573e-106
Unigene84036_All	6.54	0	-10.4032	6.72658e-106	2.76184e-106
CL697.Contig9_All	8.393	0	-10.4025	7.36227e-106	3.02376e-106
CL14644.Contig6_All	3.863	0	-10.4017	8.12237e-106	3.33793e-106
CL2162.Contig6_All	12.35	0	-10.4016	8.30216e-106	3.41207e-106
CL3055.Contig4_All	4.366	0	-10.4007	9.21059e-106	3.78741e-106
CL2035.Contig8_All	4.313	0	-10.3997	1.04736e-105	4.30934e-106
CL7827.Contig4_All	5.453	0	-10.3986	1.21757e-105	5.01229e-106
Unigene8376_All	3.87	0	-10.3977	1.3547e-105	5.5793e-106
CL3110.Contig43_All	2.04	0	-10.3968	1.53236e-105	6.31383e-106
CL2157.Contig1_All	8.896	0	-10.3963	1.62752e-105	6.70743e-106
CL14475.Contig2_All	5.926	0	-10.3963	1.63637e-105	6.7444e-106
CL1275.Contig3_All	7.446	0	-10.3946	2.03712e-105	8.40362e-106
CL1058.Contig4_All	9.026	0	-10.3943	2.11063e-105	8.70947e-106
CL14204.Contig2_All	3.926	0	-10.3926	2.62774e-105	1.0853e-105
CL6481.Contig1_All	3.24	0	-10.3913	3.11344e-105	1.28715e-105
CL1944.Contig2_All	7.146	0	-10.3904	3.46487e-105	1.43297e-105
CL1003.Contig8_All	3.356	0	-10.3887	4.34864e-105	1.80075e-105
CL861.Contig1_All	4.043	0	-10.3868	5.52405e-105	2.28816e-105
CL14895.Contig4_All	10.793	0	-10.3839	7.98024e-105	3.30974e-105
CL5984.Contig5_All	7.58	0	-10.3839	8.00107e-105	3.31887e-105
CL2593.Contig3_All	6.5	0	-10.3839	8.00107e-105	3.31887e-105
CL12076.Contig2_All	6.463	0	-10.3828	9.15438e-105	3.79868e-105
Unigene13144_All	22.04	0.016	-10.381	0	0
CL2051.Contig22_All	2.82	0	-10.3783	1.634e-104	6.79649e-105
CL8328.Contig1_All	4.496	0	-10.3777	1.76969e-104	7.36252e-105
Unigene90_All	2.206	0	-10.3772	1.87496e-104	7.80166e-105
CL14073.Contig10_All	2.04	0	-10.377	1.92699e-104	8.0199e-105
CL4546.Contig2_All	7.156	0	-10.3725	3.3971e-104	1.41614e-104
CL3935.Contig4_All	11.346	0	-10.3697	4.87269e-104	2.03351e-104
CL5233.Contig3_All	9.95	0	-10.3651	8.6887e-104	3.63353e-104
Unigene84459_All	7.126	0	-10.3645	9.46224e-104	3.95876e-104
CL6174.Contig4_All	5.716	0	-10.3643	9.61985e-104	4.025e-104
CL15095.Contig1_All	2.133	0	-10.3641	9.94155e-104	4.16082e-104
CL1697.Contig2_All	28.38	0.02	-10.3638	1.62558e-205	3.57289e-206
CL14743.Contig3_All	47.406	0.036	-10.3632	1.89366e-262	3.19795e-263
CL1489.Contig8_All	4.7	0	-10.3627	1.18307e-103	4.95292e-104
CL1304.Contig2_All	32.666	0	-10.36	1.65535e-103	6.94188e-104
CL5266.Contig4_All	6.616	0	-10.3534	3.83153e-103	1.61115e-103
CL873.Contig2_All	24.28	0.02	-10.3525	2.67414e-206	5.85264e-207
CL11810.Contig6_All	9.243	0	-10.3519	4.63602e-103	1.95072e-103
CL5314.Contig4_All	6.656	0	-10.3511	5.09166e-103	2.14354e-103
CL3630.Contig3_All	2.666	0	-10.3477	7.81712e-103	3.29479e-103
Unigene187_All	5.166	0	-10.3473	8.17135e-103	3.44434e-103
Unigene74849_All	5.25	0	-10.3464	9.17867e-103	3.87007e-103
CL12051.Contig4_All	4.74	0	-10.3437	1.29317e-102	5.46007e-103
Unigene43891_All	17.653	0.013	-10.3398	5.9757e-213	1.26264e-213
CL14578.Contig2_All	9.386	0	-10.3396	2.13917e-102	9.05182e-103
CL4881.Contig2_All	5.413	0	-10.3396	2.15677e-102	9.12759e-103
CL2271.Contig8_All	2.833	0	-10.3381	2.61017e-102	1.10569e-102
CL14765.Contig10_All	3.56	0	-10.3369	3.01411e-102	1.27764e-102
CL224.Contig5_All	7.303	0	-10.3346	4.00931e-102	1.70133e-102
CL6270.Contig1_All	13.746	0	-10.3293	7.75501e-102	3.29917e-102
CL1197.Contig3_All	7.5	0.006	-10.3289	1.01503e-201	2.27658e-202
CL9765.Contig4_All	4.433	0	-10.3272	1.00378e-101	4.27435e-102
CL2350.Contig1_All	5.716	0	-10.3267	1.06698e-101	4.54445e-102
Unigene33967_All	14.343	0	-10.3249	1.33592e-101	5.69482e-102
CL1921.Contig5_All	37.43	0.03	-10.3207	2.11128e-282	3.29444e-283
CL14306.Contig2_All	2.43	0	-10.3175	3.33147e-101	1.42518e-101
CL5573.Contig1_All	5.55	0	-10.3168	3.66222e-101	1.56701e-101
CL6061.Contig2_All	3.136	0	-10.3142	5.0023e-101	2.14211e-101
CL555.Contig6_All	1.866	0	-10.314	5.18608e-101	2.22129e-101
CL1755.Contig1_All	119.553	0.096	-10.3118	0	0
CL2227.Contig6_All	4.646	0	-10.3109	7.54861e-101	3.23855e-101
CL10313.Contig1_All	16.366	0	-10.3102	8.20504e-101	3.52169e-101
CL10199.Contig4_All	4.63	0	-10.3101	8.3653e-101	3.59124e-101
CL1294.Contig3_All	3.143	0	-10.3077	1.12054e-100	4.81601e-101
CL1626.Contig9_All	7.783	0	-10.3067	1.27012e-100	5.46164e-101
CL638.Contig6_All	4.933	0	-10.3053	1.50116e-100	6.45932e-101
CL7824.Contig4_All	5.993	0	-10.3039	1.77878e-100	7.66098e-101
CL6069.Contig7_All	2.606	0	-10.3007	2.64281e-100	1.13985e-100
CL7147.Contig3_All	8.753	0	-10.3006	2.66491e-100	1.14946e-100
CL14004.Contig8_All	2.286	0	-10.3005	2.69453e-100	1.16241e-100
CL7948.Contig6_All	3.573	0	-10.2996	3.0203e-100	1.30378e-100
CL3351.Contig2_All	8.91	0	-10.2981	3.60997e-100	1.55966e-100
CL6537.Contig4_All	2.993	0	-10.2974	3.93655e-100	1.70112e-100
Unigene14617_All	25.606	0.02	-10.2966	0	0
CL8938.Contig8_All	2.416	0	-10.2962	4.60151e-100	1.99003e-100
CL7253.Contig2_All	12.166	0	-10.2956	4.90637e-100	2.12248e-100
CL11130.Contig1_All	11.51	0	-10.2929	6.85989e-100	2.97094e-100
CL3604.Contig3_All	4.576	0	-10.2916	8.04454e-100	3.48573e-100
Unigene31740_All	2.03	0	-10.2878	1.27232e-99	5.52164e-100
CL6422.Contig4_All	6.383	0	-10.2873	1.36038e-99	5.90629e-100
CL15017.Contig6_All	3.806	0.003	-10.2856	4.65893e-37	4.13714e-37
Unigene74738_All	5.24	0	-10.2838	2.0697e-99	8.99866e-100
CL10812.Contig3_All	12.516	0	-10.282	2.58108e-99	1.1234e-99
CL6984.Contig2_All	12.426	0	-10.2809	2.95242e-99	1.28557e-99
Unigene16035_All	7.9	0	-10.2808	2.96885e-99	1.29281e-99
CL3090.Contig5_All	7.806	0	-10.2802	3.21952e-99	1.40256e-99
CL7793.Contig4_All	12.336	0	-10.2776	4.39265e-99	1.91607e-99
CL4284.Contig2_All	36.76	0	-10.2764	5.08024e-99	2.21771e-99
CL51.Contig13_All	8.35	0	-10.2763	5.15145e-99	2.24911e-99
CL2680.Contig6_All	12.57	0	-10.2752	5.84435e-99	2.55253e-99
CL7754.Contig2_All	13.19	0	-10.275	5.99375e-99	2.61797e-99
CL13150.Contig4_All	6.833	0	-10.2745	6.42949e-99	2.80869e-99
Unigene9138_All	4.89	0	-10.2736	7.17302e-99	3.13438e-99
CL12768.Contig5_All	5.383	0	-10.2731	7.56424e-99	3.30649e-99
CL641.Contig49_All	2.456	0	-10.2729	7.73371e-99	3.38176e-99
CL4999.Contig1_All	11.806	0	-10.2706	1.0238e-98	4.48093e-99
CL12727.Contig9_All	5.186	0	-10.2704	1.05288e-98	4.60886e-99
CL874.Contig28_All	2.46	0	-10.2658	1.81957e-98	7.98173e-99
CL5309.Contig7_All	1.576	0	-10.264	2.2704e-98	9.97193e-99
CL13819.Contig1_All	3.233	0	-10.2621	2.85923e-98	1.25652e-98
CL9776.Contig3_All	5.08	0	-10.2597	3.81947e-98	1.68004e-98
CL702.Contig5_All	4.803	0	-10.2591	4.0977e-98	1.8028e-98
CL1802.Contig7_All	9.506	0	-10.2589	4.16648e-98	1.83357e-98
CL2442.Contig3_All	5.346	0	-10.2545	7.08991e-98	3.12578e-98
CL4772.Contig1_All	18.086	0	-10.2538	7.69383e-98	3.39251e-98
CL1894.Contig21_All	5.553	0	-10.253	8.46448e-98	3.7344e-98
CL14842.Contig2_All	12.49	0.01	-10.2527	2.06915e-222	4.19177e-223
CL14734.Contig1_All	23.896	0.02	-10.2512	0	0
Unigene8692_All	5.716	0	-10.2512	1.04849e-97	4.62866e-98
Unigene37442_All	7.013	0	-10.249	1.3738e-97	6.07115e-98
Unigene24625_All	36.796	0.03	-10.2478	0	0
Unigene31695_All	5.73	0	-10.2467	1.79048e-97	7.91917e-98
CL14383.Contig10_All	5.486	0	-10.2411	3.50167e-97	1.55275e-97
Unigene11720_All	67.623	0.056	-10.2398	0	0
CL10074.Contig3_All	6.003	0	-10.2389	4.55264e-97	2.02047e-97
CL7683.Contig2_All	7.543	0	-10.2372	5.56318e-97	2.47049e-97
CL11535.Contig3_All	20.003	0	-10.2368	5.83683e-97	2.59237e-97
CL13969.Contig3_All	5.273	0	-10.2313	1.12097e-96	4.98936e-97
CL658.Contig21_All	5.92	0	-10.2308	1.18597e-96	5.28053e-97
Unigene57446_All	12.876	0	-10.2304	1.24439e-96	5.54137e-97
CL3110.Contig14_All	2.09	0	-10.2284	1.57312e-96	7.01252e-97
CL10381.Contig2_All	5.816	0	-10.227	1.86422e-96	8.31416e-97
CL4179.Contig2_All	4.606	0	-10.2231	2.95496e-96	1.32069e-96
CL3750.Contig2_All	17.62	0	-10.223	2.98851e-96	1.33578e-96
CL3344.Contig6_All	3.573	0	-10.2176	5.65051e-96	2.53171e-96
CL6866.Contig6_All	4.486	0	-10.2159	6.87306e-96	3.08053e-96
Unigene7461_All	4.886	0	-10.2132	9.46651e-96	4.24846e-96
CL10872.Contig1_All	3.466	0	-10.213	9.68315e-96	4.34628e-96
CL5913.Contig3_All	4.356	0	-10.2126	1.01033e-95	4.53582e-96
CL1768.Contig2_All	16.063	0.013	-10.2121	3.18903e-193	7.45493e-194
CL9289.Contig2_All	14.563	0	-10.2118	1.10644e-95	4.96829e-96
CL3373.Contig1_All	16.126	0.013	-10.2118	1.45629e-187	3.50565e-188
CL7289.Contig1_All	3.293	0	-10.2113	1.18418e-95	5.31955e-96
Unigene38182_All	7.36	0	-10.2113	1.18418e-95	5.31955e-96
CL2871.Contig4_All	6.186	0	-10.2059	2.21029e-95	9.95354e-96
CL13219.Contig1_All	5.336	0	-10.2058	2.22896e-95	1.0039e-95
CL3843.Contig2_All	8.43	0	-10.2058	2.22896e-95	1.0039e-95
Unigene38626_All	8.133	0	-10.2054	2.33863e-95	1.05373e-95
CL5150.Contig5_All	6.966	0	-10.2054	2.33863e-95	1.05373e-95
Unigene42362_All	9.05	0	-10.2054	2.33863e-95	1.05373e-95
CL5994.Contig8_All	6.39	0	-10.2043	2.6731e-95	1.20476e-95
CL6288.Contig3_All	19.99	0	-10.2043	2.6731e-95	1.20476e-95
CL2192.Contig7_All	6.316	0	-10.2041	2.734e-95	1.23254e-95
CL48.Contig11_All	2.396	0	-10.204	2.74945e-95	1.23959e-95
CL758.Contig5_All	5.583	0	-10.2025	3.28856e-95	1.48346e-95
CL512.Contig2_All	25.203	0.02	-10.2018	0	0
Unigene44402_All	6.13	0	-10.2017	3.61229e-95	1.62983e-95
CL3745.Contig1_All	5.306	0.003	-10.2003	6.51343e-207	1.42238e-207
CL2506.Contig1_All	2.486	0.003	-10.1982	6.56255e-56	4.44638e-56
Unigene83806_All	3.706	0	-10.1964	6.67888e-95	3.01838e-95
CL3228.Contig6_All	3.166	0	-10.1952	7.67693e-95	3.47155e-95
CL2573.Contig10_All	6.686	0	-10.195	7.85376e-95	3.55175e-95
CL5644.Contig14_All	6.02	0	-10.1947	8.17294e-95	3.6966e-95
CL3380.Contig4_All	3.77	0	-10.1905	1.3332e-94	6.04194e-95
CL785.Contig1_All	68.06	0.056	-10.1884	0	0
CL10602.Contig2_All	13.033	0	-10.1846	2.6132e-94	1.18637e-94
Unigene43871_All	5.373	0	-10.1828	3.22657e-94	1.46613e-94
CL5715.Contig11_All	2.91	0	-10.1804	4.24264e-94	1.92978e-94
CL4293.Contig5_All	2.973	0	-10.1794	4.80934e-94	2.18887e-94
CL2178.Contig6_All	5.106	0	-10.177	6.28841e-94	2.86514e-94
Unigene74678_All	5.763	0	-10.1737	9.1922e-94	4.19439e-94
CL5702.Contig2_All	5.6	0	-10.1705	1.33276e-93	6.08917e-94
CL1493.Contig5_All	18.593	0	-10.169	1.58709e-93	7.25362e-94
CL14538.Contig1_All	22.943	0.02	-10.1687	6.51984e-231	1.26462e-231
CL5825.Contig2_All	9.973	0	-10.1686	1.64719e-93	7.52928e-94
CL5958.Contig1_All	3.98	0	-10.1678	1.80378e-93	8.25338e-94
CL14145.Contig2_All	8.4	0	-10.1668	2.03375e-93	9.31068e-94
CL14948.Contig55_All	26.223	0.023	-10.1641	0	0
CL11535.Contig6_All	20.196	0	-10.1631	3.09734e-93	1.41999e-93
CL2216.Contig1_All	38.683	0.033	-10.1614	1.10794e-191	2.60979e-192
CL1882.Contig5_All	2.623	0	-10.1596	4.63879e-93	2.12924e-93
Unigene9418_All	3.7	0	-10.1588	5.09692e-93	2.34109e-93
Unigene30498_All	16.953	0	-10.1563	6.76532e-93	3.112e-93
Unigene12219_All	9.44	0.006	-10.156	8.13409e-255	1.42173e-255
CL1758.Contig3_All	1.436	0	-10.1548	7.98714e-93	3.67698e-93
Unigene23441_All	4.49	0	-10.1545	8.24227e-93	3.7952e-93
CL219.Contig6_All	4.096	0	-10.1519	1.11378e-92	5.13396e-93
CL14870.Contig25_All	5.933	0	-10.1518	1.12014e-92	5.1636e-93
CL12228.Contig9_All	2.296	0	-10.1513	1.19297e-92	5.50116e-93
CL4763.Contig3_All	6.043	0	-10.1501	1.35716e-92	6.26206e-93
CL9814.Contig1_All	17.676	0	-10.1487	1.59828e-92	7.37905e-93
CL2020.Contig8_All	3.98	0	-10.1485	1.63072e-92	7.52933e-93
CL3144.Contig7_All	2.886	0	-10.1475	1.8344e-92	8.47313e-93
Unigene21928_All	11.853	0	-10.1474	1.85554e-92	8.57132e-93
Unigene31346_All	7.823	0	-10.1467	1.9937e-92	9.21141e-93
CL8316.Contig3_All	3.85	0	-10.1443	2.61959e-92	1.2112e-92
CL6203.Contig3_All	39.136	0.033	-10.1426	0	0
CL6237.Contig3_All	11.23	0	-10.1413	3.69605e-92	1.71188e-92
Unigene57476_All	7.91	0	-10.1411	3.76006e-92	1.74176e-92
CL6250.Contig5_All	7.006	0	-10.141	3.83649e-92	1.77728e-92
CL11890.Contig1_All	3.646	0	-10.1394	4.59708e-92	2.13147e-92
CL6038.Contig4_All	11.973	0	-10.1388	4.88227e-92	2.2646e-92
CL4797.Contig1_All	2.94	0	-10.1375	5.66817e-92	2.63123e-92
CL4712.Contig7_All	9.186	0	-10.1356	6.99352e-92	3.2484e-92
Unigene40849_All	3.31	0	-10.1341	8.33491e-92	3.87403e-92
CL3180.Contig4_All	8.103	0	-10.134	8.40688e-92	3.90774e-92
CL185.Contig1_All	2.066	0	-10.1321	1.04334e-91	4.85295e-92
Unigene23724_All	5.363	0	-10.1311	1.16411e-91	5.4161e-92
CL2799.Contig17_All	2.356	0	-10.1305	1.25082e-91	5.82183e-92
Unigene43931_All	5.473	0	-10.1303	1.26869e-91	5.90656e-92
Unigene13699_All	1.67	0	-10.128	1.64887e-91	7.68366e-92
Unigene12443_All	3.723	0	-10.1274	1.76676e-91	8.23576e-92
Unigene4673_All	3.25	0	-10.1261	2.04684e-91	9.54452e-92
CL2523.Contig7_All	1369.13	1.223	-10.1243	0	0
CL3146.Contig8_All	5.166	0	-10.1242	2.53374e-91	1.18227e-91
CL14817.Contig23_All	5.193	0	-10.1235	2.74664e-91	1.28204e-91
CL7146.Contig2_All	22.456	0	-10.1233	2.80247e-91	1.30827e-91
CL2002.Contig6_All	8.523	0	-10.1218	3.32208e-91	1.55186e-91
CL7492.Contig2_All	7.453	0	-10.1204	3.88163e-91	1.81444e-91
CL7037.Contig1_All	25.846	0.023	-10.1197	7.7299e-209	1.67303e-209
CL5202.Contig7_All	5.503	0	-10.1196	4.24447e-91	1.98483e-91
CL7944.Contig1_All	21.466	0.02	-10.1184	0	0
Unigene36072_All	6.323	0	-10.1156	6.60152e-91	3.09173e-91
CL6509.Contig1_All	17.903	0.016	-10.1156	2.31601e-103	9.72524e-104
CL9823.Contig1_All	4.97	0	-10.1149	7.17747e-91	3.36279e-91
CL6414.Contig4_All	5.543	0	-10.1146	7.36425e-91	3.45166e-91
CL2680.Contig7_All	47.043	0.043	-10.1131	2.00966e-213	4.23457e-214
CL4118.Contig5_All	46.76	0.043	-10.1116	0	0
CL12061.Contig3_All	14.876	0	-10.1112	1.08156e-90	5.07564e-91
CL224.Contig7_All	6.316	0	-10.1088	1.41099e-90	6.62816e-91
CL3864.Contig5_All	6.623	0	-10.1084	1.47765e-90	6.94313e-91
CL15160.Contig9_All	3.313	0	-10.108	1.54319e-90	7.25201e-91
Unigene42155_All	5.7	0	-10.1076	1.60697e-90	7.55271e-91
CL4750.Contig3_All	10.37	0	-10.1048	2.18337e-90	1.02739e-90
Unigene18349_All	1.456	0	-10.103	2.68088e-90	1.26265e-90
CL10630.Contig3_All	7.153	0	-10.1007	3.43954e-90	1.62102e-90
CL13541.Contig1_All	4.236	0	-10.0992	4.10427e-90	1.93544e-90
CL15039.Contig4_All	4.34	0	-10.0952	6.32077e-90	2.98495e-90
CL8974.Contig1_All	40.636	0.036	-10.0939	9.13537e-266	1.527e-266
CL298.Contig1_All	6.59	0	-10.0899	1.1384e-89	5.38898e-90
CL3747.Contig3_All	2.526	0	-10.0898	1.15166e-89	5.45211e-90
CL13719.Contig21_All	2.98	0	-10.0887	1.29292e-89	6.12564e-90
CL7255.Contig1_All	3.95	0	-10.0883	1.35801e-89	6.43655e-90
CL2421.Contig9_All	4.093	0	-10.0854	1.86328e-89	8.84226e-90
Unigene35741_All	13.42	0	-10.0853	1.89578e-89	8.99823e-90
CL62.Contig5_All	11.343	0	-10.0851	1.93999e-89	9.21047e-90
CL14381.Contig2_All	10.333	0	-10.0842	2.12302e-89	1.00814e-89
CL7904.Contig3_All	4.593	0	-10.0833	2.3436e-89	1.11317e-89
CL12034.Contig11_All	6.766	0	-10.0797	3.48867e-89	1.65986e-89
Unigene18473_All	4.39	0	-10.0794	3.60151e-89	1.71399e-89
CL14348.Contig7_All	5.93	0	-10.0792	3.69637e-89	1.75959e-89
CL6092.Contig6_All	4.583	0	-10.0779	4.22514e-89	2.01234e-89
CL566.Contig1_All	6.54	0	-10.0773	4.51817e-89	2.15204e-89
CL5991.Contig4_All	2.263	0	-10.0768	4.80252e-89	2.28807e-89
Unigene21930_All	10.4	0	-10.0764	5.00154e-89	2.38351e-89
CL7870.Contig1_All	40.04	0.04	-10.0764	0	0
CL968.Contig3_All	7.49	0	-10.074	6.51857e-89	3.10886e-89
CL7566.Contig3_All	4.2	0	-10.074	6.51857e-89	3.10886e-89
CL3559.Contig2_All	9.096	0	-10.069	1.12317e-88	5.36878e-89
CL2756.Contig8_All	4.343	0	-10.0659	1.56526e-88	7.49259e-89
CL3348.Contig4_All	3.806	0	-10.0647	1.78443e-88	8.54663e-89
CL9930.Contig1_All	5.926	0	-10.0645	1.83681e-88	8.80034e-89
CL5197.Contig5_All	4.54	0	-10.0616	2.49427e-88	1.19657e-88
Unigene29343_All	64.003	0.06	-10.0588	0	0
CL11819.Contig2_All	13.263	0.013	-10.0559	5.26965e-250	9.39558e-251
CL3748.Contig7_All	6.413	0	-10.0556	4.8213e-88	2.31943e-88
CL14086.Contig13_All	4.95	0	-10.0553	4.96404e-88	2.3884e-88
CL12646.Contig3_All	12.163	0	-10.055	5.14138e-88	2.47389e-88
CL5975.Contig2_All	6.22	0	-10.0546	5.35534e-88	2.5775e-88
CL12432.Contig4_All	1.02	0	-10.0541	5.66058e-88	2.72511e-88
CL4011.Contig2_All	17.323	0	-10.0539	5.74378e-88	2.76534e-88
CL4939.Contig4_All	7.346	0	-10.0535	6.05382e-88	2.91517e-88
CL9496.Contig3_All	8.753	0	-10.0498	9.00608e-88	4.34373e-88
CL14306.Contig18_All	5.3	0	-10.0483	1.05165e-87	5.07448e-88
Unigene84020_All	3.003	0	-10.0459	1.36416e-87	6.58916e-88
CL5435.Contig1_All	3.456	0	-10.0451	1.48501e-87	7.1747e-88
CL14699.Contig10_All	2.753	0	-10.045	1.50687e-87	7.2808e-88
CL14535.Contig3_All	12.613	0	-10.0438	1.71853e-87	8.30931e-88
Unigene57213_All	14.443	0	-10.0425	1.96073e-87	9.48338e-88
CL2362.Contig15_All	3.473	0	-10.0418	2.12163e-87	1.02662e-87
CL506.Contig7_All	3.376	0	-10.0386	2.97961e-87	1.44361e-87
CL1074.Contig1_All	55.9	0.053	-10.0371	0	0
CL3373.Contig5_All	25.43	0	-10.0341	4.8585e-87	2.35901e-87
Unigene74943_All	10.493	0.01	-10.0328	4.58551e-58	3.0264e-58
CL5252.Contig4_All	5.22	0	-10.0324	5.84541e-87	2.83946e-87
CL12165.Contig2_All	10.253	0.01	-10.0319	7.74099e-82	3.95232e-82
CL9510.Contig1_All	17.333	0.016	-10.0315	6.54409e-172	1.72419e-172
CL4499.Contig4_All	5.016	0	-10.0313	6.51337e-87	3.16613e-87
CL5955.Contig11_All	3.403	0	-10.0299	7.62934e-87	3.71165e-87
CL8676.Contig8_All	2.82	0	-10.0284	8.91232e-87	4.33856e-87
CL12637.Contig2_All	4.463	0	-10.0267	1.07228e-86	5.2232e-87
Unigene61856_All	11.86	0	-10.0266	1.08166e-86	5.26957e-87
CL4606.Contig2_All	9.443	0	-10.0266	1.08478e-86	5.28511e-87
CL4543.Contig1_All	22.496	0	-10.0249	1.29756e-86	6.32576e-87
CL3505.Contig5_All	2.94	0	-10.0248	1.30891e-86	6.38193e-87
CL14948.Contig14_All	3.943	0	-10.0246	1.34005e-86	6.53419e-87
CL5482.Contig1_All	2.523	0	-10.0241	1.40873e-86	6.86991e-87
CL9864.Contig2_All	16.253	0.016	-10.0233	3.69811e-171	9.7811e-172
CL1218.Contig10_All	7.243	0	-10.0231	1.56535e-86	7.63899e-87
CL4863.Contig6_All	18.85	0.016	-10.0223	6.68841e-205	1.47438e-205
CL1797.Contig17_All	3.91	0	-10.0221	1.74018e-86	8.49434e-87
Unigene11448_All	15.773	0	-10.0195	2.30071e-86	1.1241e-86
CL14601.Contig2_All	5.653	0	-10.0183	2.61862e-86	1.27992e-86
CL838.Contig9_All	3.236	0	-10.0171	2.9714e-86	1.45308e-86
CL3149.Contig1_All	4.666	0	-10.0114	5.40048e-86	2.64611e-86
CL1823.Contig4_All	2.963	0	-10.0108	5.76135e-86	2.82381e-86
CL6129.Contig7_All	14.133	0	-10.0095	6.61517e-86	3.24453e-86
CL4513.Contig6_All	2.923	0	-10.0077	8.0331e-86	3.94345e-86
CL4021.Contig1_All	3.843	0	-10.0076	8.07973e-86	3.96683e-86
CL6445.Contig6_All	5.9	0	-10.0068	8.85305e-86	4.34759e-86
CL1442.Contig3_All	8.42	0	-10.0067	8.905e-86	4.37338e-86
CL5029.Contig17_All	4.523	0	-10.0042	1.1537e-85	5.67346e-86
CL3109.Contig1_All	5.47	0	-9.99876	2.05639e-85	1.01341e-85
CL4444.Contig2_All	2.17	0	-9.99688	2.50603e-85	1.23584e-85
CL14215.Contig39_All	4.316	0	-9.99685	2.51331e-85	1.23951e-85
CL217.Contig11_All	4.4	0	-9.99583	2.79477e-85	1.37901e-85
CL5354.Contig2_All	13.746	0	-9.99409	3.35655e-85	1.65713e-85
CL2034.Contig5_All	3.613	0	-9.99231	4.04295e-85	1.99738e-85
CL2217.Contig12_All	3.316	0	-9.99195	4.20077e-85	2.07586e-85
CL1173.Contig11_All	2.136	0.003	-9.99094	8.51384e-57	5.70844e-57
Unigene9211_All	1.83	0	-9.9891	5.66006e-85	2.80082e-85
CL5436.Contig1_All	63.593	0.063	-9.98901	5.14754e-168	1.39015e-168
CL2458.Contig15_All	2.243	0	-9.98777	6.50456e-85	3.21992e-85
Unigene40874_All	8.736	0	-9.98763	6.60096e-85	3.26805e-85
CL3175.Contig12_All	2.54	0	-9.98737	6.77836e-85	3.3565e-85
CL14789.Contig2_All	23.896	0	-9.98664	7.31798e-85	3.62573e-85
CL3375.Contig1_All	4.646	0	-9.98505	8.63544e-85	4.2814e-85
Unigene84055_All	17.66	0	-9.98431	9.3261e-85	4.62498e-85
Unigene6459_All	4.17	0	-9.98335	1.03143e-84	5.11629e-85
Unigene35417_All	2.28	0	-9.98028	1.41953e-84	7.0515e-85
CL294.Contig4_All	23.42	0.023	-9.97809	7.48875e-258	1.29188e-258
CL2316.Contig2_All	18.573	0	-9.9747	2.53648e-84	1.2628e-84
CL122.Contig8_All	8.296	0	-9.9745	2.58952e-84	1.28937e-84
CL2590.Contig2_All	4.786	0	-9.97278	3.09403e-84	1.54134e-84
CL14849.Contig7_All	4.3	0	-9.97164	3.48298e-84	1.73617e-84
CL40.Contig7_All	4.906	0	-9.97078	3.80639e-84	1.89832e-84
CL5552.Contig5_All	2.883	0	-9.96786	5.15261e-84	2.57192e-84
Unigene40885_All	5.563	0	-9.96763	5.2762e-84	2.63394e-84
CL14215.Contig37_All	4.193	0	-9.96674	5.78407e-84	2.88872e-84
CL12038.Contig3_All	7.69	0	-9.96548	6.5889e-84	3.29331e-84
CL336.Contig1_All	3.843	0	-9.96539	6.64724e-84	3.32288e-84
CL15013.Contig2_All	1.393	0	-9.96421	7.5078e-84	3.75468e-84
CL3173.Contig1_All	10.02	0	-9.96349	8.08557e-84	4.04512e-84
CL10700.Contig3_All	13.716	0	-9.96174	9.68907e-84	4.85181e-84
CL13759.Contig6_All	8.983	0	-9.96159	9.83399e-84	4.92468e-84
CL1347.Contig3_All	4.143	0	-9.96085	1.06221e-83	5.32166e-84
Unigene83414_All	10.813	0	-9.96007	1.15079e-83	5.76787e-84
CL1875.Contig3_All	3.946	0	-9.95718	1.55003e-83	7.77273e-84
CL9273.Contig3_All	8.45	0	-9.9564	1.67967e-83	8.42493e-84
CL2162.Contig2_All	13.116	0.013	-9.95571	9.61983e-193	2.25325e-193
CL14337.Contig8_All	3.28	0	-9.95539	1.86395e-83	9.35264e-84
CL2783.Contig5_All	10.246	0	-9.9549	1.96037e-83	9.83951e-84
Unigene33549_All	3.703	0	-9.95484	1.97199e-83	9.89843e-84
CL522.Contig6_All	2.38	0	-9.95383	2.18827e-83	1.09887e-83
CL555.Contig12_All	1.48	0	-9.9531	2.35758e-83	1.18404e-83
CL40.Contig2_All	5.556	0	-9.94974	3.3282e-83	1.67438e-83
CL1816.Contig4_All	9.956	0	-9.9475	4.18531e-83	2.10765e-83
CL13416.Contig11_All	4.5	0	-9.94634	4.71552e-83	2.37538e-83
Unigene35148_All	2.636	0	-9.94575	5.0046e-83	2.52177e-83
CL3769.Contig7_All	4.413	0	-9.94549	5.1408e-83	2.59056e-83
CL8835.Contig2_All	8.003	0	-9.94537	5.20234e-83	2.62173e-83
CL218.Contig2_All	5.543	0	-9.9429	6.70264e-83	3.3807e-83
CL2841.Contig4_All	6.136	0	-9.94158	7.66592e-83	3.86797e-83
CL5440.Contig3_All	6.79	0	-9.94135	7.8507e-83	3.96169e-83
CL11947.Contig4_All	6.27	0	-9.93977	9.21497e-83	4.65666e-83
CL8823.Contig5_All	6.946	0	-9.93787	1.11886e-82	5.65711e-83
Unigene11114_All	6.226	0	-9.93737	1.17687e-82	5.95258e-83
CL5686.Contig3_All	8.333	0	-9.93696	1.22711e-82	6.20747e-83
CL13523.Contig4_All	1.653	0	-9.93608	1.34192e-82	6.79111e-83
CL5853.Contig4_All	19.326	0	-9.93438	1.59523e-82	8.07994e-83
Unigene13949_All	7.72	0	-9.93274	1.88536e-82	9.55643e-83
CL1214.Contig1_All	6.92	0	-9.93212	2.00737e-82	1.01773e-82
CL14748.Contig17_All	4.583	0	-9.93182	2.06808e-82	1.04871e-82
CL5188.Contig4_All	18.99	0	-9.92859	2.87086e-82	1.45853e-82
CL89.Contig16_All	55.053	0.056	-9.92707	0	0
CL12502.Contig8_All	1.89	0	-9.92457	4.31142e-82	2.19358e-82
CL1121.Contig7_All	4.933	0	-9.92392	4.60356e-82	2.34335e-82
CL1634.Contig8_All	0.846	0	-9.92247	5.32809e-82	2.71479e-82
CL14688.Contig1_All	34.35	0	-9.92123	6.04041e-82	3.07978e-82
CL12783.Contig2_All	13.74	0	-9.92111	6.11305e-82	3.117e-82
CL1227.Contig7_All	12.3	0	-9.92108	6.13107e-82	3.12638e-82
CL2486.Contig1_All	8.513	0	-9.92034	6.60646e-82	3.37022e-82
CL4416.Contig2_All	2.61	0	-9.91874	7.76322e-82	3.96391e-82
CL1926.Contig2_All	3.386	0	-9.91752	8.77651e-82	4.48372e-82
CL8568.Contig2_All	6.686	0	-9.91604	1.01945e-81	5.21096e-82
Unigene87747_All	13.363	0	-9.9144	1.20207e-81	6.14816e-82
CL14953.Contig7_All	2.206	0	-9.91378	1.27983e-81	6.54902e-82
CL5100.Contig3_All	24.356	0.023	-9.91341	0	0
CL328.Contig4_All	3.53	0	-9.91154	1.60272e-81	8.2067e-82
CL6324.Contig3_All	2.853	0	-9.91005	1.86198e-81	9.53937e-82
CL6198.Contig9_All	3.73	0	-9.90978	1.91288e-81	9.80132e-82
CL7670.Contig1_All	7.716	0	-9.90862	2.14988e-81	1.10223e-81
CL11466.Contig1_All	5.803	0	-9.90835	2.20801e-81	1.13251e-81
CL12682.Contig1_All	4.71	0	-9.90787	2.31629e-81	1.1884e-81
Unigene12190_All	3.096	0	-9.9053	2.9986e-81	1.53976e-81
CL8892.Contig2_All	15.14	0	-9.90515	3.04356e-81	1.56313e-81
CL3527.Contig1_All	5.81	0	-9.90398	3.42244e-81	1.75803e-81
CL3176.Contig2_All	4.803	0	-9.90272	3.88121e-81	1.99525e-81
CL62.Contig1_All	8.153	0	-9.90257	3.9399e-81	2.02555e-81
Unigene6553_All	5.863	0	-9.90194	4.19585e-81	2.1579e-81
CL702.Contig3_All	3.59	0	-9.9014	4.42743e-81	2.27823e-81
CL607.Contig14_All	2.3	0	-9.89983	5.17557e-81	2.66495e-81
CL2349.Contig14_All	2.54	0	-9.89926	5.47914e-81	2.82211e-81
CL3921.Contig12_All	2.77	0	-9.89875	5.76671e-81	2.97058e-81
CL9619.Contig3_All	4.696	0	-9.89812	6.14307e-81	3.16483e-81
CL13675.Contig2_All	2.346	0	-9.89809	6.16089e-81	3.1744e-81
CL7725.Contig3_All	16.983	0	-9.89402	9.24417e-81	4.77074e-81
CL2435.Contig3_All	4.43	0	-9.89372	9.52636e-81	4.91695e-81
CL750.Contig7_All	3.733	0	-9.89224	1.10381e-80	5.70098e-81
CL5481.Contig1_All	1.566	0	-9.89215	1.11373e-80	5.75286e-81
CL15178.Contig6_All	2.726	0	-9.89169	1.16513e-80	6.01945e-81
CL399.Contig34_All	0.81	0	-9.89064	1.29466e-80	6.69063e-81
Unigene21070_All	4.406	0	-9.88445	2.39271e-80	1.23947e-80
CL9621.Contig1_All	3.283	0	-9.88409	2.48055e-80	1.28528e-80
CL2266.Contig2_All	8.14	0.01	-9.88361	2.92389e-160	8.2248e-161
CL5418.Contig6_All	4.706	0	-9.88211	3.01699e-80	1.56453e-80
CL6913.Contig6_All	5.02	0	-9.88168	3.14716e-80	1.63223e-80
CL11310.Contig10_All	1.963	0	-9.88089	3.40293e-80	1.76582e-80
CL3797.Contig5_All	4.92	0	-9.87845	4.33163e-80	2.2496e-80
CL6303.Contig2_All	9.346	0	-9.878	4.53234e-80	2.35412e-80
CL6066.Contig9_All	3.42	0	-9.87729	4.85692e-80	2.5239e-80
CL6080.Contig2_All	6.56	0	-9.87723	4.88584e-80	2.53924e-80
CL3677.Contig3_All	9.09	0	-9.87674	5.12749e-80	2.66529e-80
CL10497.Contig5_All	3.693	0	-9.87558	5.75052e-80	2.99039e-80
Unigene74704_All	3.72	0	-9.87546	5.82027e-80	3.02684e-80
CL13766.Contig3_All	4.456	0	-9.875	6.08903e-80	3.16755e-80
CL1918.Contig5_All	9.916	0	-9.87277	7.58921e-80	3.95168e-80
Unigene32022_All	2.82	0	-9.87206	8.13422e-80	4.23697e-80
CL2205.Contig2_All	2.233	0	-9.86924	1.0737e-79	5.6e-80
CL8112.Contig2_All	6.226	0	-9.86813	1.19707e-79	6.24604e-80
CL13725.Contig2_All	97.696	0.103	-9.86805	0	0
CL14507.Contig1_All	2.54	0	-9.86709	1.3265e-79	6.92462e-80
Unigene18420_All	1.806	0	-9.86644	1.41351e-79	7.38015e-80
CL5644.Contig5_All	3.646	0	-9.86577	1.51056e-79	7.88962e-80
CL3434.Contig5_All	5.936	0	-9.86275	2.0311e-79	1.06228e-79
CL1368.Contig4_All	9.543	0	-9.86182	2.22402e-79	1.16359e-79
CL14213.Contig18_All	4.19	0	-9.86133	2.33434e-79	1.22152e-79
CL11896.Contig2_All	4.436	0	-9.86105	2.39818e-79	1.25537e-79
CL12372.Contig11_All	2.076	0	-9.86003	2.64976e-79	1.38772e-79
CL7068.Contig2_All	4.05	0	-9.8596	2.7644e-79	1.44801e-79
CL13545.Contig1_All	206.513	0.226	-9.85899	0	0
CL2523.Contig8_All	4.41	0	-9.85811	3.19636e-79	1.67536e-79
CL8435.Contig1_All	4.093	0	-9.85601	3.92694e-79	2.05998e-79
CL2710.Contig3_All	2.403	0	-9.8556	4.08452e-79	2.14302e-79
Unigene31970_All	4.996	0	-9.8552	4.24793e-79	2.22941e-79
Unigene13013_All	3.206	0	-9.85262	5.46213e-79	2.86951e-79
CL477.Contig17_All	137.086	0.146	-9.8525	0	0
CL2424.Contig7_All	7.263	0	-9.85247	5.54551e-79	2.91348e-79
CL14670.Contig7_All	7.39	0	-9.85234	5.61241e-79	2.94915e-79
Unigene29830_All	235.883	0.256	-9.85015	0	0
CL3451.Contig1_All	6.6	0	-9.84861	8.07461e-79	4.24892e-79
CL5521.Contig2_All	3.25	0	-9.84746	9.03362e-79	4.75551e-79
CL11030.Contig1_All	5.493	0	-9.84643	9.98383e-79	5.25818e-79
CL6983.Contig2_All	9.05	0	-9.84209	1.52154e-78	8.03036e-79
CL1921.Contig2_All	103.073	0.113	-9.84085	0	0
CL1822.Contig8_All	2.106	0	-9.83961	1.93414e-78	1.02169e-78
CL346.Contig2_All	3.3	0	-9.83946	1.96362e-78	1.03738e-78
CL2351.Contig4_All	209.743	0.23	-9.83942	0	0
CL5690.Contig2_All	6.376	0	-9.83811	2.23705e-78	1.18273e-78
Unigene74510_All	3.263	0	-9.83446	3.18283e-78	1.68492e-78
Unigene58399_All	3.136	0.003	-9.83326	2.66203e-55	1.81707e-55
CL7082.Contig14_All	2.94	0	-9.83242	3.87749e-78	2.05469e-78
CL1697.Contig1_All	69.283	0.076	-9.83211	0	0
CL14045.Contig1_All	1.663	0	-9.83207	4.00876e-78	2.12487e-78
CL12532.Contig3_All	8.45	0	-9.82936	5.20705e-78	2.76307e-78
CL266.Contig1_All	4.37	0	-9.82743	6.26834e-78	3.32913e-78
CL6371.Contig4_All	6.633	0	-9.82724	6.38322e-78	3.39073e-78
CL7631.Contig4_All	2.46	0	-9.82661	6.78356e-78	3.60444e-78
CL13020.Contig4_All	5.71	0.006	-9.8259	4.76559e-52	3.39317e-52
Unigene32667_All	7.36	0	-9.82395	8.75939e-78	4.65968e-78
Unigene35226_All	2.59	0	-9.82322	9.39328e-78	4.9992e-78
CL1124.Contig5_All	4.016	0	-9.82224	1.03221e-77	5.49637e-78
CL3661.Contig1_All	3.61	0	-9.82087	1.17643e-77	6.26905e-78
Unigene74584_All	3.81	0	-9.81986	1.29692e-77	6.9139e-78
CL14526.Contig3_All	4.9	0	-9.81928	1.37012e-77	7.30542e-78
CL3488.Contig5_All	4.273	0	-9.8176	1.61021e-77	8.59203e-78
CL8543.Contig1_All	5.836	0	-9.81712	1.6853e-77	8.99578e-78
CL13191.Contig1_All	2.613	0	-9.81683	1.73208e-77	9.24709e-78
CL5983.Contig4_All	5.216	0	-9.81534	1.99926e-77	1.06784e-77
CL15054.Contig3_All	2.53	0	-9.81374	2.32865e-77	1.24457e-77
CL9690.Contig3_All	5.083	0	-9.81279	2.55149e-77	1.36437e-77
CL1489.Contig1_All	7.01	0	-9.81253	2.61421e-77	1.39823e-77
CL8179.Contig5_All	5.686	0	-9.81186	2.78764e-77	1.49116e-77
CL2205.Contig4_All	7.493	0.01	-9.81157	1.01219e-66	6.03228e-67
CL3039.Contig4_All	1.79	0	-9.81093	3.04533e-77	1.62976e-77
CL14219.Contig4_All	10.79	0.013	-9.80833	2.04267e-179	5.15992e-180
CL578.Contig6_All	2.026	0	-9.80687	4.4887e-77	2.40565e-77
CL13366.Contig2_All	11.703	0	-9.80542	5.14929e-77	2.76174e-77
Unigene18537_All	8.496	0	-9.80494	5.39118e-77	2.89182e-77
CL51.Contig20_All	2.073	0	-9.80484	5.4401e-77	2.91856e-77
CL14513.Contig6_All	7.643	0	-9.80308	6.43739e-77	3.45518e-77
Unigene57381_All	5.236	0	-9.80269	6.67663e-77	3.58482e-77
CL1352.Contig2_All	2.913	0	-9.80259	6.73801e-77	3.61798e-77
CL2692.Contig4_All	2.99	0	-9.80182	7.24819e-77	3.8946e-77
CL7911.Contig6_All	3.696	0	-9.79918	9.30924e-77	5.00978e-77
CL2051.Contig17_All	2.053	0	-9.79915	9.33734e-77	5.0252e-77
CL3230.Contig1_All	6.636	0	-9.79867	9.7765e-77	5.26215e-77
Unigene4771_All	3.71	0	-9.79466	1.42888e-76	7.70275e-77
CL744.Contig5_All	6.323	0	-9.79317	1.64473e-76	8.8729e-77
CL5037.Contig4_All	14.053	0	-9.79304	1.66499e-76	8.9827e-77
CL1823.Contig3_All	2.5	0	-9.79087	2.04365e-76	1.10382e-76
CL3974.Contig1_All	7.473	0	-9.79048	2.12001e-76	1.14533e-76
CL545.Contig6_All	8.543	0	-9.78984	2.25417e-76	1.21801e-76
CL1921.Contig3_All	6.993	0	-9.78457	3.70542e-76	2.00549e-76
CL1110.Contig7_All	3.48	0	-9.7802	5.58846e-76	3.03049e-76
CL6204.Contig10_All	34.353	0.04	-9.7791	0	0
CL3401.Contig10_All	14.693	0.016	-9.77862	0	0
CL3108.Contig3_All	34.816	0.04	-9.77797	0	0
CL6013.Contig7_All	3.326	0	-9.77575	8.47714e-76	4.60922e-76
CL10683.Contig1_All	4.513	0	-9.77536	8.79532e-76	4.78304e-76
CL7824.Contig3_All	4.396	0	-9.77355	1.04154e-75	5.66761e-76
CL4763.Contig6_All	4.8	0	-9.77336	1.06077e-75	5.77353e-76
CL5764.Contig6_All	5.946	0	-9.7726	1.13822e-75	6.19824e-76
CL3859.Contig6_All	5.566	0	-9.77168	1.24006e-75	6.75775e-76
CL3317.Contig2_All	17.36	0.02	-9.76944	1.04451e-172	2.7356e-173
Unigene44027_All	5.073	0	-9.76941	1.53301e-75	8.36225e-76
CL7098.Contig2_All	1.926	0	-9.76909	1.58074e-75	8.62453e-76
CL1867.Contig2_All	1.843	0	-9.76586	2.13698e-75	1.16739e-75
CL641.Contig48_All	1.906	0	-9.7647	2.38003e-75	1.30074e-75
CL4692.Contig1_All	3.693	0	-9.76417	2.49998e-75	1.36669e-75
Unigene83257_All	3.82	0	-9.76345	2.67562e-75	1.46287e-75
CL2051.Contig11_All	2.206	0	-9.76232	2.97169e-75	1.62502e-75
CL3833.Contig2_All	6.416	0	-9.761	3.36091e-75	1.839e-75
CL5849.Contig2_All	11.793	0	-9.76063	3.47645e-75	1.90264e-75
CL2051.Contig3_All	1.856	0	-9.76037	3.56294e-75	1.95031e-75
CL3235.Contig3_All	6.06	0	-9.75881	4.11847e-75	2.25554e-75
CL5795.Contig2_All	4.016	0	-9.75778	4.53158e-75	2.48262e-75
CL4385.Contig8_All	4.12	0	-9.75473	6.02025e-75	3.30059e-75
CL1476.Contig12_All	2.79	0	-9.7539	6.50263e-75	3.56626e-75
CL9638.Contig2_All	3.89	0	-9.7538	6.56185e-75	3.59955e-75
CL13191.Contig5_All	2.123	0	-9.7534	6.80878e-75	3.73584e-75
CL492.Contig23_All	2.78	0	-9.753	7.06462e-75	3.8773e-75
CL14353.Contig2_All	7.9	0	-9.752	7.74782e-75	4.25489e-75
CL12034.Contig8_All	18.303	0.023	-9.75164	0	0
CL2802.Contig1_All	18.723	0.02	-9.75078	0	0
CL7464.Contig4_All	7.056	0	-9.74953	9.73909e-75	5.35143e-75
CL7937.Contig4_All	6.643	0	-9.74923	1.00135e-74	5.50281e-75
CL9702.Contig3_All	3.92	0	-9.74913	1.01064e-74	5.55422e-75
CL2859.Contig4_All	6.67	0	-9.74817	1.10527e-74	6.07664e-75
CL14128.Contig6_All	1.85	0	-9.7479	1.1329e-74	6.22923e-75
Unigene5246_All	8.333	0	-9.74756	1.1685e-74	6.42538e-75
CL11687.Contig4_All	5.276	0	-9.7475	1.17564e-74	6.46534e-75
Unigene22077_All	6.41	0	-9.74743	1.18282e-74	6.50556e-75
CL13217.Contig3_All	11.526	0	-9.74683	1.2505e-74	6.87897e-75
CL11306.Contig1_All	8.37	0	-9.74573	1.38487e-74	7.62022e-75
Unigene9782_All	3.066	0	-9.74566	1.39333e-74	7.66764e-75
CL11191.Contig2_All	53.16	0.06	-9.74565	0	0
Unigene18422_All	2.613	0	-9.74542	1.42375e-74	7.83593e-75
CL3606.Contig6_All	3.03	0	-9.74211	1.93371e-74	1.06533e-74
CL6458.Contig2_All	3.506	0	-9.74187	1.97584e-74	1.08873e-74
Unigene39578_All	13.06	0.016	-9.7379	4.44972e-161	1.24512e-161
CL3505.Contig4_All	2.513	0	-9.73559	3.52217e-74	1.94588e-74
CL594.Contig3_All	4.87	0	-9.7338	4.15117e-74	2.29428e-74
CL14349.Contig5_All	3.65	0	-9.73306	4.44349e-74	2.45666e-74
CL14084.Contig3_All	5.333	0	-9.72904	6.42368e-74	3.55677e-74
Unigene83958_All	4.25	0	-9.72843	6.79138e-74	3.76163e-74
Unigene30480_All	36.073	0.043	-9.72693	0	0
CL2019.Contig1_All	5.72	0	-9.72575	8.67881e-74	4.80998e-74
CL15070.Contig1_All	118.67	0.14	-9.72484	0	0
CL1324.Contig10_All	2.066	0	-9.72439	9.82532e-74	5.44781e-74
CL2510.Contig8_All	2.73	0	-9.72338	1.07832e-73	5.98123e-74
CL13842.Contig11_All	8.573	0	-9.72236	1.18366e-73	6.56698e-74
CL5593.Contig5_All	9.116	0	-9.72198	1.22478e-73	6.79588e-74
CL490.Contig1_All	4.456	0	-9.71824	1.72385e-73	9.57407e-74
CL14243.Contig10_All	7.383	0	-9.71663	1.99475e-73	1.10848e-73
CL5847.Contig2_All	6.273	0	-9.71595	2.12263e-73	1.17981e-73
CL5100.Contig1_All	35.436	0.043	-9.71478	0	0
CL4888.Contig6_All	22.936	0.026	-9.7147	2.3035e-283	3.58374e-284
Unigene32879_All	2.976	0	-9.71462	2.39609e-73	1.33239e-73
Unigene11157_All	1.95	0	-9.71123	3.25959e-73	1.81456e-73
CL5282.Contig16_All	3.023	0	-9.70958	3.78413e-73	2.10784e-73
CL279.Contig3_All	3.403	0	-9.70855	4.15339e-73	2.31481e-73
CL2007.Contig6_All	3.436	0	-9.70783	4.4339e-73	2.47169e-73
Unigene97_All	108.93	0.13	-9.70677	0	0
CL12025.Contig2_All	8.136	0	-9.7055	5.47947e-73	3.05657e-73
Unigene417_All	5.333	0	-9.70174	7.69311e-73	4.29707e-73
CL2156.Contig12_All	3.226	0	-9.7005	8.60441e-73	4.809e-73
Unigene42353_All	3.543	0	-9.69908	9.77613e-73	5.46689e-73
Unigene75373_All	19.533	0	-9.69891	9.92858e-73	5.55305e-73
CL15165.Contig1_All	4.956	0	-9.69891	9.92858e-73	5.55305e-73
CL773.Contig4_All	2.493	0	-9.69822	1.05666e-72	5.91155e-73
CL7858.Contig2_All	5.146	0	-9.69673	1.20842e-72	6.76281e-73
CL4286.Contig3_All	1.24	0	-9.69538	1.36431e-72	7.64067e-73
Unigene39416_All	2.533	0	-9.69407	1.53604e-72	8.60575e-73
CL3270.Contig6_All	6.716	0	-9.69382	1.56991e-72	8.79642e-73
CL355.Contig33_All	2.2	0	-9.69233	1.79449e-72	1.00642e-72
CL5958.Contig6_All	4.643	0	-9.69094	2.03287e-72	1.14074e-72
CL12327.Contig1_All	15.663	0	-9.69053	2.11039e-72	1.18443e-72
Unigene74970_All	10.943	0	-9.69042	2.13008e-72	1.19561e-72
CL14703.Contig3_All	6.016	0	-9.68844	2.54462e-72	1.42939e-72
CL4989.Contig6_All	3.75	0	-9.68816	2.60879e-72	1.46568e-72
CL12192.Contig1_All	9.14	0	-9.68799	2.6497e-72	1.48883e-72
CL12784.Contig3_All	5.236	0	-9.6876	2.74249e-72	1.54105e-72
CL6632.Contig1_All	16.93	0.02	-9.68531	5.19014e-179	1.31362e-179
CL13006.Contig2_All	6.62	0	-9.68467	3.56384e-72	2.00532e-72
CL7621.Contig1_All	4.566	0	-9.68426	3.70011e-72	2.08223e-72
CL1979.Contig1_All	1.843	0	-9.68401	3.78182e-72	2.12844e-72
CL9034.Contig3_All	8.14	0	-9.68338	4.00037e-72	2.25206e-72
CL2435.Contig2_All	1.453	0	-9.68223	4.43376e-72	2.49768e-72
CL9427.Contig4_All	7.953	0	-9.67947	5.67493e-72	3.20037e-72
Unigene5280_All	2.813	0	-9.67929	5.76375e-72	3.25099e-72
CL224.Contig4_All	5.13	0	-9.67782	6.57357e-72	3.70918e-72
CL7403.Contig11_All	7.14	0	-9.67561	8.00468e-72	4.52063e-72
CL2960.Contig3_All	4.496	0	-9.67262	1.04453e-71	5.90445e-72
CL905.Contig12_All	2.7	0	-9.67206	1.0981e-71	6.20895e-72
CL15052.Contig16_All	3.733	0	-9.67072	1.23635e-71	6.9967e-72
CL14213.Contig23_All	2.616	0	-9.67072	1.23635e-71	6.9967e-72
CL13623.Contig2_All	4.64	0	-9.6704	1.27169e-71	7.1975e-72
CL127.Contig13_All	2.09	0	-9.66934	1.39695e-71	7.90946e-72
CL2458.Contig1_All	1.706	0	-9.66737	1.66435e-71	9.43272e-72
CL1421.Contig9_All	3.266	0	-9.66715	1.69579e-71	9.61244e-72
CL3840.Contig6_All	4.546	0	-9.66698	1.72249e-71	9.76483e-72
CL892.Contig1_All	2.853	0	-9.66662	1.77715e-71	1.00769e-71
CL15040.Contig6_All	6.9	0	-9.66638	1.81643e-71	1.03013e-71
CL2161.Contig1_All	1.62	0	-9.66627	1.83316e-71	1.0399e-71
CL2510.Contig12_All	2.78	0	-9.665	2.05169e-71	1.16463e-71
CL449.Contig93_All	0.903	0	-9.66461	2.1235e-71	1.20565e-71
CL2399.Contig5_All	3.093	0	-9.66043	3.07458e-71	1.7481e-71
CL14838.Contig1_All	3.213	0	-9.65463	5.12795e-71	2.92173e-71
CL11964.Contig17_All	1.94	0	-9.65406	5.3924e-71	3.07291e-71
CL5413.Contig5_All	6.123	0	-9.65392	5.46055e-71	3.11191e-71
CL8490.Contig1_All	6.923	0	-9.65388	5.47721e-71	3.12174e-71
CL1060.Contig2_All	4.266	0	-9.65171	6.63484e-71	3.78399e-71
CL604.Contig15_All	2.233	0	-9.65035	7.47185e-71	4.26595e-71
Unigene13040_All	7.66	0.01	-9.64891	7.06987e-188	1.69884e-188
CL11364.Contig3_All	5.163	0	-9.64824	8.99231e-71	5.13901e-71
CL5150.Contig4_All	4.966	0	-9.64759	9.51497e-71	5.43947e-71
CL7792.Contig4_All	4.663	0	-9.64731	9.75466e-71	5.57859e-71
CL7056.Contig4_All	14.486	0.016	-9.64676	3.45679e-226	6.87735e-227
CL3612.Contig4_All	6.84	0	-9.64645	1.05174e-70	6.01773e-71
CL622.Contig1_All	0.843	0	-9.64638	1.05835e-70	6.05585e-71
CL8052.Contig2_All	20.02	0.026	-9.64467	4.4361e-153	1.2988e-153
CL3970.Contig1_All	3.073	0	-9.64412	1.29078e-70	7.38899e-71
Unigene13034_All	1.433	0	-9.64365	1.3446e-70	7.69874e-71
Unigene31592_All	2.093	0	-9.64365	1.3446e-70	7.69874e-71
Unigene16452_All	7.456	0.01	-9.6425	3.59423e-139	1.14913e-139
CL3769.Contig2_All	3.6	0	-9.64175	1.58861e-70	9.10221e-71
Unigene83960_All	1.92	0	-9.63973	1.89438e-70	1.08647e-70
Unigene1631_All	3.256	0	-9.63865	2.08185e-70	1.19456e-70
CL757.Contig4_All	12.003	0	-9.63818	2.1691e-70	1.24469e-70
CL3515.Contig2_All	2.963	0	-9.63789	2.22431e-70	1.27658e-70
CL7644.Contig3_All	8.883	0	-9.63425	3.05885e-70	1.75714e-70
CL7626.Contig1_All	3.103	0	-9.63374	3.19553e-70	1.83674e-70
CL296.Contig7_All	4.776	0	-9.63269	3.50159e-70	2.01331e-70
CL12947.Contig1_All	1.746	0	-9.63237	3.60221e-70	2.07149e-70
CL9088.Contig1_All	6.113	0	-9.62878	4.92216e-70	2.83418e-70
Unigene25813_All	16.47	0.023	-9.62677	0	0
CL82.Contig19_All	11.213	0	-9.62606	6.23677e-70	3.59439e-70
CL2301.Contig8_All	2.446	0	-9.62577	6.39657e-70	3.68669e-70
CL624.Contig4_All	5.386	0	-9.625	6.83425e-70	3.94042e-70
CL13046.Contig3_All	1.633	0	-9.62439	7.21032e-70	4.15858e-70
CL5507.Contig5_All	4.266	0	-9.621	9.67053e-70	5.58496e-70
Unigene44363_All	8.393	0	-9.62082	9.82356e-70	5.67424e-70
CL494.Contig9_All	1.243	0	-9.61998	1.05637e-69	6.10373e-70
CL2912.Contig19_All	1.703	0	-9.61954	1.09702e-69	6.34059e-70
CL9802.Contig2_All	10.266	0	-9.61884	1.16481e-69	6.7346e-70
CL7692.Contig4_All	4.646	0	-9.61877	1.17217e-69	6.77748e-70
CL14922.Contig1_All	10.796	0	-9.61841	1.20983e-69	6.996e-70
CL10117.Contig4_All	5.496	0	-9.61749	1.30925e-69	7.5737e-70
CL10478.Contig1_All	13.213	0	-9.61691	1.37694e-69	7.96827e-70
Unigene40996_All	2.906	0	-9.61618	1.46665e-69	8.49058e-70
CL1481.Contig3_All	1.986	0	-9.61471	1.6643e-69	9.64039e-70
CL1110.Contig8_All	3.03	0	-9.61016	2.46479e-69	1.42947e-69
CL3918.Contig4_All	2.253	0	-9.60983	2.53578e-69	1.47095e-69
CL31.Contig2_All	11.366	0.013	-9.60963	1.17781e-194	2.73377e-195
CL3737.Contig1_All	7.226	0	-9.6095	2.60922e-69	1.51364e-69
CL1214.Contig3_All	12.013	0.016	-9.60823	1.14078e-144	3.52329e-145
Unigene10255_All	2.55	0	-9.60818	2.92465e-69	1.69716e-69
Unigene38612_All	2.04	0	-9.6074	3.1256e-69	1.81434e-69
CL15078.Contig7_All	3.31	0	-9.60538	3.72028e-69	2.16115e-69
Unigene28918_All	2.696	0	-9.60523	3.76732e-69	2.18882e-69
CL7485.Contig2_All	2.55	0	-9.60257	4.73394e-69	2.75232e-69
CL14888.Contig15_All	3.123	0	-9.60205	4.94911e-69	2.87773e-69
CL7500.Contig1_All	2.66	0	-9.60109	5.37469e-69	3.12602e-69
CL12429.Contig2_All	1.443	0	-9.59943	6.1977e-69	3.60755e-69
CL11091.Contig6_All	4.03	0	-9.59924	6.29616e-69	3.66545e-69
CL902.Contig3_All	7.27	0	-9.59746	7.32956e-69	4.2709e-69
CL3774.Contig7_All	3.936	0	-9.59631	8.08608e-69	4.71421e-69
CL12176.Contig2_All	1.79	0	-9.59631	8.08608e-69	4.71421e-69
CL1484.Contig16_All	3.513	0	-9.59576	8.47968e-69	4.94498e-69
Unigene9266_All	5.726	0	-9.59245	1.12461e-68	6.5669e-69
CL3770.Contig5_All	2.773	0	-9.59241	1.12814e-68	6.58787e-69
CL1421.Contig15_All	2.836	0	-9.59182	1.18675e-68	6.93267e-69
CL14400.Contig2_All	11.156	0	-9.59052	1.32632e-68	7.75129e-69
CL14551.Contig1_All	2.993	0	-9.58988	1.39949e-68	8.18318e-69
CL15137.Contig15_All	3.496	0	-9.58955	1.44002e-68	8.42151e-69
CL14019.Contig2_All	3.256	0	-9.58817	1.6195e-68	9.47663e-69
CL14086.Contig9_All	4.346	0	-9.58813	1.62459e-68	9.50692e-69
Unigene14559_All	1.853	0	-9.58712	1.76993e-68	1.03623e-68
CL2794.Contig1_All	3.866	0	-9.58421	2.26842e-68	1.3292e-68
CL10133.Contig5_All	3.803	0	-9.58342	2.42422e-68	1.42139e-68
CL5689.Contig3_All	5.736	0	-9.5826	2.59971e-68	1.52484e-68
CL12588.Contig4_All	13.033	0.016	-9.58251	6.31328e-237	1.19132e-237
CL3396.Contig6_All	1.516	0	-9.58162	2.8232e-68	1.65688e-68
CL5192.Contig3_All	6.3	0	-9.58038	3.13644e-68	1.84111e-68
CL1000.Contig1_All	2.596	0	-9.57188	6.44109e-68	3.79245e-68
CL6050.Contig1_All	12.416	0	-9.57181	6.48211e-68	3.8168e-68
CL12776.Contig13_All	2.14	0	-9.57082	7.04197e-68	4.14797e-68
Unigene33602_All	2.786	0	-9.56965	7.77495e-68	4.58069e-68
Unigene35702_All	4.366	0	-9.56867	8.4463e-68	4.9783e-68
CL13695.Contig14_All	8.996	0	-9.56859	8.50012e-68	5.01028e-68
Unigene31935_All	2.823	0	-9.56738	9.41437e-68	5.55092e-68
CL48.Contig3_All	1.203	0	-9.56659	1.00667e-67	5.9371e-68
CL14638.Contig1_All	3.43	0	-9.56659	1.00667e-67	5.9371e-68
CL10518.Contig1_All	7.633	0	-9.56629	1.03269e-67	6.09121e-68
CL2575.Contig10_All	9.213	0	-9.56522	1.1289e-67	6.66283e-68
CL5467.Contig15_All	4.946	0	-9.56413	1.23811e-67	7.3116e-68
CL13046.Contig1_All	0.83	0	-9.56344	1.31142e-67	7.74576e-68
CL2205.Contig21_All	1.313	0	-9.56238	1.43396e-67	8.47304e-68
Unigene18377_All	2.413	0	-9.56101	1.60871e-67	9.50957e-68
CL13544.Contig3_All	2.67	0	-9.56033	1.70358e-67	1.00746e-67
CL1882.Contig9_All	3.42	0	-9.55987	1.77023e-67	1.04698e-67
Unigene33870_All	30.286	0.04	-9.55809	1.91114e-270	3.12863e-271
CL12392.Contig11_All	2.213	0	-9.5543	2.82248e-67	1.67254e-67
CL539.Contig1_All	5.616	0	-9.55423	2.84037e-67	1.68331e-67
CL7741.Contig8_All	7.483	0	-9.5535	3.01823e-67	1.78918e-67
CL14615.Contig1_All	5.793	0	-9.55098	3.72553e-67	2.21156e-67
Unigene25000_All	4.6	0	-9.54818	4.70585e-67	2.79611e-67
CL2813.Contig7_All	0.57	0	-9.54803	4.76624e-67	2.83229e-67
CL3579.Contig2_All	4.503	0	-9.54549	5.88747e-67	3.50164e-67
CL14283.Contig5_All	4.306	0	-9.54453	6.37763e-67	3.79474e-67
CL6675.Contig5_All	2.186	0.003	-9.5443	5.10008e-50	3.73024e-50
Unigene43099_All	2.14	0	-9.5428	7.36582e-67	4.38567e-67
CL12930.Contig2_All	49.66	0.066	-9.54212	0	0
Unigene11555_All	4.186	0	-9.5416	8.13616e-67	4.84559e-67
CL7950.Contig2_All	3.34	0	-9.53948	9.70592e-67	5.78377e-67
Unigene41177_All	21.79	0.03	-9.53882	0	0
CL2217.Contig9_All	2.516	0	-9.53786	1.11052e-66	6.62105e-67
CL5010.Contig3_All	20.136	0.026	-9.53744	7.20425e-138	2.3257e-138
CL7714.Contig1_All	6.096	0	-9.53632	1.26246e-66	7.53117e-67
CL3245.Contig2_All	3.94	0	-9.53604	1.29118e-66	7.70287e-67
CL2349.Contig5_All	2.016	0	-9.53581	1.31616e-66	7.85317e-67
CL282.Contig7_All	3.486	0	-9.53539	1.36335e-66	8.13638e-67
CL14693.Contig7_All	2.49	0	-9.53531	1.37209e-66	8.18896e-67
CL13592.Contig2_All	2.493	0	-9.52988	2.14935e-66	1.28576e-66
CL1033.Contig4_All	1.926	0	-9.52782	2.54771e-66	1.5254e-66
Unigene43100_All	1.743	0	-9.52704	2.71706e-66	1.62705e-66
Unigene6788_All	2.026	0	-9.52638	2.86934e-66	1.71876e-66
CL5669.Contig2_All	27.156	0.036	-9.52333	0	0
CL13939.Contig7_All	3.27	0	-9.5231	3.75773e-66	2.25393e-66
CL1066.Contig1_All	5.246	0	-9.52072	4.57149e-66	2.74456e-66
CL15081.Contig11_All	5.913	0	-9.51908	5.23269e-66	3.14329e-66
CL3078.Contig9_All	1.52	0	-9.51759	5.91255e-66	3.55387e-66
CL589.Contig1_All	4.05	0	-9.51728	6.06676e-66	3.64694e-66
CL13400.Contig2_All	4.616	0	-9.51681	6.30502e-66	3.79113e-66
Unigene83335_All	3.013	0	-9.51677	6.3251e-66	3.8034e-66
CL1873.Contig16_All	1.526	0	-9.51536	7.10011e-66	4.27271e-66
CL3859.Contig7_All	3.923	0	-9.51426	7.76998e-66	4.6775e-66
CL4161.Contig13_All	1.87	0	-9.51355	8.23097e-66	4.9578e-66
CL3980.Contig18_All	2.386	0	-9.51217	9.21265e-66	5.55193e-66
CL10602.Contig3_All	17.076	0.023	-9.51154	1.78183e-138	5.72418e-139
CL65.Contig24_All	4.383	0	-9.51135	9.85713e-66	5.94214e-66
CL11996.Contig2_All	3.05	0	-9.50981	1.11753e-65	6.74122e-66
CL51.Contig34_All	5.726	0.006	-9.50467	3.29385e-78	1.7443e-78
CL171.Contig2_All	3.61	0	-9.50298	1.95243e-65	1.18028e-65
CL2622.Contig3_All	1.766	0	-9.50108	2.27898e-65	1.37889e-65
CL9303.Contig1_All	2.803	0	-9.50017	2.45398e-65	1.4856e-65
CL2569.Contig3_All	1.973	0	-9.49914	2.66813e-65	1.61622e-65
CL4426.Contig2_All	6.746	0	-9.49783	2.96731e-65	1.79873e-65
CL13778.Contig3_All	18.516	0.026	-9.49597	0	0
CL972.Contig3_All	5.413	0	-9.49492	3.75676e-65	2.27925e-65
Unigene3493_All	255.506	0.353	-9.49403	0	0
CL9448.Contig1_All	132.5	0.183	-9.49269	0	0
CL2051.Contig12_All	1.613	0	-9.49189	4.80288e-65	2.91674e-65
Unigene21747_All	1.443	0	-9.49185	4.81825e-65	2.92623e-65
CL3919.Contig3_All	5.846	0	-9.49082	5.23886e-65	3.18393e-65
Unigene58294_All	9.116	0	-9.48974	5.71682e-65	3.47565e-65
CL658.Contig13_All	0.99	0	-9.48922	5.96091e-65	3.62551e-65
CL1148.Contig7_All	2.27	0	-9.48658	7.37793e-65	4.49236e-65
CL13700.Contig1_All	9.376	0	-9.48422	8.92997e-65	5.44178e-65
CL9639.Contig1_All	7.403	0.01	-9.48056	2.33547e-127	8.10669e-128
CL4355.Contig2_All	29.5	0.04	-9.4781	8.32838e-180	2.09688e-180
CL5274.Contig11_All	3.9	0	-9.47698	1.59886e-64	9.77221e-65
CL2869.Contig6_All	6.13	0	-9.47605	1.72253e-64	1.05318e-64
CL4716.Contig2_All	3.01	0	-9.47448	1.95444e-64	1.19576e-64
CL4208.Contig3_All	3.26	0	-9.47448	1.95444e-64	1.19576e-64
Unigene26598_All	2.95	0	-9.47298	2.20392e-64	1.34887e-64
Unigene3428_All	4.296	0	-9.47254	2.28374e-64	1.39807e-64
CL10756.Contig1_All	10.24	0	-9.47197	2.38933e-64	1.4633e-64
Unigene74965_All	3.396	0.003	-9.47168	2.17744e-24	2.46538e-24
CL969.Contig2_All	2.583	0	-9.47165	2.45205e-64	1.50194e-64
CL229.Contig12_All	3.44	0	-9.47157	2.46795e-64	1.51175e-64
Unigene40451_All	11.756	0	-9.47133	2.51628e-64	1.54159e-64
CL13794.Contig3_All	9.496	0	-9.4708	2.62449e-64	1.60829e-64
Unigene1736_All	5.66	0	-9.46898	3.03639e-64	1.86229e-64
CL17.Contig26_All	1.516	0	-9.46849	3.15671e-64	1.93657e-64
CL1915.Contig9_All	3.406	0	-9.46845	3.16685e-64	1.94289e-64
CL11388.Contig2_All	264.08	0.366	-9.46841	0	0
CL14932.Contig7_All	10.696	0.013	-9.4651	1.90155e-193	4.4417e-194
Unigene6606_All	2.453	0	-9.46492	4.20046e-64	2.58013e-64
Unigene22846_All	5.426	0	-9.4637	4.63135e-64	2.84537e-64
Unigene29021_All	4.716	0	-9.46219	5.22349e-64	3.21045e-64
CL2014.Contig2_All	3.9	0	-9.46138	5.57187e-64	3.42697e-64
CL58.Contig8_All	2.243	0	-9.4613	5.60807e-64	3.44941e-64
CL9582.Contig7_All	21.546	0.03	-9.46063	0	0
CL5471.Contig6_All	5.066	0	-9.46061	5.92654e-64	3.6462e-64
CL13488.Contig1_All	27.63	0.04	-9.46018	1.98054e-159	5.59925e-160
CL9581.Contig1_All	1.6	0	-9.45902	6.72783e-64	4.14126e-64
Unigene74621_All	2.016	0	-9.45865	6.92777e-64	4.26475e-64
CL12415.Contig4_All	4.943	0	-9.4584	7.06448e-64	4.34913e-64
CL4980.Contig3_All	6.263	0	-9.45812	7.22745e-64	4.44968e-64
CL1197.Contig8_All	3.586	0	-9.45783	7.39382e-64	4.55257e-64
Unigene3363_All	2.896	0	-9.45689	7.96781e-64	4.9077e-64
Unigene83548_All	4.75	0	-9.45661	8.15045e-64	5.0212e-64
CL1594.Contig20_All	2.006	0	-9.45546	8.92529e-64	5.50212e-64
CL4158.Contig5_All	4.823	0.006	-9.45404	7.03477e-28	7.38531e-28
CL3747.Contig6_All	1.076	0	-9.45198	1.17655e-63	7.26385e-64
CL9019.Contig5_All	5.776	0	-9.45108	1.26378e-63	7.80553e-64
CL618.Contig21_All	4.823	0	-9.45034	1.33999e-63	8.27871e-64
CL6573.Contig7_All	4.106	0	-9.45017	1.35743e-63	8.38771e-64
CL8059.Contig2_All	24.153	0.03	-9.44981	0	0
CL14408.Contig3_All	3.333	0	-9.44841	1.56147e-63	9.65426e-64
CL6817.Contig2_All	2.923	0	-9.44812	1.59724e-63	9.87787e-64
CL3918.Contig3_All	2.203	0	-9.44808	1.60239e-63	9.91024e-64
CL4851.Contig2_All	3.616	0	-9.44689	1.76081e-63	1.08965e-63
CL14910.Contig10_All	2.063	0	-9.44627	1.84902e-63	1.14447e-63
CL6668.Contig4_All	2.966	0	-9.44512	2.02545e-63	1.25429e-63
Unigene7055_All	2.093	0	-9.44359	2.28499e-63	1.41579e-63
CL5055.Contig2_All	7.3	0	-9.44223	2.54432e-63	1.57733e-63
CL4092.Contig6_All	3.46	0	-9.44148	2.69801e-63	1.67311e-63
CL14025.Contig4_All	2.87	0	-9.44099	2.80574e-63	1.74017e-63
CL11471.Contig2_All	4.02	0	-9.44033	2.95626e-63	1.83381e-63
CL11127.Contig2_All	21.62	0	-9.43871	3.35718e-63	2.08374e-63
CL7251.Contig1_All	17.17	0	-9.43826	3.4797e-63	2.16022e-63
CL591.Contig14_All	1.99	0	-9.43735	3.73855e-63	2.32172e-63
CL2831.Contig3_All	4.3	0	-9.43627	4.06911e-63	2.52825e-63
CL8566.Contig3_All	9.673	0	-9.43548	4.32934e-63	2.69074e-63
CL1483.Contig3_All	4.743	0	-9.43511	4.45832e-63	2.77132e-63
CL5723.Contig2_All	9.986	0	-9.43511	4.45832e-63	2.77132e-63
Unigene515_All	3.873	0	-9.42829	7.61175e-63	4.74627e-63
CL3604.Contig5_All	2.466	0	-9.42716	8.3144e-63	5.18619e-63
CL11076.Contig4_All	3.47	0	-9.42704	8.39505e-63	5.23753e-63
CL1338.Contig9_All	1.47	0	-9.42696	8.44911e-63	5.27203e-63
Unigene7423_All	1.713	0	-9.42683	8.5319e-63	5.32422e-63
CL767.Contig13_All	3.513	0	-9.42625	8.93152e-63	5.5747e-63
Unigene10226_All	4.096	0	-9.42462	1.01461e-62	6.33651e-63
CL6317.Contig2_All	3.433	0	-9.4229	1.15987e-62	7.25018e-63
Unigene36516_All	3.536	0	-9.42186	1.25832e-62	7.87095e-63
CL1947.Contig8_All	2.326	0	-9.42022	1.42936e-62	8.94744e-63
CL7098.Contig1_All	1.56	0	-9.4201	1.44338e-62	9.03611e-63
CL10800.Contig2_All	4.526	0	-9.4201	1.44338e-62	9.03611e-63
CL9020.Contig4_All	10.86	0	-9.41997	1.45762e-62	9.12567e-63
Unigene22525_All	1.076	0	-9.41842	1.64521e-62	1.03062e-62
CL9779.Contig2_All	214.206	0.313	-9.41739	0	0
CL2706.Contig6_All	1.94	0	-9.41712	1.82098e-62	1.14124e-62
CL3408.Contig10_All	3.236	0	-9.41691	1.85109e-62	1.16016e-62
CL14693.Contig9_All	2.046	0	-9.41464	2.20858e-62	1.38572e-62
CL3186.Contig3_All	9.46	0	-9.41396	2.32753e-62	1.46063e-62
CL14554.Contig4_All	1.73	0	-9.41316	2.47687e-62	1.55489e-62
CL10952.Contig4_All	3.453	0	-9.40983	3.20794e-62	2.01679e-62
CL566.Contig3_All	2.556	0	-9.40945	3.30381e-62	2.07746e-62
CL51.Contig19_All	1.546	0	-9.40928	3.34697e-62	2.10501e-62
CL6213.Contig2_All	4.61	0	-9.40598	4.32369e-62	2.72183e-62
CL7963.Contig8_All	8.276	0	-9.4056	4.45212e-62	2.80378e-62
Unigene11684_All	2.443	0.003	-9.40553	1.50383e-94	6.81891e-95
CL701.Contig7_All	2.96	0	-9.40497	4.67685e-62	2.94588e-62
CL3125.Contig10_All	2.846	0	-9.40357	5.21231e-62	3.28444e-62
CL14215.Contig6_All	1.813	0	-9.40094	6.38919e-62	4.02957e-62
CL2738.Contig1_All	3.096	0	-9.40034	6.68987e-62	4.22003e-62
CL3146.Contig6_All	4.55	0	-9.39979	6.98167e-62	4.40496e-62
CL4754.Contig2_All	12.813	0	-9.39839	7.78064e-62	4.91169e-62
CL74.Contig2_All	2.203	0	-9.39809	7.96131e-62	5.02648e-62
CL2323.Contig1_All	10.376	0	-9.39788	8.09141e-62	5.11011e-62
Unigene8374_All	2.816	0	-9.39715	8.55589e-62	5.40503e-62
Unigene83618_All	4.573	0	-9.39447	1.05274e-61	6.65473e-62
CL1691.Contig19_All	4.88	0	-9.39306	1.17357e-61	7.42104e-62
CL7094.Contig2_All	315.103	0.47	-9.39276	0	0
CL6187.Contig2_All	6.453	0	-9.39229	1.24528e-61	7.87568e-62
CL15053.Contig2_All	1.493	0	-9.39203	1.27015e-61	8.03335e-62
CL5035.Contig1_All	11.036	0.016	-9.39158	3.70945e-182	9.2253e-183
Unigene74910_All	3.833	0	-9.39143	1.32996e-61	8.41366e-62
CL5573.Contig8_All	2.266	0	-9.39083	1.39279e-61	8.81202e-62
CL4392.Contig2_All	1.563	0	-9.39083	1.39279e-61	8.81202e-62
CL5895.Contig2_All	4.06	0	-9.38994	1.49223e-61	9.44528e-62
CL6272.Contig1_All	2.53	0	-9.38951	1.54207e-61	9.76267e-62
CL1528.Contig1_All	3.636	0	-9.38925	1.57273e-61	9.95821e-62
CL11888.Contig1_All	44.22	0.066	-9.3887	0	0
Unigene18203_All	2.236	0.003	-9.38546	1.31688e-150	3.91556e-151
CL14266.Contig7_All	6.386	0	-9.385	2.17813e-61	1.38149e-61
CL4436.Contig2_All	3.566	0	-9.38367	2.41278e-61	1.53069e-61
Unigene186_All	2.573	0	-9.38303	2.53506e-61	1.60858e-61
CL5280.Contig4_All	19.466	0.03	-9.38113	0	0
CL5769.Contig4_All	3.983	0	-9.38092	2.97922e-61	1.89179e-61
CL340.Contig7_All	2.066	0	-9.38083	2.99886e-61	1.90436e-61
CL5633.Contig7_All	3.64	0	-9.38023	3.14066e-61	1.99469e-61
Unigene9427_All	2.046	0	-9.37997	3.20352e-61	2.03471e-61
CL6122.Contig11_All	1.67	0	-9.37967	3.27799e-61	2.08242e-61
CL6721.Contig1_All	9.103	0.013	-9.37962	1.62896e-101	6.95106e-102
CL6650.Contig5_All	3.413	0	-9.37898	3.45584e-61	2.19572e-61
Unigene29842_All	3.503	0	-9.37803	3.71539e-61	2.36166e-61
CL7258.Contig3_All	1.773	0	-9.37721	3.95519e-61	2.51506e-61
CL2435.Contig1_All	1.263	0	-9.37673	4.10077e-61	2.60839e-61
CL346.Contig14_All	2.293	0	-9.3766	4.14153e-61	2.63444e-61
Unigene84892_All	5.27	0	-9.37548	4.51104e-61	2.87143e-61
CL5984.Contig4_All	3.846	0	-9.37518	4.61667e-61	2.93881e-61
Unigene36520_All	4.026	0	-9.37487	4.72409e-61	3.00778e-61
CL2743.Contig4_All	2.11	0	-9.37358	5.21388e-61	3.32219e-61
CL3088.Contig7_All	2.943	0	-9.37167	6.03003e-61	3.8439e-61
CL7558.Contig5_All	5.946	0	-9.37128	6.21209e-61	3.96033e-61
CL2208.Contig3_All	2.463	0	-9.37019	6.74775e-61	4.30265e-61
CL5261.Contig2_All	6.383	0	-9.36768	8.17259e-61	5.21547e-61
CL6939.Contig2_All	7.683	0	-9.36746	8.3081e-61	5.30272e-61
CL5672.Contig4_All	10.773	0	-9.36698	8.61446e-61	5.49984e-61
CL2465.Contig5_All	1.196	0	-9.36659	8.87476e-61	5.66658e-61
CL2446.Contig3_All	2.356	0.003	-9.36645	2.78289e-24	3.15766e-24
CL2734.Contig4_All	1.8	0	-9.36384	1.09269e-60	6.98459e-61
CL4412.Contig2_All	3.233	0	-9.36354	1.11811e-60	7.14883e-61
CL2899.Contig12_All	1.91	0	-9.3628	1.1827e-60	7.56398e-61
Unigene23790_All	10.606	0	-9.36232	1.22641e-60	7.8454e-61
CL286.Contig1_All	1.65	0	-9.36193	1.26344e-60	8.08345e-61
CL5035.Contig12_All	3.586	0	-9.36136	1.31893e-60	8.44013e-61
CL5325.Contig2_All	1.99	0	-9.35799	1.70109e-60	1.09008e-60
CL5100.Contig13_All	0.85	0	-9.35589	1.99355e-60	1.27866e-60
CL14318.Contig6_All	4.776	0	-9.35576	2.01325e-60	1.29148e-60
CL516.Contig1_All	5.093	0.006	-9.35519	7.21364e-119	2.66093e-119
Unigene39298_All	4.873	0	-9.35501	2.12961e-60	1.36659e-60
CL5753.Contig16_All	1.663	0	-9.35132	2.81234e-60	1.80712e-60
CL2439.Contig1_All	19.28	0	-9.35119	2.84014e-60	1.82525e-60
CL8404.Contig1_All	3.24	0	-9.35106	2.8685e-60	1.84356e-60
CL3095.Contig3_All	7.146	0	-9.35084	2.91621e-60	1.87449e-60
Unigene18437_All	3.67	0.006	-9.3501	3.36314e-123	1.20134e-123
CL481.Contig9_All	2.24	0	-9.35	3.10507e-60	1.99685e-60
CL11026.Contig1_All	3.803	0	-9.34816	3.56895e-60	2.29648e-60
CL1873.Contig4_All	1.466	0	-9.34732	3.80003e-60	2.44646e-60
Unigene2259_All	5.53	0	-9.34639	4.07431e-60	2.62367e-60
Unigene5152_All	2.11	0	-9.34586	4.23882e-60	2.73065e-60
CL4202.Contig3_All	3.526	0	-9.34582	4.25276e-60	2.73976e-60
CL3645.Contig1_All	1.61	0	-9.34432	4.7589e-60	3.06832e-60
CL14535.Contig1_All	25.76	0.04	-9.34357	0	0
CL5233.Contig7_All	4.816	0	-9.34135	5.94258e-60	3.83589e-60
Unigene5507_All	3.513	0	-9.34113	6.0413e-60	3.90036e-60
CL12378.Contig7_All	2.983	0	-9.34025	6.45629e-60	4.16928e-60
CL14870.Contig12_All	3.29	0	-9.33989	6.62987e-60	4.28198e-60
Unigene15935_All	5.456	0	-9.33754	7.90709e-60	5.10981e-60
CL4484.Contig6_All	2.603	0	-9.33625	8.7057e-60	5.62884e-60
CL3793.Contig2_All	6.27	0	-9.3359	8.94034e-60	5.78111e-60
CL5020.Contig5_All	5.53	0	-9.33563	9.11895e-60	5.89801e-60
Unigene30531_All	6.486	0	-9.33527	9.36298e-60	6.05757e-60
CL3281.Contig4_All	4.68	0	-9.33465	9.80752e-60	6.34729e-60
CL14306.Contig4_All	1.403	0	-9.33398	1.03085e-59	6.67313e-60
CL3141.Contig4_All	1.24	0	-9.33363	1.05835e-59	6.85371e-60
CL5610.Contig5_All	3.49	0	-9.33354	1.06539e-59	6.89962e-60
CL2366.Contig10_All	1.843	0	-9.33189	1.20438e-59	7.80673e-60
CL88.Contig7_All	3.253	0	-9.3318	1.21226e-59	7.85903e-60
CL2108.Contig1_All	10.516	0	-9.33122	1.26592e-59	8.20769e-60
Unigene75242_All	3.483	0.006	-9.33119	3.7598e-131	1.26896e-131
CL2592.Contig1_All	5.516	0	-9.33096	1.29142e-59	8.37379e-60
Unigene21754_All	1.29	0	-9.32984	1.40274e-59	9.10296e-60
CL2747.Contig2_All	58.66	0.09	-9.32844	0	0
Unigene14096_All	3.066	0.003	-9.32651	2.40613e-165	6.58985e-166
CL8365.Contig3_All	42.626	0.066	-9.3235	0	0
CL3963.Contig3_All	2.823	0	-9.32156	2.59494e-59	1.6894e-59
CL5633.Contig14_All	4.276	0	-9.32102	2.70046e-59	1.75859e-59
CL11730.Contig2_All	28.873	0.046	-9.31933	0	0
CL106.Contig3_All	1.71	0	-9.31738	3.5377e-59	2.3061e-59
CL3002.Contig8_All	114.086	0.18	-9.31724	0	0
CL11693.Contig2_All	4.45	0	-9.31702	3.63355e-59	2.3687e-59
CL8809.Contig3_All	2.763	0	-9.31531	4.12419e-59	2.69006e-59
Unigene15927_All	7.3	0	-9.31477	4.29269e-59	2.80037e-59
CL6266.Contig3_All	2.17	0	-9.31432	4.43763e-59	2.89574e-59
CL11769.Contig1_All	6.026	0	-9.31432	4.43763e-59	2.89574e-59
CL14552.Contig14_All	2.273	0	-9.31427	4.4523e-59	2.90545e-59
CL10005.Contig3_All	4.373	0	-9.31423	4.46703e-59	2.9152e-59
Unigene7000_All	1.573	0	-9.31418	4.48159e-59	2.92498e-59
Unigene83747_All	5.853	0.01	-9.31099	1.35445e-193	3.16168e-194
CL4563.Contig8_All	3.03	0	-9.31097	5.67915e-59	3.71043e-59
CL12284.Contig1_All	54.653	0.086	-9.31001	3.32328e-264	5.57849e-265
Unigene14926_All	38.21	0.06	-9.30994	0	0
CL11942.Contig2_All	3.033	0	-9.30939	6.38178e-59	4.17224e-59
CL3380.Contig7_All	2.05	0	-9.30685	7.69443e-59	5.03397e-59
CL1394.Contig2_All	9.763	0	-9.30613	8.11553e-59	5.31146e-59
Unigene31184_All	5.563	0	-9.30536	8.58971e-59	5.62313e-59
CL7783.Contig2_All	16.716	0.026	-9.30496	9.34124e-117	3.49924e-117
Unigene14633_All	5.49	0	-9.30313	1.01165e-58	6.62788e-59
CL3051.Contig4_All	6.286	0	-9.30218	1.08506e-58	7.11184e-59
CL8664.Contig4_All	5.69	0	-9.30199	1.09967e-58	7.20796e-59
CL4439.Contig7_All	4.496	0	-9.30167	1.12571e-58	7.37932e-59
CL1489.Contig11_All	4.86	0	-9.30035	1.24011e-58	8.13384e-59
Unigene31906_All	1.57	0	-9.30008	1.2651e-58	8.29935e-59
CL8285.Contig2_All	5.22	0	-9.29871	1.3986e-58	9.17896e-59
CL3859.Contig8_All	4.073	0	-9.29721	1.56158e-58	1.02549e-58
CL14870.Contig28_All	3.353	0	-9.29666	1.62536e-58	1.06767e-58
CL636.Contig8_All	5.306	0	-9.29652	1.64175e-58	1.07849e-58
CL5933.Contig10_All	1.866	0	-9.29602	1.70308e-58	1.11909e-58
CL3218.Contig2_All	3.32	0	-9.29552	1.7667e-58	1.16122e-58
CL3128.Contig5_All	2.933	0	-9.29392	1.98657e-58	1.30617e-58
CL824.Contig11_All	1.473	0	-9.29158	2.35679e-58	1.55045e-58
CL9210.Contig1_All	4.633	0	-9.28878	2.89118e-58	1.90353e-58
CL13974.Contig6_All	1.806	0	-9.28814	3.02991e-58	1.99533e-58
CL1439.Contig3_All	1.18	0	-9.28543	3.6921e-58	2.43358e-58
CL6784.Contig3_All	3.503	0.006	-9.28492	2.39328e-114	9.15165e-115
Unigene86343_All	2.213	0	-9.28469	3.89423e-58	2.56824e-58
CL1518.Contig3_All	1.603	0	-9.28382	4.14993e-58	2.7379e-58
CL1985.Contig15_All	2.763	0	-9.28363	4.20581e-58	2.77503e-58
CL15129.Contig1_All	2.306	0	-9.28119	5.02349e-58	3.31732e-58
CL5453.Contig4_All	6.396	0	-9.2805	5.28238e-58	3.48926e-58
CL6617.Contig2_All	179.326	0.286	-9.28008	0	0
Unigene57546_All	10.9	0	-9.27953	5.66836e-58	3.74508e-58
CL3698.Contig10_All	4.146	0	-9.27943	5.70642e-58	3.7704e-58
CL1918.Contig7_All	5.956	0	-9.27929	5.76386e-58	3.80871e-58
CL2116.Contig4_All	1.44	0	-9.278	6.33276e-58	4.18561e-58
CL10117.Contig5_All	4.573	0	-9.27471	8.03461e-58	5.31761e-58
CL5958.Contig2_All	4.706	0	-9.27453	8.14221e-58	5.38983e-58
CL1802.Contig6_All	4.686	0	-9.27397	8.47574e-58	5.61244e-58
Unigene43067_All	4.226	0	-9.27351	8.76487e-58	5.80498e-58
CL2670.Contig2_All	3.693	0.006	-9.27173	9.03532e-68	5.32658e-68
Unigene12571_All	1.43	0	-9.27137	1.02254e-57	6.77953e-58
CL987.Contig5_All	3.01	0	-9.26774	1.32941e-57	8.82149e-58
Unigene42054_All	2.63	0	-9.26587	1.52056e-57	1.00973e-57
CL3606.Contig1_All	1.373	0	-9.26564	1.54631e-57	1.02693e-57
CL3075.Contig2_All	10.383	0	-9.26545	1.56706e-57	1.0409e-57
CL346.Contig13_All	4.823	0	-9.26326	1.83529e-57	1.22003e-57
CL11964.Contig9_All	1.31	0	-9.26298	1.87236e-57	1.24502e-57
CL1158.Contig6_All	2.69	0	-9.26064	2.21494e-57	1.47425e-57
CL13251.Contig4_All	2.05	0	-9.26008	2.30633e-57	1.53529e-57
Unigene44009_All	15.116	0	-9.26003	2.31393e-57	1.54049e-57
CL13885.Contig2_All	16.853	0	-9.26003	2.31393e-57	1.54049e-57
Unigene83901_All	8.966	0	-9.25853	2.57717e-57	1.71654e-57
Unigene35143_All	10.036	0.016	-9.25758	2.49776e-233	4.79633e-234
Unigene86255_All	26.306	0.043	-9.25744	1.43948e-256	2.4983e-257
CL8086.Contig11_All	1.87	0	-9.25741	2.79354e-57	1.86169e-57
CL829.Contig14_All	18.353	0.03	-9.25638	1.01457e-207	2.20965e-208
CL14595.Contig8_All	1.04	0	-9.25539	3.22815e-57	2.15321e-57
Unigene25539_All	2.306	0	-9.25534	3.23879e-57	2.16051e-57
Unigene15266_All	3.406	0	-9.25482	3.36147e-57	2.24244e-57
Unigene30490_All	24.77	0.04	-9.25357	2.53075e-301	3.67632e-302
CL11512.Contig1_All	33.303	0.053	-9.25157	0	0
Unigene22744_All	6.863	0	-9.25063	4.53857e-57	3.03091e-57
CL3093.Contig2_All	8.203	0	-9.24936	4.96723e-57	3.32114e-57
CL6388.Contig2_All	3.966	0	-9.24884	5.15462e-57	3.44723e-57
CL1469.Contig16_All	3.96	0	-9.24865	5.22447e-57	3.49426e-57
CL7664.Contig2_All	5.903	0	-9.24752	5.66443e-57	3.79026e-57
Unigene10498_All	14.916	0	-9.24723	5.77944e-57	3.86811e-57
CL14601.Contig10_All	3.466	0	-9.24548	6.54855e-57	4.38488e-57
CL5309.Contig1_All	0.776	0	-9.24392	7.32101e-57	4.90392e-57
Unigene44008_All	7.836	0.013	-9.24387	5.44033e-303	7.86275e-304
Unigene5000_All	2.163	0	-9.24274	7.96393e-57	5.33777e-57
CL13643.Contig1_All	2.833	0.003	-9.24207	1.13797e-111	4.44257e-112
Unigene57567_All	8.356	0	-9.24174	8.54829e-57	5.7318e-57
CL8386.Contig2_All	1.503	0	-9.24146	8.72204e-57	5.84964e-57
CL2513.Contig7_All	1.436	0	-9.24037	9.42679e-57	6.32433e-57
Unigene25348_All	1.613	0	-9.23642	1.24744e-56	8.38201e-57
Unigene6814_All	2.51	0	-9.2357	1.31256e-56	8.81994e-57
CL7883.Contig1_All	4.02	0	-9.23513	1.36652e-56	9.18675e-57
CL2233.Contig1_All	5.166	0	-9.23466	1.41353e-56	9.50408e-57
CL2890.Contig3_All	1.476	0	-9.23342	1.54353e-56	1.03815e-56
CL3209.Contig1_All	5.606	0	-9.23337	1.54871e-56	1.04168e-56
CL10641.Contig6_All	1.776	0	-9.23222	1.68004e-56	1.13017e-56
CL12016.Contig2_All	28.67	0.05	-9.23139	0	0
CL14996.Contig6_All	2.173	0	-9.22998	1.96953e-56	1.32588e-56
CL4457.Contig2_All	3.85	0	-9.22816	2.24008e-56	1.50871e-56
CL15193.Contig20_All	3.216	0	-9.22394	3.0167e-56	2.0351e-56
Unigene28581_All	2.593	0	-9.22298	3.22781e-56	2.17842e-56
CL1636.Contig31_All	1.486	0	-9.22235	3.3732e-56	2.27696e-56
Unigene30382_All	8.046	0	-9.22206	3.44247e-56	2.32393e-56
CL15167.Contig5_All	6.663	0	-9.22115	3.67179e-56	2.47918e-56
CL11850.Contig7_All	3.403	0	-9.21855	4.40708e-56	2.97959e-56
CL1589.Contig5_All	24.653	0.04	-9.21749	2.03567e-218	4.18849e-219
Unigene57258_All	3.156	0	-9.21662	5.04667e-56	3.41449e-56
CL10703.Contig3_All	2.226	0	-9.21652	5.08048e-56	3.43784e-56
CL8722.Contig1_All	17.763	0.03	-9.21489	2.70829e-167	7.34239e-168
CL1276.Contig6_All	2.483	0	-9.21362	6.22762e-56	4.21773e-56
CL3110.Contig51_All	8.956	0	-9.2129	6.55194e-56	4.43899e-56
Unigene37023_All	3.673	0	-9.21193	7.01075e-56	4.75221e-56
CL420.Contig8_All	2.593	0	-9.2114	7.27637e-56	4.93382e-56
Unigene19814_All	3.8	0	-9.21125	7.35051e-56	4.98455e-56
CL4763.Contig5_All	3.013	0	-9.2112	7.37495e-56	5.00158e-56
CL14553.Contig5_All	2.863	0	-9.21004	8.00031e-56	5.42815e-56
CL6235.Contig6_All	2.933	0	-9.20941	8.36188e-56	5.67425e-56
CL697.Contig27_All	3.336	0	-9.20771	9.41679e-56	6.39386e-56
Unigene7315_All	3.43	0	-9.20766	9.44854e-56	6.41571e-56
Unigene24128_All	2.71	0	-9.2064	1.03181e-55	7.01093e-56
Unigene13550_All	2.953	0	-9.20615	1.04938e-55	7.13159e-56
CL14695.Contig6_All	3.413	0	-9.20484	1.15027e-55	7.82005e-56
CL6414.Contig1_All	2.94	0	-9.20358	1.25635e-55	8.54593e-56
CL1250.Contig1_All	2.79	0	-9.20231	1.37269e-55	9.33936e-56
CL8481.Contig4_All	8.43	0.013	-9.20189	9.1183e-147	2.7794e-147
CL697.Contig3_All	3.603	0	-9.20084	1.51984e-55	1.03471e-55
CL1613.Contig4_All	1.073	0	-9.19923	1.70069e-55	1.1582e-55
CL15153.Contig6_All	1.563	0	-9.1987	1.76543e-55	1.20256e-55
CL2587.Contig3_All	1.79	0	-9.19762	1.9026e-55	1.29646e-55
Unigene4308_All	1.493	0	-9.19718	1.96159e-55	1.33696e-55
CL14890.Contig3_All	1.29	0	-9.19414	2.42269e-55	1.65265e-55
CL10025.Contig1_All	4.14	0	-9.19292	2.63778e-55	1.80018e-55
CL7190.Contig2_All	2.536	0	-9.19292	2.63778e-55	1.80018e-55
CL8938.Contig1_All	1.13	0	-9.19262	2.69175e-55	1.83751e-55
CL921.Contig4_All	3.716	0	-9.19189	2.83233e-55	1.93427e-55
CL2201.Contig2_All	1.073	0	-9.19154	2.90046e-55	1.98115e-55
CL8929.Contig3_All	3.513	0	-9.1913	2.94998e-55	2.01534e-55
CL4390.Contig9_All	4.153	0	-9.19041	3.13584e-55	2.14338e-55
Unigene33525_All	45.663	0.08	-9.18923	5.38352e-215	1.12741e-215
CL6820.Contig1_All	6.283	0	-9.18869	3.53269e-55	2.41615e-55
CL343.Contig4_All	5.076	0	-9.18672	4.04827e-55	2.77077e-55
Unigene8241_All	8.703	0	-9.18657	4.08971e-55	2.79938e-55
CL3369.Contig4_All	2.116	0	-9.18549	4.40876e-55	3.01845e-55
CL11766.Contig11_All	1.62	0	-9.18544	4.42349e-55	3.02881e-55
Unigene83239_All	2.986	0	-9.18529	4.46797e-55	3.06009e-55
CL13156.Contig2_All	3.15	0	-9.18302	5.22472e-55	3.58241e-55
CL1347.Contig5_All	2.656	0	-9.18287	5.278e-55	3.61942e-55
CL15090.Contig1_All	23.706	0.04	-9.18262	0	0
CL13525.Contig3_All	3.403	0	-9.18203	5.59285e-55	3.83654e-55
CL3746.Contig5_All	4.746	0	-9.18124	5.90706e-55	4.05281e-55
CL583.Contig12_All	1.75	0	-9.17842	7.17582e-55	4.9275e-55
CL4888.Contig1_All	7.17	0.013	-9.17765	1.69311e-175	4.36291e-176
Unigene28427_All	2.24	0	-9.17648	8.19733e-55	5.63274e-55
CL4.Contig109_All	2.94	0.006	-9.17541	2.80568e-175	7.23849e-176
CL10056.Contig3_All	3.726	0	-9.17494	9.11193e-55	6.26484e-55
CL768.Contig2_All	4.09	0	-9.17345	1.00955e-54	6.9442e-55
CL3796.Contig10_All	1.28	0	-9.17256	1.07365e-54	7.38677e-55
CL1508.Contig13_All	1.9	0	-9.17226	1.09595e-54	7.5405e-55
Unigene76791_All	4.776	0	-9.17186	1.12621e-54	7.75046e-55
CL11127.Contig1_All	20.956	0	-9.17151	1.1534e-54	7.93899e-55
Unigene57189_All	3.993	0	-9.17056	1.23066e-54	8.47419e-55
Unigene11592_All	1.51	0	-9.17051	1.23484e-54	8.50334e-55
CL8405.Contig1_All	7.046	0	-9.16872	1.39598e-54	9.62247e-55
CL4.Contig223_All	29.553	0.05	-9.16848	0	0
CL3401.Contig5_All	29.693	0.053	-9.16516	0	0
CL14987.Contig18_All	2.263	0	-9.16377	1.9582e-54	1.3522e-54
CL14252.Contig2_All	1.783	0	-9.16337	2.01272e-54	1.3899e-54
CL3293.Contig20_All	3.846	0	-9.16332	2.01956e-54	1.39469e-54
CL2365.Contig7_All	2.536	0	-9.16101	2.36411e-54	1.63373e-54
CL572.Contig12_All	2.44	0	-9.16061	2.42964e-54	1.67931e-54
CL603.Contig18_All	1.463	0	-9.15971	2.58438e-54	1.78658e-54
CL3292.Contig3_All	19.41	0.033	-9.15897	3.03806e-274	4.90799e-275
CL14849.Contig8_All	2.193	0	-9.15745	3.01467e-54	2.0858e-54
CL4578.Contig3_All	24.98	0.043	-9.15716	6.75429e-92	3.13687e-92
Unigene43402_All	2.903	0	-9.15574	3.38641e-54	2.34477e-54
CL11797.Contig1_All	2.143	0	-9.15554	3.43291e-54	2.37728e-54
Unigene6718_All	1.79	0	-9.15488	3.5891e-54	2.48611e-54
CL4967.Contig2_All	2.87	0	-9.15463	3.65061e-54	2.52928e-54
CL4104.Contig2_All	1.51	0	-9.15443	3.70091e-54	2.56436e-54
Unigene20454_All	2.99	0	-9.15342	3.96287e-54	2.74721e-54
CL4238.Contig2_All	3.673	0	-9.15332	3.99008e-54	2.7662e-54
CL5245.Contig1_All	4.51	0	-9.15317	4.03045e-54	2.79493e-54
Unigene83424_All	2.253	0	-9.15251	4.21409e-54	2.92292e-54
CL7991.Contig3_All	4.38	0	-9.1513	4.57651e-54	3.17486e-54
CL10129.Contig3_All	12.7	0	-9.15024	4.91754e-54	3.41311e-54
CL1722.Contig1_All	9.273	0	-9.15014	4.95133e-54	3.43672e-54
CL4888.Contig5_All	23.14	0.043	-9.14891	0	0
CL15061.Contig4_All	1.043	0	-9.14857	5.50598e-54	3.82424e-54
Unigene2082_All	6.206	0.01	-9.14806	5.27495e-106	2.16436e-106
CL9040.Contig4_All	6.446	0	-9.14771	5.83777e-54	4.05505e-54
CL11128.Contig2_All	3.68	0	-9.14649	6.33802e-54	4.40488e-54
CL2051.Contig8_All	1.293	0	-9.14588	6.60317e-54	4.59098e-54
CL6970.Contig16_All	2.123	0	-9.14583	6.62568e-54	4.60684e-54
Unigene31932_All	2.136	0	-9.14502	7.00003e-54	4.8682e-54
CL12696.Contig4_All	2.53	0.003	-9.14378	3.93368e-116	1.47961e-116
Unigene28291_All	2.916	0	-9.14101	9.1853e-54	6.39361e-54
Unigene8736_All	3.406	0.006	-9.14077	1.10185e-108	4.41245e-109
CL14514.Contig3_All	2.75	0	-9.14065	9.40826e-54	6.54996e-54
CL13548.Contig2_All	2.053	0	-9.13882	1.06453e-53	7.41675e-54
CL767.Contig9_All	2.846	0	-9.13816	1.11311e-53	7.75727e-54
CL13834.Contig3_All	2.266	0	-9.1379	1.1323e-53	7.89237e-54
CL80.Contig8_All	7.556	0	-9.1378	1.13999e-53	7.94707e-54
Unigene14735_All	4.556	0	-9.13709	1.19631e-53	8.34076e-54
Unigene74526_All	1.663	0	-9.13581	1.30352e-53	9.09304e-54
CL678.Contig4_All	4.156	0	-9.13459	1.41559e-53	9.87917e-54
CL4202.Contig4_All	2.593	0	-9.1331	1.56384e-53	1.09205e-53
CL13177.Contig2_All	34.95	0.06	-9.13112	4.82394e-106	1.97871e-106
CL3612.Contig6_All	4.206	0	-9.131	1.80069e-53	1.25834e-53
Unigene3979_All	4.416	0	-9.12988	1.94216e-53	1.3578e-53
CL11153.Contig3_All	3.143	0	-9.12479	2.73103e-53	1.91242e-53
CL5270.Contig3_All	6.97	0.013	-9.12446	1.26374e-104	5.2498e-105
Unigene45172_All	4.663	0.006	-9.12413	1.10099e-107	4.4497e-108
Unigene14265_All	6.396	0	-9.12284	3.11307e-53	2.18129e-53
CL1594.Contig22_All	1.413	0	-9.12268	3.14516e-53	2.20406e-53
CL15070.Contig7_All	100.673	0.18	-9.1224	0	0
Unigene33985_All	4.77	0	-9.12062	3.60991e-53	2.53153e-53
CL3164.Contig1_All	8.683	0	-9.1199	3.78812e-53	2.65732e-53
CL8160.Contig2_All	5.346	0	-9.11928	3.94736e-53	2.77011e-53
CL9311.Contig3_All	4.14	0	-9.11788	4.33199e-53	3.04177e-53
CL51.Contig24_All	1.22	0	-9.11757	4.42262e-53	3.10568e-53
CL834.Contig90_All	1.576	0	-9.11721	4.53023e-53	3.18194e-53
[truncated: 29,711 more rows]

## Sheet: Leaf specific genes
gene_id	gene_id_alias	gene_transcript_id	gene_type	gene_transcript_num	unigene_length	fpkm_Ctr 1	fpkm_Ctr 2	fpkm_Ctr 3	fpkm_Case 1	fpkm_Case 2	fpkm_Case 3	average_fpkm_Case	average_fpkm_Control
Unigene17101_All	Unigene17101_All	Unigene17101_All	Novel_gene	1	485	0.53	1.29	0.54	0	0	0	0	0.786
CL13247.Contig8_All	CL13247.Contig8_All	CL13247.Contig8_All	Novel_gene	1	244	0	0	0.48	0	0	0	0	0.16
Unigene88295_All	Unigene88295_All	Unigene88295_All	Novel_gene	1	218	0	1.12	0	0	0	0	0	0.373
Unigene85051_All	Unigene85051_All	Unigene85051_All	Novel_gene	1	297	0	1.29	0	0	0	0	0	0.43
Unigene32430_All	Unigene32430_All	Unigene32430_All	Novel_gene	1	1119	1.27	1.21	1.15	0	0	0	0	1.21
Unigene39112_All	Unigene39112_All	Unigene39112_All	Novel_gene	1	254	0	0.84	0.45	0	0	0	0	0.43
Unigene2530_All	Unigene2530_All	Unigene2530_All	Novel_gene	1	326	1.12	0.28	0.59	0	0	0	0	0.663
Unigene48779_All	Unigene48779_All	Unigene48779_All	Novel_gene	1	288	0	0	0.36	0	0	0	0	0.12
Unigene86214_All	Unigene86214_All	Unigene86214_All	Novel_gene	1	230	0	2.53	0	0	0	0	0	0.843
Unigene87312_All	Unigene87312_All	Unigene87312_All	Novel_gene	1	237	0	0.48	0	0	0	0	0	0.16
Unigene78072_All	Unigene78072_All	Unigene78072_All	Novel_gene	1	244	0.46	0	0.48	0	0	0	0	0.313
Unigene77737_All	Unigene77737_All	Unigene77737_All	Novel_gene	1	246	0.46	0	0.48	0	0	0	0	0.313
CL8018.Contig2_All	CL8018.Contig2_All	CL8018.Contig2_All	Novel_gene	1	1262	15.96	14.57	16.78	0	0	0	0	15.77
CL12949.Contig2_All	CL12949.Contig2_All	CL12949.Contig2_All	Novel_gene	1	2097	3.18	1.95	1.94	0	0	0	0	2.356
Unigene79751_All	Unigene79751_All	Unigene79751_All	Novel_gene	1	242	0.47	0	0	0	0	0	0	0.156
Unigene75931_All	Unigene75931_All	Unigene75931_All	Novel_gene	1	208	3.13	0	0	0	0	0	0	1.043
Unigene78153_All	Unigene78153_All	Unigene78153_All	Novel_gene	1	406	1	0.2	0.63	0	0	0	0	0.61
Unigene78073_All	Unigene78073_All	Unigene78073_All	Novel_gene	1	475	1.6	0.16	0.5	0	0	0	0	0.753
Unigene86298_All	Unigene86298_All	Unigene86298_All	Novel_gene	1	269	0	0.38	0	0	0	0	0	0.126
Unigene30086_All	Unigene30086_All	Unigene30086_All	Novel_gene	1	396	0.41	1.44	0.43	0	0	0	0	0.76
Unigene40701_All	Unigene40701_All	Unigene40701_All	Novel_gene	1	346	3.82	3.02	2.4	0	0	0	0	3.08
Unigene84201_All	Unigene84201_All	Unigene84201_All	Novel_gene	1	237	0	1.44	1.53	0	0	0	0	0.99
CL11838.Contig2_All	CL11838.Contig2_All	CL11838.Contig2_All	Novel_gene	1	446	3	2.77	4.22	0	0	0	0	3.33
Unigene31185_All	Unigene31185_All	Unigene31185_All	Novel_gene	1	421	0.19	0.19	0.99	0	0	0	0	0.456
Unigene127_All	Unigene127_All	Unigene127_All	Novel_gene	1	2042	0.37	0.77	0.66	0	0	0	0	0.6
CL5875.Contig3_All	CL5875.Contig3_All	CL5875.Contig3_All	Novel_gene	1	2143	0	0.15	0	0	0	0	0	0.05
Unigene3530_All	Unigene3530_All	Unigene3530_All	Novel_gene	1	1867	0.74	1.07	0.26	0	0	0	0	0.69
CL15036.Contig2_All	CL15036.Contig2_All	CL15036.Contig2_All	Novel_gene	1	501	0.49	0.44	0.34	0	0	0	0	0.423
Unigene84210_All	Unigene84210_All	Unigene84210_All	Novel_gene	1	256	1.27	0.83	0	0	0	0	0	0.7
CL15040.Contig18_All	CL15040.Contig18_All	CL15040.Contig18_All	Novel_gene	1	1090	4.07	4.76	4.82	0	0	0	0	4.55
Unigene61171_All	Unigene61171_All	Unigene61171_All	Novel_gene	1	257	0	0	0.44	0	0	0	0	0.146
Unigene86573_All	Unigene86573_All	Unigene86573_All	Novel_gene	1	231	0.51	1.51	0	0	0	0	0	0.673
Unigene35417_All	Unigene35417_All	Unigene35417_All	Novel_gene	1	4233	2.54	1.77	2.53	0	0	0	0	2.28
CL2187.Contig3_All	CL2187.Contig3_All	CL2187.Contig3_All	Novel_gene	1	334	2.44	2.66	5.36	0	0	0	0	3.486
Unigene83433_All	Unigene83433_All	Unigene83433_All	Novel_gene	1	681	0.99	1.96	1.83	0	0	0	0	1.593
Unigene84692_All	Unigene84692_All	Unigene84692_All	Novel_gene	1	227	0.53	0	0.56	0	0	0	0	0.363
Unigene30907_All	Unigene30907_All	Unigene30907_All	Novel_gene	1	305	0	0.31	0.98	0	0	0	0	0.43
CL3806.Contig3_All	CL3806.Contig3_All	CL3806.Contig3_All	Novel_gene	1	852	1.35	1.85	2.33	0	0	0	0	1.843
Unigene24470_All	Unigene24470_All	Unigene24470_All	Novel_gene	1	486	1.24	1.23	1.62	0	0	0	0	1.363
Unigene59817_All	Unigene59817_All	Unigene59817_All	Novel_gene	1	231	0	0	0.54	0	0	0	0	0.18
CL12512.Contig12_All	CL12512.Contig12_All	CL12512.Contig12_All	Novel_gene	1	301	0	1.26	0.33	0	0	0	0	0.53
Unigene34838_All	Unigene34838_All	Unigene34838_All	Novel_gene	1	452	1.2	1.19	0.36	0	0	0	0	0.916
Unigene85133_All	Unigene85133_All	Unigene85133_All	Novel_gene	1	244	0	0.91	0	0	0	0	0	0.303
CL14124.Contig1_All	CL14124.Contig1_All	CL14124.Contig1_All	Novel_gene	1	205	0	1.26	0	0	0	0	0	0.42
Unigene87307_All	Unigene87307_All	Unigene87307_All	Novel_gene	1	222	0	1.62	0	0	0	0	0	0.54
CL449.Contig193_All	CL449.Contig193_All	CL449.Contig193_All	Novel_gene	1	380	0.66	0.22	0.23	0	0	0	0	0.37
Unigene79714_All	Unigene79714_All	Unigene79714_All	Novel_gene	1	705	0.63	0.31	0.11	0	0	0	0	0.35
CL960.Contig4_All	CL960.Contig4_All	CL960.Contig4_All	Novel_gene	1	498	0.3	0.3	0.16	0	0	0	0	0.253
CL11396.Contig1_All	CL11396.Contig1_All	CL11396.Contig1_All	Novel_gene	1	348	0	0.25	0.26	0	0	0	0	0.17
Unigene66006_All	Unigene66006_All	Unigene66006_All	Novel_gene	1	288	0	0.34	0	0	0	0	0	0.113
CL6913.Contig6_All	CL6913.Contig6_All	CL6913.Contig6_All	Novel_gene	1	1871	4.81	5.11	5.14	0	0	0	0	5.02
Unigene86850_All	Unigene86850_All	Unigene86850_All	Novel_gene	1	228	0.52	1.03	0.55	0	0	0	0	0.7
Unigene87937_All	Unigene87937_All	Unigene87937_All	Novel_gene	1	244	0	1.36	0.48	0	0	0	0	0.613
CL129.Contig13_All	CL129.Contig13_All	CL129.Contig13_All	Novel_gene	1	4862	0.72	0.92	0.88	0	0	0	0	0.84
Unigene78567_All	Unigene78567_All	Unigene78567_All	Novel_gene	1	245	0.92	0	0	0	0	0	0	0.306
CL7103.Contig8_All	CL7103.Contig8_All	CL7103.Contig8_All	Novel_gene	1	1113	1.57	2.73	2.09	0	0	0	0	2.13
CL7279.Contig1_All	CL7279.Contig1_All	CL7279.Contig1_All	Novel_gene	1	1352	1.22	0.77	1.7	0	0	0	0	1.23
Unigene20167_All	Unigene20167_All	Unigene20167_All	Novel_gene	1	425	1.68	0.37	0.59	0	0	0	0	0.88
Unigene88125_All	Unigene88125_All	Unigene88125_All	Novel_gene	1	259	0	0.82	0	0	0	0	0	0.273
Unigene37716_All	Unigene37716_All	Unigene37716_All	Novel_gene	1	300	0	1.9	0.67	0	0	0	0	0.856
CL1691.Contig30_All	CL1691.Contig30_All	CL1691.Contig30_All	Novel_gene	1	2720	0.1	0.14	0	0	0	0	0	0.08
Unigene30887_All	Unigene30887_All	Unigene30887_All	Novel_gene	1	275	1.49	1.84	1.56	0	0	0	0	1.63
CL1410.Contig5_All	CL1410.Contig5_All	CL1410.Contig5_All	Novel_gene	1	2632	0.5	0	2.5	0	0	0	0	1
CL2153.Contig7_All	CL2153.Contig7_All	CL2153.Contig7_All	Novel_gene	1	905	0.42	0.8	1.06	0	0	0	0	0.76
Unigene17355_All	Unigene17355_All	Unigene17355_All	Novel_gene	1	311	1.21	0.9	0	0	0	0	0	0.703
Unigene87260_All	Unigene87260_All	Unigene87260_All	Novel_gene	1	234	1	0.98	0	0	0	0	0	0.66
CL3173.Contig2_All	CL3173.Contig2_All	CL3173.Contig2_All	Novel_gene	1	868	2.48	1.34	1.47	0	0	0	0	1.763
Unigene75569_All	Unigene75569_All	Unigene75569_All	Novel_gene	1	204	0.65	0	0.68	0	0	0	0	0.443
Unigene34591_All	Unigene34591_All	Unigene34591_All	Novel_gene	1	322	0	0.56	0	0	0	0	0	0.186
Unigene77300_All	Unigene77300_All	Unigene77300_All	Novel_gene	1	295	0.99	0.98	0	0	0	0	0	0.656
Unigene58806_All	Unigene58806_All	Unigene58806_All	Novel_gene	1	460	1.36	2.35	4.33	0	0	0	0	2.68
CL10190.Contig25_All	CL10190.Contig25_All	CL10190.Contig25_All	Novel_gene	1	3037	1.07	0.31	0.69	0	0	0	0	0.69
CL604.Contig5_All	CL604.Contig5_All	CL604.Contig5_All	Novel_gene	1	4809	0.86	1	0.66	0	0	0	0	0.84
Unigene38431_All	Unigene38431_All	Unigene38431_All	Novel_gene	1	663	0.82	1.23	0.54	0	0	0	0	0.863
CL7950.Contig13_All	CL7950.Contig13_All	CL7950.Contig13_All	Novel_gene	1	2006	2.32	1.19	1.54	0	0	0	0	1.683
CL14832.Contig19_All	CL14832.Contig19_All	CL14832.Contig19_All	Novel_gene	1	2384	0	0	0.45	0	0	0	0	0.15
CL4851.Contig2_All	CL4851.Contig2_All	CL4851.Contig2_All	Novel_gene	1	1912	4.2	3.78	2.87	0	0	0	0	3.616
CL1103.Contig4_All	CL1103.Contig4_All	CL1103.Contig4_All	Novel_gene	1	2458	1.49	1.74	1.3	0	0	0	0	1.51
Unigene74337_All	Unigene74337_All	Unigene74337_All	Novel_gene	1	257	0	0.41	0	0	0	0	0	0.136
Unigene83836_All	Unigene83836_All	Unigene83836_All	Novel_gene	1	363	0.71	0.94	0	0	0	0	0	0.55
Unigene30682_All	Unigene30682_All	Unigene30682_All	Novel_gene	1	357	0.73	0.72	0.76	0	0	0	0	0.736
Unigene34159_All	Unigene34159_All	Unigene34159_All	Novel_gene	1	264	0	1.58	1.26	0	0	0	0	0.946
Unigene75370_All	Unigene75370_All	Unigene75370_All	Novel_gene	1	357	0.49	0.24	0	0	0	0	0	0.243
CL11905.Contig56_All	CL11905.Contig56_All	CL11905.Contig56_All	Novel_gene	1	1386	0.17	0.24	0.15	0	0	0	0	0.186
CL9747.Contig1_All	CL9747.Contig1_All	CL9747.Contig1_All	Novel_gene	1	485	0.31	0.15	1.3	0	0	0	0	0.586
Unigene86436_All	Unigene86436_All	Unigene86436_All	Novel_gene	1	205	0	0.63	0	0	0	0	0	0.21
Unigene41244_All	Unigene41244_All	Unigene41244_All	Novel_gene	1	246	0.46	1.79	1.43	0	0	0	0	1.226
Unigene61729_All	Unigene61729_All	Unigene61729_All	Novel_gene	1	218	0	0	1.2	0	0	0	0	0.4
CL4085.Contig4_All	CL4085.Contig4_All	CL4085.Contig4_All	Novel_gene	1	2332	5.9	8.73	5.09	0	0	0	0	6.573
Unigene80086_All	Unigene80086_All	Unigene80086_All	Novel_gene	1	356	0.32	0	0	0	0	0	0	0.106
Unigene57173_All	Unigene57173_All	Unigene57173_All	Novel_gene	1	524	0	0.09	0	0	0	0	0	0.03
Unigene19573_All	Unigene19573_All	Unigene19573_All	Novel_gene	1	639	1.29	0.86	1.46	0	0	0	0	1.203
CL3556.Contig13_All	CL3556.Contig13_All	CL3556.Contig13_All	Novel_gene	1	1402	1.24	2.07	2.56	0	0	0	0	1.956
Unigene85695_All	Unigene85695_All	Unigene85695_All	Novel_gene	1	202	0	0.65	0	0	0	0	0	0.216
CL3083.Contig1_All	CL3083.Contig1_All	CL3083.Contig1_All	Novel_gene	1	616	1.75	0.85	0.95	0	0	0	0	1.183
Unigene34039_All	Unigene34039_All	Unigene34039_All	Novel_gene	1	270	1.93	1.14	0.81	0	0	0	0	1.293
Unigene30450_All	Unigene30450_All	Unigene30450_All	Novel_gene	1	1983	9.71	9.88	11.79	0	0	0	0	10.46
Unigene83963_All	Unigene83963_All	Unigene83963_All	Novel_gene	1	258	0.55	1.23	0.44	0	0	0	0	0.74
CL3769.Contig5_All	CL3769.Contig5_All	CL3769.Contig5_All	Novel_gene	1	2227	2.17	2.23	2.72	0	0	0	0	2.373
Unigene77999_All	Unigene77999_All	Unigene77999_All	Novel_gene	1	216	2.33	0	0	0	0	0	0	0.776
Unigene18139_All	Unigene18139_All	Unigene18139_All	Novel_gene	1	280	0	0.71	0	0	0	0	0	0.236
Unigene58318_All	Unigene58318_All	Unigene58318_All	Novel_gene	1	205	0	0	1.35	0	0	0	0	0.45
Unigene27848_All	Unigene27848_All	Unigene27848_All	Novel_gene	1	363	0	0.23	0	0	0	0	0	0.076
Unigene87034_All	Unigene87034_All	Unigene87034_All	Novel_gene	1	223	1.09	0	0	0	0	0	0	0.363
Unigene86449_All	Unigene86449_All	Unigene86449_All	Novel_gene	1	207	0	0.62	0	0	0	0	0	0.206
CL58.Contig8_All	CL58.Contig8_All	CL58.Contig8_All	Novel_gene	1	3024	2.89	2.16	1.68	0	0	0	0	2.243
CL13737.Contig7_All	CL13737.Contig7_All	CL13737.Contig7_All	Novel_gene	1	970	0.41	0	0.29	0	0	0	0	0.233
Unigene38082_All	Unigene38082_All	Unigene38082_All	Novel_gene	1	2788	12.86	11.56	10.63	0	0	0	0	11.683
Unigene74756_All	Unigene74756_All	Unigene74756_All	Novel_gene	1	467	0.63	0.82	0.21	0	0	0	0	0.553
Unigene35018_All	Unigene35018_All	Unigene35018_All	Novel_gene	1	467	0.98	0.65	0.34	0	0	0	0	0.656
Unigene3108_All	Unigene3108_All	Unigene3108_All	Novel_gene	1	413	0	0.58	0.61	0	0	0	0	0.396
Unigene84745_All	Unigene84745_All	Unigene84745_All	Novel_gene	1	206	0	0.63	0.67	0	0	0	0	0.433
CL3816.Contig5_All	CL3816.Contig5_All	CL3816.Contig5_All	Novel_gene	1	1522	2.1	2.27	2.97	0	0	0	0	2.446
CL14259.Contig17_All	CL14259.Contig17_All	CL14259.Contig17_All	Novel_gene	1	659	1.15	1	1.34	0	0	0	0	1.163
Unigene76740_All	Unigene76740_All	Unigene76740_All	Novel_gene	1	279	1.09	0	0.76	0	0	0	0	0.616
Unigene75064_All	Unigene75064_All	Unigene75064_All	Novel_gene	1	251	0.44	0	0	0	0	0	0	0.146
CL4455.Contig2_All	CL4455.Contig2_All	CL4455.Contig2_All	Novel_gene	1	398	0.21	1.02	1.51	0	0	0	0	0.913
CL871.Contig5_All	CL871.Contig5_All	CL871.Contig5_All	Novel_gene	1	1834	0.33	0	0	0	0	0	0	0.11
CL5384.Contig3_All	CL5384.Contig3_All	CL5384.Contig3_All	Novel_gene	1	2543	0.33	0	0.27	0	0	0	0	0.2
Unigene31008_All	Unigene31008_All	Unigene31008_All	Novel_gene	1	274	0	1.11	0.39	0	0	0	0	0.5
CL9045.Contig7_All	CL9045.Contig7_All	CL9045.Contig7_All	Novel_gene	1	3949	0	0	1.34	0	0	0	0	0.446
Unigene41291_All	Unigene41291_All	Unigene41291_All	Novel_gene	1	281	0	0.71	0.75	0	0	0	0	0.486
Unigene60560_All	Unigene60560_All	Unigene60560_All	Novel_gene	1	230	0	0	1.08	0	0	0	0	0.36
Unigene85254_All	Unigene85254_All	Unigene85254_All	Novel_gene	1	218	0.57	0	0	0	0	0	0	0.19
CL14213.Contig54_All	CL14213.Contig54_All	CL14213.Contig54_All	Novel_gene	1	259	0.41	0	0	0	0	0	0	0.136
Unigene77533_All	Unigene77533_All	Unigene77533_All	Novel_gene	1	238	0	0.47	0.51	0	0	0	0	0.326
Unigene76243_All	Unigene76243_All	Unigene76243_All	Novel_gene	1	246	0.91	0.45	0	0	0	0	0	0.453
Unigene59910_All	Unigene59910_All	Unigene59910_All	Novel_gene	1	302	0.32	0	0.67	0	0	0	0	0.33
CL1477.Contig2_All	CL1477.Contig2_All	CL1477.Contig2_All	Novel_gene	1	818	1.47	0.87	0	0	0	0	0	0.78
CL12540.Contig2_All	CL12540.Contig2_All	CL12540.Contig2_All	Novel_gene	1	263	0.81	0.4	0.42	0	0	0	0	0.543
CL1394.Contig2_All	CL1394.Contig2_All	CL1394.Contig2_All	Novel_gene	1	730	12.08	10.33	6.88	0	0	0	0	9.763
CL6241.Contig2_All	CL6241.Contig2_All	CL6241.Contig2_All	Novel_gene	1	722	89.44	90.73	85.73	0	0	0	0	88.633
Unigene75134_All	Unigene75134_All	Unigene75134_All	Novel_gene	1	230	0	0.51	0	0	0	0	0	0.17
Unigene28066_All	Unigene28066_All	Unigene28066_All	Novel_gene	1	419	0	0	0.2	0	0	0	0	0.066
Unigene85201_All	Unigene85201_All	Unigene85201_All	Novel_gene	1	262	0	1.6	0.43	0	0	0	0	0.676
Unigene77949_All	Unigene77949_All	Unigene77949_All	Novel_gene	1	208	0.63	0	0	0	0	0	0	0.21
CL1335.Contig57_All	CL1335.Contig57_All	CL1335.Contig57_All	Novel_gene	1	1715	2.14	2.82	2.92	0	0	0	0	2.626
Unigene61161_All	Unigene61161_All	Unigene61161_All	Novel_gene	1	343	0	0.77	1.62	0	0	0	0	0.796
Unigene59714_All	Unigene59714_All	Unigene59714_All	Novel_gene	1	299	0	0	1.35	0	0	0	0	0.45
Unigene30118_All	Unigene30118_All	Unigene30118_All	Novel_gene	1	416	1.16	0.19	1.21	0	0	0	0	0.853
Unigene37737_All	Unigene37737_All	Unigene37737_All	Novel_gene	1	260	0.41	0	1.73	0	0	0	0	0.713
Unigene44003_All	Unigene44003_All	Unigene44003_All	Novel_gene	1	500	1.78	1.33	1.09	0	0	0	0	1.4
Unigene44145_All	Unigene44145_All	Unigene44145_All	Novel_gene	1	286	1.39	1.03	1.46	0	0	0	0	1.293
CL10576.Contig2_All	CL10576.Contig2_All	CL10576.Contig2_All	Novel_gene	1	1171	0.64	2.05	0.95	0	0	0	0	1.213
Unigene74628_All	Unigene74628_All	Unigene74628_All	Novel_gene	1	384	0.81	0.52	0.23	0	0	0	0	0.52
Unigene59839_All	Unigene59839_All	Unigene59839_All	Novel_gene	1	201	0	0	0.7	0	0	0	0	0.233
Unigene79443_All	Unigene79443_All	Unigene79443_All	Novel_gene	1	421	0.19	0.38	0.2	0	0	0	0	0.256
Unigene58708_All	Unigene58708_All	Unigene58708_All	Novel_gene	1	200	0	0	0.71	0	0	0	0	0.236
Unigene16533_All	Unigene16533_All	Unigene16533_All	Novel_gene	1	753	0.97	1.14	1.1	0	0	0	0	1.07
Unigene60088_All	Unigene60088_All	Unigene60088_All	Novel_gene	1	205	0	0	2.03	0	0	0	0	0.676
Unigene86680_All	Unigene86680_All	Unigene86680_All	Novel_gene	1	211	0	1.19	0	0	0	0	0	0.396
Unigene74626_All	Unigene74626_All	Unigene74626_All	Novel_gene	1	525	0.89	0.97	0.31	0	0	0	0	0.723
CL1129.Contig4_All	CL1129.Contig4_All	CL1129.Contig4_All	Novel_gene	1	1381	0.65	2.79	0	0	0	0	0	1.146
CL2627.Contig2_All	CL2627.Contig2_All	CL2627.Contig2_All	Novel_gene	1	1402	4.09	3.4	4.45	0	0	0	0	3.98
Unigene37246_All	Unigene37246_All	Unigene37246_All	Novel_gene	1	359	1.44	0.71	1.26	0	0	0	0	1.136
Unigene83550_All	Unigene83550_All	Unigene83550_All	Novel_gene	1	425	0	0.5	0	0	0	0	0	0.166
CL7005.Contig2_All	CL7005.Contig2_All	CL7005.Contig2_All	Novel_gene	1	261	0	0.4	0.86	0	0	0	0	0.42
CL4960.Contig2_All	CL4960.Contig2_All	CL4960.Contig2_All	Novel_gene	1	737	26.39	23.41	26.74	0	0	0	0	25.513
Unigene59616_All	Unigene59616_All	Unigene59616_All	Novel_gene	1	364	0	0	0.49	0	0	0	0	0.163
Unigene74885_All	Unigene74885_All	Unigene74885_All	Novel_gene	1	421	0.95	0.19	0.4	0	0	0	0	0.513
CL4835.Contig5_All	CL4835.Contig5_All	CL4835.Contig5_All	Novel_gene	1	5826	1.53	0.8	0.06	0	0	0	0	0.796
CL950.Contig4_All	CL950.Contig4_All	CL950.Contig4_All	Novel_gene	1	890	0.66	1.65	1.17	0	0	0	0	1.16
CL5981.Contig2_All	CL5981.Contig2_All	CL5981.Contig2_All	Novel_gene	1	306	0	0.66	0	0	0	0	0	0.22
Unigene58231_All	Unigene58231_All	Unigene58231_All	Novel_gene	1	200	0	0.66	0.71	0	0	0	0	0.456
Unigene75763_All	Unigene75763_All	Unigene75763_All	Novel_gene	1	323	1.14	0.28	0.3	0	0	0	0	0.573
Unigene74907_All	Unigene74907_All	Unigene74907_All	Novel_gene	1	233	1.01	0	0	0	0	0	0	0.336
Unigene34586_All	Unigene34586_All	Unigene34586_All	Novel_gene	1	380	0.88	0.65	1.39	0	0	0	0	0.973
Unigene86681_All	Unigene86681_All	Unigene86681_All	Novel_gene	1	225	0	0.53	0	0	0	0	0	0.176
Unigene18080_All	Unigene18080_All	Unigene18080_All	Novel_gene	1	498	0.45	1.19	0.63	0	0	0	0	0.756
Unigene2742_All	Unigene2742_All	Unigene2742_All	Novel_gene	1	428	0.18	1.1	0.58	0	0	0	0	0.62
Unigene41442_All	Unigene41442_All	Unigene41442_All	Novel_gene	1	435	0.18	1.25	0.76	0	0	0	0	0.73
Unigene84956_All	Unigene84956_All	Unigene84956_All	Novel_gene	1	232	0	0.5	0	0	0	0	0	0.166
Unigene10096_All	Unigene10096_All	Unigene10096_All	Novel_gene	1	361	0.95	0.47	1.25	0	0	0	0	0.89
CL2674.Contig4_All	CL2674.Contig4_All	CL2674.Contig4_All	Novel_gene	1	1793	0.51	0	0.36	0	0	0	0	0.29
Unigene66436_All	Unigene66436_All	Unigene66436_All	Novel_gene	1	205	0	0.63	0	0	0	0	0	0.21
Unigene79954_All	Unigene79954_All	Unigene79954_All	Novel_gene	1	223	0.55	0	0	0	0	0	0	0.183
CL14485.Contig2_All	CL14485.Contig2_All	CL14485.Contig2_All	Novel_gene	1	599	5.28	5.13	7.86	0	0	0	0	6.09
CL5958.Contig1_All	CL5958.Contig1_All	CL5958.Contig1_All	Novel_gene	1	2810	3.8	3.61	4.53	0	0	0	0	3.98
Unigene4294_All	Unigene4294_All	Unigene4294_All	Novel_gene	1	645	1.08	1.19	0.45	0	0	0	0	0.906
Unigene36989_All	Unigene36989_All	Unigene36989_All	Novel_gene	1	332	0	1.08	0.57	0	0	0	0	0.55
CL1714.Contig1_All	CL1714.Contig1_All	CL1714.Contig1_All	Novel_gene	1	1030	3.69	2.34	1.98	0	0	0	0	2.67
CL12188.Contig1_All	CL12188.Contig1_All	CL12188.Contig1_All	Novel_gene	1	900	1.1	1.24	0.84	0	0	0	0	1.06
CL8929.Contig1_All	CL8929.Contig1_All	CL8929.Contig1_All	Novel_gene	1	577	0.61	0.85	1.03	0	0	0	0	0.83
CL195.Contig13_All	CL195.Contig13_All	CL195.Contig13_All	Novel_gene	1	1013	1.02	0	0.6	0	0	0	0	0.54
CL9024.Contig1_All	CL9024.Contig1_All	CL9024.Contig1_All	Novel_gene	1	1070	4.81	5.65	5.28	0	0	0	0	5.246
Unigene58855_All	Unigene58855_All	Unigene58855_All	Novel_gene	1	225	0.54	0	0.56	0	0	0	0	0.366
Unigene57198_All	Unigene57198_All	Unigene57198_All	Novel_gene	1	1000	0.39	0	1.12	0	0	0	0	0.503
CL884.Contig2_All	CL884.Contig2_All	CL884.Contig2_All	Novel_gene	1	1693	0	0.45	0	0	0	0	0	0.15
Unigene11152_All	Unigene11152_All	Unigene11152_All	Novel_gene	1	2448	1.88	1.78	1.85	0	0	0	0	1.836
Unigene20522_All	Unigene20522_All	Unigene20522_All	Novel_gene	1	345	0.26	0.51	1.07	0	0	0	0	0.613
Unigene19390_All	Unigene19390_All	Unigene19390_All	Novel_gene	1	731	1.64	1.18	1.52	0	0	0	0	1.446
Unigene60500_All	Unigene60500_All	Unigene60500_All	Novel_gene	1	301	0	0.32	1.34	0	0	0	0	0.553
CL108.Contig1_All	CL108.Contig1_All	CL108.Contig1_All	Novel_gene	1	249	0.45	0.44	0.47	0	0	0	0	0.453
Unigene22744_All	Unigene22744_All	Unigene22744_All	Novel_gene	1	954	7.44	6.15	7	0	0	0	0	6.863
Unigene59198_All	Unigene59198_All	Unigene59198_All	Novel_gene	1	217	0	0	1.21	0	0	0	0	0.403
CL10810.Contig2_All	CL10810.Contig2_All	CL10810.Contig2_All	Novel_gene	1	1720	0.22	0.42	1.14	0	0	0	0	0.593
Unigene59207_All	Unigene59207_All	Unigene59207_All	Novel_gene	1	356	0	0	0.51	0	0	0	0	0.17
CL14259.Contig18_All	CL14259.Contig18_All	CL14259.Contig18_All	Novel_gene	1	496	0	0.94	0.42	0	0	0	0	0.453
CL3974.Contig1_All	CL3974.Contig1_All	CL3974.Contig1_All	Novel_gene	1	1229	7.37	7.3	7.75	0	0	0	0	7.473
Unigene16553_All	Unigene16553_All	Unigene16553_All	Novel_gene	1	502	3.11	3.08	2.32	0	0	0	0	2.836
Unigene74652_All	Unigene74652_All	Unigene74652_All	Novel_gene	1	294	1	0	0	0	0	0	0	0.333
Unigene60042_All	Unigene60042_All	Unigene60042_All	Novel_gene	1	326	0	0	0.59	0	0	0	0	0.196
Unigene86439_All	Unigene86439_All	Unigene86439_All	Novel_gene	1	337	0	0.79	0.28	0	0	0	0	0.356
CL14435.Contig3_All	CL14435.Contig3_All	CL14435.Contig3_All	Novel_gene	1	858	0.44	0.26	0	0	0	0	0	0.233
Unigene31347_All	Unigene31347_All	Unigene31347_All	Novel_gene	1	309	1.53	0	1.28	0	0	0	0	0.936
Unigene86018_All	Unigene86018_All	Unigene86018_All	Novel_gene	1	214	0	0.58	0.62	0	0	0	0	0.4
Unigene76937_All	Unigene76937_All	Unigene76937_All	Novel_gene	1	271	1.15	0	0	0	0	0	0	0.383
Unigene59158_All	Unigene59158_All	Unigene59158_All	Novel_gene	1	206	0	0	0.67	0	0	0	0	0.223
Unigene58563_All	Unigene58563_All	Unigene58563_All	Novel_gene	1	269	0	0	0.41	0	0	0	0	0.136
Unigene60389_All	Unigene60389_All	Unigene60389_All	Novel_gene	1	288	0	0.34	1.08	0	0	0	0	0.473
CL3042.Contig7_All	CL3042.Contig7_All	CL3042.Contig7_All	Novel_gene	1	1381	0	0	1.87	0	0	0	0	0.623
Unigene41252_All	Unigene41252_All	Unigene41252_All	Novel_gene	1	276	0.74	0.36	0.78	0	0	0	0	0.626
Unigene84491_All	Unigene84491_All	Unigene84491_All	Novel_gene	1	208	0	0.61	0	0	0	0	0	0.203
CL449.Contig133_All	CL449.Contig133_All	CL449.Contig133_All	Novel_gene	1	289	0	0	0.43	0	0	0	0	0.143
Unigene23223_All	Unigene23223_All	Unigene23223_All	Novel_gene	1	749	0.62	0.97	1.2	0	0	0	0	0.93
Unigene74685_All	Unigene74685_All	Unigene74685_All	Novel_gene	1	984	0.6	0.55	0.62	0	0	0	0	0.59
CL3706.Contig3_All	CL3706.Contig3_All	CL3706.Contig3_All	Novel_gene	1	1267	0.75	0.75	1.06	0	0	0	0	0.853
Unigene62881_All	Unigene62881_All	Unigene62881_All	Novel_gene	1	415	0.39	0.3	0.61	0	0	0	0	0.433
Unigene84421_All	Unigene84421_All	Unigene84421_All	Novel_gene	1	223	0	0.54	0	0	0	0	0	0.18
Unigene13735_All	Unigene13735_All	Unigene13735_All	Novel_gene	1	262	0.81	0	0.43	0	0	0	0	0.413
Unigene59318_All	Unigene59318_All	Unigene59318_All	Novel_gene	1	250	0	0	0.46	0	0	0	0	0.153
Unigene27445_All	Unigene27445_All	Unigene27445_All	Novel_gene	1	249	0.89	0.87	0	0	0	0	0	0.586
Unigene78204_All	Unigene78204_All	Unigene78204_All	Novel_gene	1	228	1.05	0	1.1	0	0	0	0	0.716
Unigene58805_All	Unigene58805_All	Unigene58805_All	Novel_gene	1	213	0	0	1.26	0	0	0	0	0.42
Unigene88164_All	Unigene88164_All	Unigene88164_All	Novel_gene	1	205	0	1.89	0	0	0	0	0	0.63
Unigene87257_All	Unigene87257_All	Unigene87257_All	Novel_gene	1	206	0	1.25	0.67	0	0	0	0	0.64
Unigene79055_All	Unigene79055_All	Unigene79055_All	Novel_gene	1	202	1.33	0	0	0	0	0	0	0.443
Unigene58729_All	Unigene58729_All	Unigene58729_All	Novel_gene	1	226	0	0	0.56	0	0	0	0	0.186
CL12708.Contig1_All	CL12708.Contig1_All	CL12708.Contig1_All	Novel_gene	1	300	0.96	0	0.67	0	0	0	0	0.543
Unigene40967_All	Unigene40967_All	Unigene40967_All	Novel_gene	1	594	0.59	0.99	0.37	0	0	0	0	0.65
CL457.Contig19_All	CL457.Contig19_All	CL457.Contig19_All	Novel_gene	1	1511	0	1.62	0	0	0	0	0	0.54
CL884.Contig21_All	CL884.Contig21_All	CL884.Contig21_All	Novel_gene	1	1567	0.88	0	0.74	0	0	0	0	0.54
Unigene74726_All	Unigene74726_All	Unigene74726_All	Novel_gene	1	382	1.31	0.87	1.15	0	0	0	0	1.11
Unigene86691_All	Unigene86691_All	Unigene86691_All	Novel_gene	1	221	0	0.55	0	0	0	0	0	0.183
Unigene74505_All	Unigene74505_All	Unigene74505_All	Novel_gene	1	518	0.83	0.16	0.19	0	0	0	0	0.393
Unigene57292_All	Unigene57292_All	Unigene57292_All	Novel_gene	1	328	0	0	0.87	0	0	0	0	0.29
Unigene57912_All	Unigene57912_All	Unigene57912_All	Novel_gene	1	220	0.56	0	1.18	0	0	0	0	0.58
Unigene28091_All	Unigene28091_All	Unigene28091_All	Novel_gene	1	393	1.26	1.25	1.32	0	0	0	0	1.276
Unigene78105_All	Unigene78105_All	Unigene78105_All	Novel_gene	1	214	0.59	0.58	0	0	0	0	0	0.39
Unigene31115_All	Unigene31115_All	Unigene31115_All	Novel_gene	1	359	1.2	0.24	1.26	0	0	0	0	0.9
Unigene87390_All	Unigene87390_All	Unigene87390_All	Novel_gene	1	231	0	1	0.54	0	0	0	0	0.513
Unigene37399_All	Unigene37399_All	Unigene37399_All	Novel_gene	1	430	2.33	1.84	2.2	0	0	0	0	2.123
Unigene75463_All	Unigene75463_All	Unigene75463_All	Novel_gene	1	219	1.13	0	0.59	0	0	0	0	0.573
Unigene34995_All	Unigene34995_All	Unigene34995_All	Novel_gene	1	463	2.34	2.28	0.45	0	0	0	0	1.69
Unigene77556_All	Unigene77556_All	Unigene77556_All	Novel_gene	1	211	0.61	0	1.28	0	0	0	0	0.63
Unigene77507_All	Unigene77507_All	Unigene77507_All	Novel_gene	1	235	0.5	0	0.52	0	0	0	0	0.34
Unigene78881_All	Unigene78881_All	Unigene78881_All	Novel_gene	1	211	0.61	0	0	0	0	0	0	0.203
Unigene59347_All	Unigene59347_All	Unigene59347_All	Novel_gene	1	280	0.36	0	0.76	0	0	0	0	0.373
Unigene57259_All	Unigene57259_All	Unigene57259_All	Novel_gene	1	1904	1.51	2.36	1.31	0	0	0	0	1.726
Unigene41899_All	Unigene41899_All	Unigene41899_All	Novel_gene	1	382	0	0.22	0.69	0	0	0	0	0.303
Unigene61371_All	Unigene61371_All	Unigene61371_All	Novel_gene	1	315	0.59	0.29	1.55	0	0	0	0	0.81
Unigene84659_All	Unigene84659_All	Unigene84659_All	Novel_gene	1	320	0	0.29	0	0	0	0	0	0.096
CL1126.Contig15_All	CL1126.Contig15_All	CL1126.Contig15_All	Novel_gene	1	1361	0.16	0.17	0	0	0	0	0	0.11
Unigene60334_All	Unigene60334_All	Unigene60334_All	Novel_gene	1	244	1.39	0	0.48	0	0	0	0	0.623
CL3110.Contig10_All	CL3110.Contig10_All	CL3110.Contig10_All	Novel_gene	1	6190	0	0.25	0.61	0	0	0	0	0.286
CL4194.Contig48_All	CL4194.Contig48_All	CL4194.Contig48_All	Novel_gene	1	1084	0	0	0.3	0	0	0	0	0.1
Unigene77684_All	Unigene77684_All	Unigene77684_All	Novel_gene	1	258	0.42	0	0	0	0	0	0	0.14
Unigene60287_All	Unigene60287_All	Unigene60287_All	Novel_gene	1	210	0	0	0.65	0	0	0	0	0.216
Unigene86912_All	Unigene86912_All	Unigene86912_All	Novel_gene	1	201	0.67	0.66	0	0	0	0	0	0.443
Unigene59336_All	Unigene59336_All	Unigene59336_All	Novel_gene	1	239	0.48	0	0	0	0	0	0	0.16
CL296.Contig3_All	CL296.Contig3_All	CL296.Contig3_All	Novel_gene	1	2044	0	0.38	1.73	0	0	0	0	0.703
Unigene87647_All	Unigene87647_All	Unigene87647_All	Novel_gene	1	269	0	0.38	1.22	0	0	0	0	0.533
CL6053.Contig3_All	CL6053.Contig3_All	CL6053.Contig3_All	Novel_gene	1	1245	0	0.79	0.49	0	0	0	0	0.426
Unigene57703_All	Unigene57703_All	Unigene57703_All	Novel_gene	1	201	0.67	0	0.7	0	0	0	0	0.456
Unigene39042_All	Unigene39042_All	Unigene39042_All	Novel_gene	1	594	4.44	3.57	4.81	0	0	0	0	4.273
Unigene62677_All	Unigene62677_All	Unigene62677_All	Novel_gene	1	592	1.38	2.07	0.94	0	0	0	0	1.463
Unigene59396_All	Unigene59396_All	Unigene59396_All	Novel_gene	1	445	0.17	0.35	1.1	0	0	0	0	0.54
CL4716.Contig2_All	CL4716.Contig2_All	CL4716.Contig2_All	Novel_gene	1	2326	3.62	1.8	3.61	0	0	0	0	3.01
Unigene87792_All	Unigene87792_All	Unigene87792_All	Novel_gene	1	382	0.22	1.08	0.46	0	0	0	0	0.586
Unigene57626_All	Unigene57626_All	Unigene57626_All	Novel_gene	1	238	0.97	0.47	0.51	0	0	0	0	0.65
Unigene8600_All	Unigene8600_All	Unigene8600_All	Novel_gene	1	2461	0	0.34	0.36	0	0	0	0	0.233
Unigene29574_All	Unigene29574_All	Unigene29574_All	Novel_gene	1	1029	1.1	0.73	1.02	0	0	0	0	0.95
CL7251.Contig2_All	CL7251.Contig2_All	CL7251.Contig2_All	Novel_gene	1	516	2.18	7.84	3.24	0	0	0	0	4.42
CL3109.Contig1_All	CL3109.Contig1_All	CL3109.Contig1_All	Novel_gene	1	1863	6.22	4.39	5.8	0	0	0	0	5.47
CL2662.Contig5_All	CL2662.Contig5_All	CL2662.Contig5_All	Novel_gene	1	1371	0	3.52	0	0	0	0	0	1.173
Unigene58072_All	Unigene58072_All	Unigene58072_All	Novel_gene	1	241	0.47	0.46	0.99	0	0	0	0	0.64
CL8479.Contig1_All	CL8479.Contig1_All	CL8479.Contig1_All	Novel_gene	1	278	0.37	1.44	0.38	0	0	0	0	0.73
Unigene27328_All	Unigene27328_All	Unigene27328_All	Novel_gene	1	272	0	0	0.8	0	0	0	0	0.266
CL13331.Contig3_All	CL13331.Contig3_All	CL13331.Contig3_All	Novel_gene	1	1468	1.9	3.48	2.54	0	0	0	0	2.64
CL14283.Contig5_All	CL14283.Contig5_All	CL14283.Contig5_All	Novel_gene	1	1741	4.19	3.55	5.18	0	0	0	0	4.306
Unigene83414_All	Unigene83414_All	Unigene83414_All	Novel_gene	1	987	10.68	9.07	12.69	0	0	0	0	10.813
Unigene43120_All	Unigene43120_All	Unigene43120_All	Novel_gene	1	889	1.01	0.72	0.98	0	0	0	0	0.903
Unigene58413_All	Unigene58413_All	Unigene58413_All	Novel_gene	1	395	0	1.03	1.52	0	0	0	0	0.85
CL8985.Contig4_All	CL8985.Contig4_All	CL8985.Contig4_All	Novel_gene	1	1682	0	0	1.21	0	0	0	0	0.403
Unigene10420_All	Unigene10420_All	Unigene10420_All	Novel_gene	1	1359	1.43	1.86	2.81	0	0	0	0	2.033
Unigene77134_All	Unigene77134_All	Unigene77134_All	Novel_gene	1	467	0.82	0.16	0.34	0	0	0	0	0.44
Unigene87434_All	Unigene87434_All	Unigene87434_All	Novel_gene	1	213	0	0.59	0.63	0	0	0	0	0.406
Unigene61884_All	Unigene61884_All	Unigene61884_All	Novel_gene	1	226	0	0.52	0.56	0	0	0	0	0.36
Unigene78606_All	Unigene78606_All	Unigene78606_All	Novel_gene	1	311	1.51	0.3	0.63	0	0	0	0	0.813
CL3228.Contig3_All	CL3228.Contig3_All	CL3228.Contig3_All	Novel_gene	1	322	1.14	0.28	1.2	0	0	0	0	0.873
CL4343.Contig7_All	CL4343.Contig7_All	CL4343.Contig7_All	Novel_gene	1	283	0.71	0.35	0.39	0	0	0	0	0.483
CL164.Contig9_All	CL164.Contig9_All	CL164.Contig9_All	Novel_gene	1	3554	0.6	0.18	0.35	0	0	0	0	0.376
Unigene61839_All	Unigene61839_All	Unigene61839_All	Novel_gene	1	205	0	0	1.35	0	0	0	0	0.45
Unigene87091_All	Unigene87091_All	Unigene87091_All	Novel_gene	1	286	0	0.69	0	0	0	0	0	0.23
CL5187.Contig2_All	CL5187.Contig2_All	CL5187.Contig2_All	Novel_gene	1	1191	2.32	1.59	0.86	0	0	0	0	1.59
Unigene26770_All	Unigene26770_All	Unigene26770_All	Novel_gene	1	550	1.31	0.91	0.27	0	0	0	0	0.83
Unigene4301_All	Unigene4301_All	Unigene4301_All	Novel_gene	1	654	3.09	4.1	4.27	0	0	0	0	3.82
CL3986.Contig3_All	CL3986.Contig3_All	CL3986.Contig3_All	Novel_gene	1	1436	1.16	0.25	0.98	0	0	0	0	0.796
Unigene77284_All	Unigene77284_All	Unigene77284_All	Novel_gene	1	252	0.44	0	0.46	0	0	0	0	0.3
CL2026.Contig8_All	CL2026.Contig8_All	CL2026.Contig8_All	Novel_gene	1	4816	0.93	1.05	0.69	0	0	0	0	0.89
CL5225.Contig1_All	CL5225.Contig1_All	CL5225.Contig1_All	Novel_gene	1	542	1.07	0.66	1.12	0	0	0	0	0.95
CL11361.Contig6_All	CL11361.Contig6_All	CL11361.Contig6_All	Novel_gene	1	763	1.43	1.44	0.74	0	0	0	0	1.203
Unigene45752_All	Unigene45752_All	Unigene45752_All	Novel_gene	1	1581	0	0.47	0.04	0	0	0	0	0.17
Unigene87139_All	Unigene87139_All	Unigene87139_All	Novel_gene	1	218	1.14	1.12	0.6	0	0	0	0	0.953
CL7184.Contig2_All	CL7184.Contig2_All	CL7184.Contig2_All	Novel_gene	1	2193	7.26	7.11	7.27	0	0	0	0	7.213
Unigene43471_All	Unigene43471_All	Unigene43471_All	Novel_gene	1	758	0.7	1.39	1.28	0	0	0	0	1.123
Unigene61067_All	Unigene61067_All	Unigene61067_All	Novel_gene	1	238	0	0	1.02	0	0	0	0	0.34
CL11370.Contig12_All	CL11370.Contig12_All	CL11370.Contig12_All	Novel_gene	1	921	1.11	2.57	2.23	0	0	0	0	1.97
Unigene57217_All	Unigene57217_All	Unigene57217_All	Novel_gene	1	735	1.09	1.01	2.05	0	0	0	0	1.383
CL14825.Contig1_All	CL14825.Contig1_All	CL14825.Contig1_All	Novel_gene	1	965	0.93	1.15	0.15	0	0	0	0	0.743
Unigene36956_All	Unigene36956_All	Unigene36956_All	Novel_gene	1	1127	14.26	14.86	16.95	0	0	0	0	15.356
Unigene29570_All	Unigene29570_All	Unigene29570_All	Novel_gene	1	2163	9.5	10.94	7.45	0	0	0	0	9.296
Unigene30562_All	Unigene30562_All	Unigene30562_All	Novel_gene	1	336	0.27	0.26	0.84	0	0	0	0	0.456
CL10650.Contig1_All	CL10650.Contig1_All	CL10650.Contig1_All	Novel_gene	1	2701	0.58	1.42	2.04	0	0	0	0	1.346
Unigene88062_All	Unigene88062_All	Unigene88062_All	Novel_gene	1	277	0	0.73	0.39	0	0	0	0	0.373
CL14128.Contig1_All	CL14128.Contig1_All	CL14128.Contig1_All	Novel_gene	1	4454	3.96	3.2	3.95	0	0	0	0	3.703
Unigene79922_All	Unigene79922_All	Unigene79922_All	Novel_gene	1	248	0.45	0	0.47	0	0	0	0	0.306
CL12400.Contig2_All	CL12400.Contig2_All	CL12400.Contig2_All	Novel_gene	1	337	0.27	0	1.39	0	0	0	0	0.553
CL3983.Contig11_All	CL3983.Contig11_All	CL3983.Contig11_All	Novel_gene	1	3559	1.59	1.01	0.53	0	0	0	0	1.043
CL1256.Contig5_All	CL1256.Contig5_All	CL1256.Contig5_All	Novel_gene	1	1473	0.17	0.13	0.07	0	0	0	0	0.123
Unigene76061_All	Unigene76061_All	Unigene76061_All	Novel_gene	1	278	0.73	0	0	0	0	0	0	0.243
Unigene84950_All	Unigene84950_All	Unigene84950_All	Novel_gene	1	228	0	0	0.55	0	0	0	0	0.183
Unigene2715_All	Unigene2715_All	Unigene2715_All	Novel_gene	1	400	0.82	1.21	0.21	0	0	0	0	0.746
Unigene57227_All	Unigene57227_All	Unigene57227_All	Novel_gene	1	357	8.93	8.87	7.12	0	0	0	0	8.306
CL2706.Contig10_All	CL2706.Contig10_All	CL2706.Contig10_All	Novel_gene	1	4205	2.5	4.36	4.05	0	0	0	0	3.636
Unigene59799_All	Unigene59799_All	Unigene59799_All	Novel_gene	1	254	0.43	0	0.9	0	0	0	0	0.443
CL13296.Contig5_All	CL13296.Contig5_All	CL13296.Contig5_All	Novel_gene	1	2794	0.92	0.67	0.52	0	0	0	0	0.703
Unigene9307_All	Unigene9307_All	Unigene9307_All	Novel_gene	1	212	0	0.59	0	0	0	0	0	0.196
Unigene4447_All	Unigene4447_All	Unigene4447_All	Novel_gene	1	4200	0	0.53	0.12	0	0	0	0	0.216
Unigene21947_All	Unigene21947_All	Unigene21947_All	Novel_gene	1	1339	1.87	1.85	2.81	0	0	0	0	2.176
Unigene75172_All	Unigene75172_All	Unigene75172_All	Novel_gene	1	242	0.94	0	0.49	0	0	0	0	0.476
Unigene78259_All	Unigene78259_All	Unigene78259_All	Novel_gene	1	256	2.12	0	1.33	0	0	0	0	1.15
Unigene57362_All	Unigene57362_All	Unigene57362_All	Novel_gene	1	1626	0.85	0.3	0.83	0	0	0	0	0.66
Unigene77589_All	Unigene77589_All	Unigene77589_All	Novel_gene	1	246	0.46	0	0	0	0	0	0	0.153
Unigene20997_All	Unigene20997_All	Unigene20997_All	Novel_gene	1	377	1.12	0.44	0.93	0	0	0	0	0.83
CL279.Contig3_All	CL279.Contig3_All	CL279.Contig3_All	Novel_gene	1	2406	3.28	3.33	3.6	0	0	0	0	3.403
CL9569.Contig3_All	CL9569.Contig3_All	CL9569.Contig3_All	Novel_gene	1	1566	1.87	1.19	2.71	0	0	0	0	1.923
CL5162.Contig2_All	CL5162.Contig2_All	CL5162.Contig2_All	Novel_gene	1	1414	0.72	0.38	0.25	0	0	0	0	0.45
Unigene19724_All	Unigene19724_All	Unigene19724_All	Novel_gene	1	3471	6.14	4.78	5.64	0	0	0	0	5.52
Unigene58987_All	Unigene58987_All	Unigene58987_All	Novel_gene	1	248	0.45	0	1.88	0	0	0	0	0.776
CL2756.Contig8_All	CL2756.Contig8_All	CL2756.Contig8_All	Novel_gene	1	2420	3.02	4.78	5.23	0	0	0	0	4.343
Unigene16964_All	Unigene16964_All	Unigene16964_All	Novel_gene	1	2855	1.47	0.99	2.44	0	0	0	0	1.633
Unigene15266_All	Unigene15266_All	Unigene15266_All	Novel_gene	1	1787	3.61	3.65	2.96	0	0	0	0	3.406
Unigene22985_All	Unigene22985_All	Unigene22985_All	Novel_gene	1	670	0.61	1.72	0.64	0	0	0	0	0.99
Unigene24276_All	Unigene24276_All	Unigene24276_All	Novel_gene	1	494	1.51	0.3	0.63	0	0	0	0	0.813
CL13152.Contig4_All	CL13152.Contig4_All	CL13152.Contig4_All	Novel_gene	1	320	1.44	2	0.3	0	0	0	0	1.246
Unigene16215_All	Unigene16215_All	Unigene16215_All	Novel_gene	1	523	1.26	0.83	0.59	0	0	0	0	0.893
Unigene87684_All	Unigene87684_All	Unigene87684_All	Novel_gene	1	327	0	0	0.29	0	0	0	0	0.096
Unigene34722_All	Unigene34722_All	Unigene34722_All	Novel_gene	1	388	0.85	0.42	0.45	0	0	0	0	0.573
CL14175.Contig5_All	CL14175.Contig5_All	CL14175.Contig5_All	Novel_gene	1	732	1.09	0.6	1.5	0	0	0	0	1.063
CL2935.Contig2_All	CL2935.Contig2_All	CL2935.Contig2_All	Novel_gene	1	1165	3.67	2.99	3.51	0	0	0	0	3.39
Unigene37311_All	Unigene37311_All	Unigene37311_All	Novel_gene	1	284	1.76	0.69	0.74	0	0	0	0	1.063
CL5227.Contig1_All	CL5227.Contig1_All	CL5227.Contig1_All	Novel_gene	1	315	0	0.29	0.62	0	0	0	0	0.303
Unigene86856_All	Unigene86856_All	Unigene86856_All	Novel_gene	1	688	0.61	1.6	0	0	0	0	0	0.736
Unigene24221_All	Unigene24221_All	Unigene24221_All	Novel_gene	1	234	0.5	0	0.52	0	0	0	0	0.34
CL3919.Contig13_All	CL3919.Contig13_All	CL3919.Contig13_All	Novel_gene	1	453	0.57	0	0.46	0	0	0	0	0.343
Unigene4063_All	Unigene4063_All	Unigene4063_All	Novel_gene	1	611	3.22	3.65	2.4	0	0	0	0	3.09
Unigene20278_All	Unigene20278_All	Unigene20278_All	Novel_gene	1	557	0.77	0.77	1.08	0	0	0	0	0.873
CL5337.Contig3_All	CL5337.Contig3_All	CL5337.Contig3_All	Novel_gene	1	941	3.87	3.02	1.77	0	0	0	0	2.886
CL3796.Contig10_All	CL3796.Contig10_All	CL3796.Contig10_All	Novel_gene	1	4291	1.76	0.99	1.09	0	0	0	0	1.28
CL14213.Contig15_All	CL14213.Contig15_All	CL14213.Contig15_All	Novel_gene	1	2098	0.19	0.43	0.79	0	0	0	0	0.47
Unigene76295_All	Unigene76295_All	Unigene76295_All	Novel_gene	1	227	1.06	0	0.56	0	0	0	0	0.54
Unigene76515_All	Unigene76515_All	Unigene76515_All	Novel_gene	1	234	1.5	0	0	0	0	0	0	0.5
CL10812.Contig3_All	CL10812.Contig3_All	CL10812.Contig3_All	Novel_gene	1	1057	13.83	7.57	16.15	0	0	0	0	12.516
Unigene21414_All	Unigene21414_All	Unigene21414_All	Novel_gene	1	222	0.55	0	0.58	0	0	0	0	0.376
CL14755.Contig3_All	CL14755.Contig3_All	CL14755.Contig3_All	Novel_gene	1	2379	8.5	8.63	10	0	0	0	0	9.043
Unigene74632_All	Unigene74632_All	Unigene74632_All	Novel_gene	1	268	0	0.38	0	0	0	0	0	0.126
Unigene70750_All	Unigene70750_All	Unigene70750_All	Novel_gene	1	217	0	0	0.61	0	0	0	0	0.203
Unigene27291_All	Unigene27291_All	Unigene27291_All	Novel_gene	1	911	0.7	1.05	0.51	0	0	0	0	0.753
CL172.Contig16_All	CL172.Contig16_All	CL172.Contig16_All	Novel_gene	1	4616	0.46	0.58	0.51	0	0	0	0	0.516
CL8685.Contig2_All	CL8685.Contig2_All	CL8685.Contig2_All	Novel_gene	1	396	0.41	1.44	1.74	0	0	0	0	1.196
Unigene16852_All	Unigene16852_All	Unigene16852_All	Novel_gene	1	317	0.88	1.16	0.92	0	0	0	0	0.986
Unigene17303_All	Unigene17303_All	Unigene17303_All	Novel_gene	1	352	0	1.23	0.52	0	0	0	0	0.583
Unigene61206_All	Unigene61206_All	Unigene61206_All	Novel_gene	1	220	0	0.55	0	0	0	0	0	0.183
Unigene77750_All	Unigene77750_All	Unigene77750_All	Novel_gene	1	260	1.24	0.4	1.3	0	0	0	0	0.98
CL948.Contig5_All	CL948.Contig5_All	CL948.Contig5_All	Novel_gene	1	500	1.72	0.64	0	0	0	0	0	0.786
Unigene77459_All	Unigene77459_All	Unigene77459_All	Novel_gene	1	286	0.7	0.34	0	0	0	0	0	0.346
Unigene79310_All	Unigene79310_All	Unigene79310_All	Novel_gene	1	285	2.1	0.69	0	0	0	0	0	0.93
Unigene20534_All	Unigene20534_All	Unigene20534_All	Novel_gene	1	277	0.37	0.73	1.16	0	0	0	0	0.753
Unigene30739_All	Unigene30739_All	Unigene30739_All	Novel_gene	1	342	0.78	0	0	0	0	0	0	0.26
Unigene40476_All	Unigene40476_All	Unigene40476_All	Novel_gene	1	271	1.53	0.38	2.41	0	0	0	0	1.44
Unigene86881_All	Unigene86881_All	Unigene86881_All	Novel_gene	1	411	0.59	0.58	0.21	0	0	0	0	0.46
Unigene61346_All	Unigene61346_All	Unigene61346_All	Novel_gene	1	248	0.45	0	1.41	0	0	0	0	0.62
CL13729.Contig1_All	CL13729.Contig1_All	CL13729.Contig1_All	Novel_gene	1	734	0.94	2.38	1.7	0	0	0	0	1.673
Unigene83304_All	Unigene83304_All	Unigene83304_All	Novel_gene	1	1496	2.56	3.58	2.82	0	0	0	0	2.986
CL1410.Contig11_All	CL1410.Contig11_All	CL1410.Contig11_All	Novel_gene	1	3474	0.25	0.17	0.15	0	0	0	0	0.19
CL2072.Contig1_All	CL2072.Contig1_All	CL2072.Contig1_All	Novel_gene	1	696	0.87	0.67	1.32	0	0	0	0	0.953
Unigene5712_All	Unigene5712_All	Unigene5712_All	Novel_gene	1	635	0.11	0.43	0.45	0	0	0	0	0.33
Unigene30841_All	Unigene30841_All	Unigene30841_All	Novel_gene	1	433	0.18	0.36	0.19	0	0	0	0	0.243
CL11897.Contig1_All	CL11897.Contig1_All	CL11897.Contig1_All	Novel_gene	1	283	0.35	0	0	0	0	0	0	0.116
Unigene13029_All	Unigene13029_All	Unigene13029_All	Novel_gene	1	1239	1.36	1.28	1.2	0	0	0	0	1.28
Unigene59053_All	Unigene59053_All	Unigene59053_All	Novel_gene	1	205	0	0	0.68	0	0	0	0	0.226
Unigene34800_All	Unigene34800_All	Unigene34800_All	Novel_gene	1	573	1.36	0.37	1.17	0	0	0	0	0.966
Unigene72575_All	Unigene72575_All	Unigene72575_All	Novel_gene	1	203	0	0	0.69	0	0	0	0	0.23
CL37.Contig6_All	CL37.Contig6_All	CL37.Contig6_All	Novel_gene	1	1675	0	0	0.14	0	0	0	0	0.046
CL13624.Contig10_All	CL13624.Contig10_All	CL13624.Contig10_All	Novel_gene	1	1906	2.82	1.53	1.98	0	0	0	0	2.11
Unigene85031_All	Unigene85031_All	Unigene85031_All	Novel_gene	1	260	0	0.81	0	0	0	0	0	0.27
Unigene14916_All	Unigene14916_All	Unigene14916_All	Novel_gene	1	349	1.01	0.25	0.26	0	0	0	0	0.506
CL14559.Contig2_All	CL14559.Contig2_All	CL14559.Contig2_All	Novel_gene	1	1918	7.92	8.57	5.97	0	0	0	0	7.486
CL1956.Contig2_All	CL1956.Contig2_All	CL1956.Contig2_All	Novel_gene	1	672	0.92	0.35	0	0	0	0	0	0.423
Unigene57327_All	Unigene57327_All	Unigene57327_All	Novel_gene	1	866	0.48	0.46	0.36	0	0	0	0	0.433
CL14080.Contig2_All	CL14080.Contig2_All	CL14080.Contig2_All	Novel_gene	1	271	0.38	0	0.8	0	0	0	0	0.393
CL250.Contig4_All	CL250.Contig4_All	CL250.Contig4_All	Novel_gene	1	1235	13.32	14.2	21.47	0	0	0	0	16.33
Unigene74627_All	Unigene74627_All	Unigene74627_All	Novel_gene	1	203	0.66	0	0	0	0	0	0	0.22
Unigene84206_All	Unigene84206_All	Unigene84206_All	Novel_gene	1	269	0	0.38	0.41	0	0	0	0	0.263
Unigene77286_All	Unigene77286_All	Unigene77286_All	Novel_gene	1	263	0.81	1.19	0	0	0	0	0	0.666
Unigene33345_All	Unigene33345_All	Unigene33345_All	Novel_gene	1	435	0.9	0.54	0.76	0	0	0	0	0.733
Unigene79385_All	Unigene79385_All	Unigene79385_All	Novel_gene	1	216	0	1.14	0.61	0	0	0	0	0.583
CL9330.Contig1_All	CL9330.Contig1_All	CL9330.Contig1_All	Novel_gene	1	205	0.65	0	0.68	0	0	0	0	0.443
Unigene78656_All	Unigene78656_All	Unigene78656_All	Novel_gene	1	201	1.34	0.66	0	0	0	0	0	0.666
CL2481.Contig19_All	CL2481.Contig19_All	CL2481.Contig19_All	Novel_gene	1	941	2.89	2.62	1.93	0	0	0	0	2.48
CL11727.Contig1_All	CL11727.Contig1_All	CL11727.Contig1_All	Novel_gene	1	393	0.42	1.04	0.44	0	0	0	0	0.633
CL14426.Contig2_All	CL14426.Contig2_All	CL14426.Contig2_All	Novel_gene	1	1287	0.36	0	0.21	0	0	0	0	0.19
CL11205.Contig5_All	CL11205.Contig5_All	CL11205.Contig5_All	Novel_gene	1	359	0.29	0	0	0	0	0	0	0.096
Unigene86641_All	Unigene86641_All	Unigene86641_All	Novel_gene	1	203	0	1.93	0	0	0	0	0	0.643
CL784.Contig13_All	CL784.Contig13_All	CL784.Contig13_All	Novel_gene	1	1030	1.34	2.28	2.44	0	0	0	0	2.02
CL11017.Contig4_All	CL11017.Contig4_All	CL11017.Contig4_All	Novel_gene	1	632	0.33	0.7	0	0	0	0	0	0.343
Unigene59902_All	Unigene59902_All	Unigene59902_All	Novel_gene	1	208	0	0	0.66	0	0	0	0	0.22
Unigene3633_All	Unigene3633_All	Unigene3633_All	Novel_gene	1	1903	0	0.23	0	0	0	0	0	0.076
Unigene3780_All	Unigene3780_All	Unigene3780_All	Novel_gene	1	1658	3.77	3.07	2.61	0	0	0	0	3.15
CL11760.Contig2_All	CL11760.Contig2_All	CL11760.Contig2_All	Novel_gene	1	224	0.54	0.53	0	0	0	0	0	0.356
CL13070.Contig2_All	CL13070.Contig2_All	CL13070.Contig2_All	Novel_gene	1	647	0.74	0.65	0.11	0	0	0	0	0.5
CL9557.Contig1_All	CL9557.Contig1_All	CL9557.Contig1_All	Novel_gene	1	494	2.42	2.4	2.19	0	0	0	0	2.336
CL2899.Contig17_All	CL2899.Contig17_All	CL2899.Contig17_All	Novel_gene	1	3189	1.24	1.06	1.26	0	0	0	0	1.186
Unigene88239_All	Unigene88239_All	Unigene88239_All	Novel_gene	1	259	0.41	0.41	0.43	0	0	0	0	0.416
CL3315.Contig3_All	CL3315.Contig3_All	CL3315.Contig3_All	Novel_gene	1	1195	1.99	4.07	1.86	0	0	0	0	2.64
Unigene48915_All	Unigene48915_All	Unigene48915_All	Novel_gene	1	231	0	0.5	0	0	0	0	0	0.166
CL1816.Contig4_All	CL1816.Contig4_All	CL1816.Contig4_All	Novel_gene	1	1049	9.55	10.91	9.41	0	0	0	0	9.956
Unigene75829_All	Unigene75829_All	Unigene75829_All	Novel_gene	1	259	0.83	0	0.87	0	0	0	0	0.566
Unigene77173_All	Unigene77173_All	Unigene77173_All	Novel_gene	1	243	0.93	0.46	0	0	0	0	0	0.463
CL2323.Contig1_All	CL2323.Contig1_All	CL2323.Contig1_All	Novel_gene	1	735	10.61	9.25	11.27	0	0	0	0	10.376
Unigene41123_All	Unigene41123_All	Unigene41123_All	Novel_gene	1	306	0	0.34	0.38	0	0	0	0	0.24
CL13657.Contig2_All	CL13657.Contig2_All	CL13657.Contig2_All	Novel_gene	1	296	0.66	0.97	0.34	0	0	0	0	0.656
Unigene71091_All	Unigene71091_All	Unigene71091_All	Novel_gene	1	227	0.53	0	0	0	0	0	0	0.176
CL14368.Contig39_All	CL14368.Contig39_All	CL14368.Contig39_All	Novel_gene	1	325	0.28	0.7	0.3	0	0	0	0	0.426
CL7500.Contig1_All	CL7500.Contig1_All	CL7500.Contig1_All	Novel_gene	1	2814	2.92	3.4	1.66	0	0	0	0	2.66
Unigene85042_All	Unigene85042_All	Unigene85042_All	Novel_gene	1	227	0.53	0	0	0	0	0	0	0.176
Unigene39178_All	Unigene39178_All	Unigene39178_All	Novel_gene	1	392	1.22	0.24	0.22	0	0	0	0	0.56
Unigene80018_All	Unigene80018_All	Unigene80018_All	Novel_gene	1	265	1.19	0.39	0	0	0	0	0	0.526
CL14776.Contig4_All	CL14776.Contig4_All	CL14776.Contig4_All	Novel_gene	1	217	0.58	0	0	0	0	0	0	0.193
Unigene88147_All	Unigene88147_All	Unigene88147_All	Novel_gene	1	203	0	1.29	0	0	0	0	0	0.43
CL11468.Contig1_All	CL11468.Contig1_All	CL11468.Contig1_All	Novel_gene	1	276	0	0.36	0.39	0	0	0	0	0.25
Unigene86917_All	Unigene86917_All	Unigene86917_All	Novel_gene	1	228	0.52	0	0	0	0	0	0	0.173
Unigene55809_All	Unigene55809_All	Unigene55809_All	Novel_gene	1	208	0	0	0.66	0	0	0	0	0.22
Unigene57931_All	Unigene57931_All	Unigene57931_All	Novel_gene	1	260	0	0	0.86	0	0	0	0	0.286
CL4281.Contig4_All	CL4281.Contig4_All	CL4281.Contig4_All	Novel_gene	1	2073	0	0.06	0	0	0	0	0	0.02
Unigene87981_All	Unigene87981_All	Unigene87981_All	Novel_gene	1	392	0	0.21	0	0	0	0	0	0.07
Unigene86766_All	Unigene86766_All	Unigene86766_All	Novel_gene	1	226	0	1.57	1.12	0	0	0	0	0.896
Unigene37666_All	Unigene37666_All	Unigene37666_All	Novel_gene	1	385	0.86	1.07	0.45	0	0	0	0	0.793
Unigene61553_All	Unigene61553_All	Unigene61553_All	Novel_gene	1	393	0.42	0.42	1.1	0	0	0	0	0.646
Unigene59124_All	Unigene59124_All	Unigene59124_All	Novel_gene	1	294	0.33	0	1.39	0	0	0	0	0.573
Unigene61039_All	Unigene61039_All	Unigene61039_All	Novel_gene	1	329	0.55	0.55	1.45	0	0	0	0	0.85
CL8574.Contig1_All	CL8574.Contig1_All	CL8574.Contig1_All	Novel_gene	1	792	1.32	1.07	1.3	0	0	0	0	1.23
CL14995.Contig4_All	CL14995.Contig4_All	CL14995.Contig4_All	Novel_gene	1	1193	0.82	1.13	0.77	0	0	0	0	0.906
Unigene23013_All	Unigene23013_All	Unigene23013_All	Novel_gene	1	448	1.56	1.03	0.25	0	0	0	0	0.946
Unigene85426_All	Unigene85426_All	Unigene85426_All	Novel_gene	1	228	1.05	2.06	0.55	0	0	0	0	1.22
Unigene11849_All	Unigene11849_All	Unigene11849_All	Novel_gene	1	793	1.58	0.16	1	0	0	0	0	0.913
Unigene28013_All	Unigene28013_All	Unigene28013_All	Novel_gene	1	242	0.47	0.46	0	0	0	0	0	0.31
Unigene17184_All	Unigene17184_All	Unigene17184_All	Novel_gene	1	365	0.47	0.93	0.49	0	0	0	0	0.63
Unigene86602_All	Unigene86602_All	Unigene86602_All	Novel_gene	1	303	0	0.94	0.33	0	0	0	0	0.423
Unigene60839_All	Unigene60839_All	Unigene60839_All	Novel_gene	1	227	0	0	1.11	0	0	0	0	0.37
CL2237.Contig4_All	CL2237.Contig4_All	CL2237.Contig4_All	Novel_gene	1	781	2.36	3.92	1.6	0	0	0	0	2.626
CL9.Contig12_All	CL9.Contig12_All	CL9.Contig12_All	Novel_gene	1	3133	6.26	9.18	12.05	0	0	0	0	9.163
CL8838.Contig3_All	CL8838.Contig3_All	CL8838.Contig3_All	Novel_gene	1	227	0	0	0.56	0	0	0	0	0.186
CL7792.Contig2_All	CL7792.Contig2_All	CL7792.Contig2_All	Novel_gene	1	2155	2.33	1.46	1.43	0	0	0	0	1.74
CL5284.Contig1_All	CL5284.Contig1_All	CL5284.Contig1_All	Novel_gene	1	1358	0.12	0.85	0.41	0	0	0	0	0.46
Unigene77704_All	Unigene77704_All	Unigene77704_All	Novel_gene	1	383	0.87	0.46	0	0	0	0	0	0.443
CL11608.Contig2_All	CL11608.Contig2_All	CL11608.Contig2_All	Novel_gene	1	355	0	0.73	0.51	0	0	0	0	0.413
Unigene84008_All	Unigene84008_All	Unigene84008_All	Novel_gene	1	214	0	0.58	0.62	0	0	0	0	0.4
CL3273.Contig19_All	CL3273.Contig19_All	CL3273.Contig19_All	Novel_gene	1	1947	0	0.02	0.04	0	0	0	0	0.02
CL7858.Contig2_All	CL7858.Contig2_All	CL7858.Contig2_All	Novel_gene	1	1623	5.65	4.86	4.93	0	0	0	0	5.146
CL11484.Contig2_All	CL11484.Contig2_All	CL11484.Contig2_All	Novel_gene	1	982	0	0.11	0.1	0	0	0	0	0.07
Unigene85521_All	Unigene85521_All	Unigene85521_All	Novel_gene	1	227	0	1.56	0	0	0	0	0	0.52
Unigene77209_All	Unigene77209_All	Unigene77209_All	Novel_gene	1	207	0.63	0	0	0	0	0	0	0.21
Unigene51326_All	Unigene51326_All	Unigene51326_All	Novel_gene	1	249	0.89	0	0	0	0	0	0	0.296
CL5307.Contig1_All	CL5307.Contig1_All	CL5307.Contig1_All	Novel_gene	1	374	0.23	0.77	1.66	0	0	0	0	0.886
CL2007.Contig6_All	CL2007.Contig6_All	CL2007.Contig6_All	Novel_gene	1	2372	3.56	4.5	2.25	0	0	0	0	3.436
CL3010.Contig2_All	CL3010.Contig2_All	CL3010.Contig2_All	Novel_gene	1	239	0	0.54	2.59	0	0	0	0	1.043
Unigene85998_All	Unigene85998_All	Unigene85998_All	Novel_gene	1	375	0.23	0.89	0.47	0	0	0	0	0.53
CL9019.Contig5_All	CL9019.Contig5_All	CL9019.Contig5_All	Novel_gene	1	1257	4.61	5.53	7.19	0	0	0	0	5.776
CL13081.Contig34_All	CL13081.Contig34_All	CL13081.Contig34_All	Novel_gene	1	3520	0.96	0.78	0.98	0	0	0	0	0.906
Unigene2987_All	Unigene2987_All	Unigene2987_All	Novel_gene	1	1046	1.24	0.82	0.97	0	0	0	0	1.01
Unigene38804_All	Unigene38804_All	Unigene38804_All	Novel_gene	1	884	1.74	2.02	1.06	0	0	0	0	1.606
Unigene2871_All	Unigene2871_All	Unigene2871_All	Novel_gene	1	398	2.26	1.22	1.29	0	0	0	0	1.59
Unigene7504_All	Unigene7504_All	Unigene7504_All	Novel_gene	1	1009	1.79	0	0	0	0	0	0	0.596
Unigene84258_All	Unigene84258_All	Unigene84258_All	Novel_gene	1	247	0	0.89	0.47	0	0	0	0	0.453
Unigene77473_All	Unigene77473_All	Unigene77473_All	Novel_gene	1	260	0.41	0	0	0	0	0	0	0.136
Unigene78585_All	Unigene78585_All	Unigene78585_All	Novel_gene	1	212	0.6	0.59	0.63	0	0	0	0	0.606
Unigene85656_All	Unigene85656_All	Unigene85656_All	Novel_gene	1	248	0	0.44	0	0	0	0	0	0.146
Unigene68751_All	Unigene68751_All	Unigene68751_All	Novel_gene	1	227	0.53	0	0	0	0	0	0	0.176
CL13191.Contig5_All	CL13191.Contig5_All	CL13191.Contig5_All	Novel_gene	1	3874	2.33	2.68	1.36	0	0	0	0	2.123
CL10312.Contig2_All	CL10312.Contig2_All	CL10312.Contig2_All	Novel_gene	1	970	41.46	33.6	41.39	0	0	0	0	38.816
Unigene88135_All	Unigene88135_All	Unigene88135_All	Novel_gene	1	288	0.69	0.68	0	0	0	0	0	0.456
Unigene87489_All	Unigene87489_All	Unigene87489_All	Novel_gene	1	208	0	0.61	0	0	0	0	0	0.203
Unigene14922_All	Unigene14922_All	Unigene14922_All	Novel_gene	1	887	0.12	0.08	0.78	0	0	0	0	0.326
Unigene87950_All	Unigene87950_All	Unigene87950_All	Novel_gene	1	398	0.21	2.04	0.22	0	0	0	0	0.823
Unigene37145_All	Unigene37145_All	Unigene37145_All	Novel_gene	1	506	0.44	1.02	0.92	0	0	0	0	0.793
Unigene31962_All	Unigene31962_All	Unigene31962_All	Novel_gene	1	786	1.25	1.83	2.06	0	0	0	0	1.713
Unigene8376_All	Unigene8376_All	Unigene8376_All	Novel_gene	1	3356	4	3.52	4.09	0	0	0	0	3.87
Unigene88343_All	Unigene88343_All	Unigene88343_All	Novel_gene	1	215	0	0.58	0	0	0	0	0	0.193
Unigene59919_All	Unigene59919_All	Unigene59919_All	Novel_gene	1	257	0	0	1.32	0	0	0	0	0.44
Unigene40240_All	Unigene40240_All	Unigene40240_All	Novel_gene	1	603	1.28	0.92	0.85	0	0	0	0	1.016
Unigene77082_All	Unigene77082_All	Unigene77082_All	Novel_gene	1	209	0.62	0	0	0	0	0	0	0.206
CL1427.Contig13_All	CL1427.Contig13_All	CL1427.Contig13_All	Novel_gene	1	1948	1.8	0.98	2.26	0	0	0	0	1.68
Unigene55512_All	Unigene55512_All	Unigene55512_All	Novel_gene	1	710	0.09	0	0.04	0	0	0	0	0.043
Unigene87204_All	Unigene87204_All	Unigene87204_All	Novel_gene	1	287	0	0.68	0	0	0	0	0	0.226
Unigene26812_All	Unigene26812_All	Unigene26812_All	Novel_gene	1	711	0.75	0.43	0.45	0	0	0	0	0.543
Unigene84898_All	Unigene84898_All	Unigene84898_All	Novel_gene	1	371	0.91	0.46	0.48	0	0	0	0	0.616
CL9509.Contig3_All	CL9509.Contig3_All	CL9509.Contig3_All	Novel_gene	1	2231	0.63	0	0	0	0	0	0	0.21
CL2769.Contig4_All	CL2769.Contig4_All	CL2769.Contig4_All	Novel_gene	1	454	0.37	0.85	1.62	0	0	0	0	0.946
Unigene61834_All	Unigene61834_All	Unigene61834_All	Novel_gene	1	271	0.38	0	0	0	0	0	0	0.126
CL6742.Contig5_All	CL6742.Contig5_All	CL6742.Contig5_All	Novel_gene	1	280	0.72	1.07	0	0	0	0	0	0.596
CL474.Contig3_All	CL474.Contig3_All	CL474.Contig3_All	Novel_gene	1	1907	0	0	0.25	0	0	0	0	0.083
Unigene78547_All	Unigene78547_All	Unigene78547_All	Novel_gene	1	200	1.36	0	0	0	0	0	0	0.453
CL11838.Contig5_All	CL11838.Contig5_All	CL11838.Contig5_All	Novel_gene	1	886	1.49	0.67	1.49	0	0	0	0	1.216
Unigene75401_All	Unigene75401_All	Unigene75401_All	Novel_gene	1	267	1.57	0.39	1.24	0	0	0	0	1.066
CL3365.Contig15_All	CL3365.Contig15_All	CL3365.Contig15_All	Novel_gene	1	1050	0.71	0.89	1.1	0	0	0	0	0.9
CL11493.Contig1_All	CL11493.Contig1_All	CL11493.Contig1_All	Novel_gene	1	2023	26.25	30.2	18.29	0	0	0	0	24.913
Unigene86854_All	Unigene86854_All	Unigene86854_All	Novel_gene	1	231	0	1	0	0	0	0	0	0.333
Unigene60255_All	Unigene60255_All	Unigene60255_All	Novel_gene	1	222	1.1	0	0.58	0	0	0	0	0.56
Unigene77472_All	Unigene77472_All	Unigene77472_All	Novel_gene	1	232	1.01	0	0	0	0	0	0	0.336
Unigene87816_All	Unigene87816_All	Unigene87816_All	Novel_gene	1	322	0.29	0.43	0	0	0	0	0	0.24
Unigene79430_All	Unigene79430_All	Unigene79430_All	Novel_gene	1	255	0.43	0	0	0	0	0	0	0.143
CL15071.Contig3_All	CL15071.Contig3_All	CL15071.Contig3_All	Novel_gene	1	216	0.49	0	0	0	0	0	0	0.163
Unigene83701_All	Unigene83701_All	Unigene83701_All	Novel_gene	1	201	0	0.66	0	0	0	0	0	0.22
Unigene87494_All	Unigene87494_All	Unigene87494_All	Novel_gene	1	204	0	1.91	0	0	0	0	0	0.636
Unigene23800_All	Unigene23800_All	Unigene23800_All	Novel_gene	1	478	2.32	1.18	1.24	0	0	0	0	1.58
Unigene17351_All	Unigene17351_All	Unigene17351_All	Novel_gene	1	393	1.05	1.25	0.66	0	0	0	0	0.986
Unigene75961_All	Unigene75961_All	Unigene75961_All	Novel_gene	1	247	0.45	0.44	0	0	0	0	0	0.296
CL504.Contig5_All	CL504.Contig5_All	CL504.Contig5_All	Novel_gene	1	1076	0	0	0.21	0	0	0	0	0.07
Unigene75366_All	Unigene75366_All	Unigene75366_All	Novel_gene	1	289	0.34	0.67	0	0	0	0	0	0.336
Unigene23370_All	Unigene23370_All	Unigene23370_All	Novel_gene	1	829	1.25	1.01	1.64	0	0	0	0	1.3
Unigene27851_All	Unigene27851_All	Unigene27851_All	Novel_gene	1	211	0	0	1.92	0	0	0	0	0.64
Unigene84733_All	Unigene84733_All	Unigene84733_All	Novel_gene	1	240	0	0.94	0	0	0	0	0	0.313
CL8737.Contig1_All	CL8737.Contig1_All	CL8737.Contig1_All	Novel_gene	1	824	0.11	0	0	0	0	0	0	0.036
CL3110.Contig27_All	CL3110.Contig27_All	CL3110.Contig27_All	Novel_gene	1	6353	0.13	0.06	0	0	0	0	0	0.063
Unigene76390_All	Unigene76390_All	Unigene76390_All	Novel_gene	1	247	0.9	0	0	0	0	0	0	0.3
Unigene76913_All	Unigene76913_All	Unigene76913_All	Novel_gene	1	278	1.46	0	0.38	0	0	0	0	0.613
Unigene17633_All	Unigene17633_All	Unigene17633_All	Novel_gene	1	608	0.34	1.09	0.76	0	0	0	0	0.73
Unigene11037_All	Unigene11037_All	Unigene11037_All	Novel_gene	1	1082	0.37	0	0	0	0	0	0	0.123
Unigene10922_All	Unigene10922_All	Unigene10922_All	Novel_gene	1	1174	0.89	1.03	0	0	0	0	0	0.64
Unigene17588_All	Unigene17588_All	Unigene17588_All	Novel_gene	1	370	1.38	0.45	0.72	0	0	0	0	0.85
CL4516.Contig3_All	CL4516.Contig3_All	CL4516.Contig3_All	Novel_gene	1	465	12.99	10.75	12.21	0	0	0	0	11.983
CL6452.Contig4_All	CL6452.Contig4_All	CL6452.Contig4_All	Novel_gene	1	435	1.99	2.33	2.46	0	0	0	0	2.26
CL3827.Contig1_All	CL3827.Contig1_All	CL3827.Contig1_All	Novel_gene	1	559	0.7	1.16	1.2	0	0	0	0	1.02
CL10745.Contig1_All	CL10745.Contig1_All	CL10745.Contig1_All	Novel_gene	1	431	2.08	5.31	3.02	0	0	0	0	3.47
CL3171.Contig16_All	CL3171.Contig16_All	CL3171.Contig16_All	Novel_gene	1	1624	0	0.32	0	0	0	0	0	0.106
Unigene60078_All	Unigene60078_All	Unigene60078_All	Novel_gene	1	225	0	0	1.69	0	0	0	0	0.563
Unigene87756_All	Unigene87756_All	Unigene87756_All	Novel_gene	1	332	0	1.08	0.57	0	0	0	0	0.55
Unigene75699_All	Unigene75699_All	Unigene75699_All	Novel_gene	1	291	1.01	0	0	0	0	0	0	0.336
Unigene41780_All	Unigene41780_All	Unigene41780_All	Novel_gene	1	918	72.43	69.82	83.48	0	0	0	0	75.243
Unigene87671_All	Unigene87671_All	Unigene87671_All	Novel_gene	1	252	0	0.43	0	0	0	0	0	0.143
CL11832.Contig7_All	CL11832.Contig7_All	CL11832.Contig7_All	Novel_gene	1	2659	0.26	0	1.45	0	0	0	0	0.57
CL6864.Contig3_All	CL6864.Contig3_All	CL6864.Contig3_All	Novel_gene	1	1912	0.07	0	0.05	0	0	0	0	0.04
Unigene61301_All	Unigene61301_All	Unigene61301_All	Novel_gene	1	387	1.5	0.57	1.06	0	0	0	0	1.043
Unigene27856_All	Unigene27856_All	Unigene27856_All	Novel_gene	1	290	1.36	1.01	0	0	0	0	0	0.79
Unigene58141_All	Unigene58141_All	Unigene58141_All	Novel_gene	1	413	0.19	0	1.22	0	0	0	0	0.47
CL1508.Contig24_All	CL1508.Contig24_All	CL1508.Contig24_All	Novel_gene	1	3318	0.63	0	0.38	0	0	0	0	0.336
CL5546.Contig3_All	CL5546.Contig3_All	CL5546.Contig3_All	Novel_gene	1	261	0.82	0.4	0.43	0	0	0	0	0.55
Unigene86723_All	Unigene86723_All	Unigene86723_All	Novel_gene	1	206	0	1.25	0	0	0	0	0	0.416
CL4306.Contig2_All	CL4306.Contig2_All	CL4306.Contig2_All	Novel_gene	1	942	8.21	2.1	5.59	0	0	0	0	5.3
CL14242.Contig30_All	CL14242.Contig30_All	CL14242.Contig30_All	Novel_gene	1	2370	0.94	0.74	0.89	0	0	0	0	0.856
CL2149.Contig4_All	CL2149.Contig4_All	CL2149.Contig4_All	Novel_gene	1	2645	0.81	0.74	0.95	0	0	0	0	0.833
Unigene58311_All	Unigene58311_All	Unigene58311_All	Novel_gene	1	218	0	0.56	0	0	0	0	0	0.186
CL11964.Contig16_All	CL11964.Contig16_All	CL11964.Contig16_All	Novel_gene	1	424	0	0.37	0.25	0	0	0	0	0.206
CL4586.Contig2_All	CL4586.Contig2_All	CL4586.Contig2_All	Novel_gene	1	346	0	0	0.34	0	0	0	0	0.113
CL1826.Contig2_All	CL1826.Contig2_All	CL1826.Contig2_All	Novel_gene	1	2271	0	0.12	0.1	0	0	0	0	0.073
CL2285.Contig13_All	CL2285.Contig13_All	CL2285.Contig13_All	Novel_gene	1	2166	0.75	1.23	0.85	0	0	0	0	0.943
CL424.Contig2_All	CL424.Contig2_All	CL424.Contig2_All	Novel_gene	1	1683	1.61	0.83	1.72	0	0	0	0	1.386
Unigene88220_All	Unigene88220_All	Unigene88220_All	Novel_gene	1	207	0.63	2.48	0	0	0	0	0	1.036
CL11386.Contig2_All	CL11386.Contig2_All	CL11386.Contig2_All	Novel_gene	1	237	1.46	0.48	0	0	0	0	0	0.646
Unigene2970_All	Unigene2970_All	Unigene2970_All	Novel_gene	1	391	0.21	0.21	0.66	0	0	0	0	0.36
Unigene78553_All	Unigene78553_All	Unigene78553_All	Novel_gene	1	229	0	0.51	0	0	0	0	0	0.17
CL7733.Contig2_All	CL7733.Contig2_All	CL7733.Contig2_All	Novel_gene	1	242	0.94	0.46	0.98	0	0	0	0	0.793
Unigene83788_All	Unigene83788_All	Unigene83788_All	Novel_gene	1	804	1.84	1.79	0.9	0	0	0	0	1.51
CL12064.Contig1_All	CL12064.Contig1_All	CL12064.Contig1_All	Novel_gene	1	1145	2.78	1.27	4.84	0	0	0	0	2.963
Unigene21210_All	Unigene21210_All	Unigene21210_All	Novel_gene	1	468	0.16	0.65	0.51	0	0	0	0	0.44
CL12699.Contig1_All	CL12699.Contig1_All	CL12699.Contig1_All	Novel_gene	1	250	0.44	0.43	0.46	0	0	0	0	0.443
Unigene78344_All	Unigene78344_All	Unigene78344_All	Novel_gene	1	258	0.83	0	0.44	0	0	0	0	0.423
Unigene29868_All	Unigene29868_All	Unigene29868_All	Novel_gene	1	698	1.45	1.25	1.41	0	0	0	0	1.37
CL6864.Contig7_All	CL6864.Contig7_All	CL6864.Contig7_All	Novel_gene	1	2993	0.65	0	0.42	0	0	0	0	0.356
Unigene1894_All	Unigene1894_All	Unigene1894_All	Novel_gene	1	248	1.79	1.32	0.94	0	0	0	0	1.35
Unigene79541_All	Unigene79541_All	Unigene79541_All	Novel_gene	1	290	0	0	0.36	0	0	0	0	0.12
CL1997.Contig11_All	CL1997.Contig11_All	CL1997.Contig11_All	Novel_gene	1	969	2.12	0	0	0	0	0	0	0.706
Unigene17614_All	Unigene17614_All	Unigene17614_All	Novel_gene	1	1836	0.07	0.15	0	0	0	0	0	0.073
Unigene5538_All	Unigene5538_All	Unigene5538_All	Novel_gene	1	1048	1.28	1.05	1.14	0	0	0	0	1.156
Unigene88057_All	Unigene88057_All	Unigene88057_All	Novel_gene	1	323	0	0.84	0	0	0	0	0	0.28
Unigene60730_All	Unigene60730_All	Unigene60730_All	Novel_gene	1	278	0	1.08	1.15	0	0	0	0	0.743
Unigene59660_All	Unigene59660_All	Unigene59660_All	Novel_gene	1	225	0.54	0	1.13	0	0	0	0	0.556
Unigene27488_All	Unigene27488_All	Unigene27488_All	Novel_gene	1	257	0.42	0.83	0.44	0	0	0	0	0.563
CL11939.Contig3_All	CL11939.Contig3_All	CL11939.Contig3_All	Novel_gene	1	214	0	1.16	0.62	0	0	0	0	0.593
Unigene85917_All	Unigene85917_All	Unigene85917_All	Novel_gene	1	217	0	1.13	0	0	0	0	0	0.376
CL9105.Contig2_All	CL9105.Contig2_All	CL9105.Contig2_All	Novel_gene	1	430	0.55	0.96	0.58	0	0	0	0	0.696
CL11507.Contig1_All	CL11507.Contig1_All	CL11507.Contig1_All	Novel_gene	1	683	2.38	2.17	1.97	0	0	0	0	2.173
Unigene37804_All	Unigene37804_All	Unigene37804_All	Novel_gene	1	265	0.8	0.39	0.42	0	0	0	0	0.536
Unigene28132_All	Unigene28132_All	Unigene28132_All	Novel_gene	1	441	1.42	0.18	1.48	0	0	0	0	1.026
CL1618.Contig5_All	CL1618.Contig5_All	CL1618.Contig5_All	Novel_gene	1	1564	0.05	0.35	0.18	0	0	0	0	0.193
Unigene61531_All	Unigene61531_All	Unigene61531_All	Novel_gene	1	206	0	1.25	0.67	0	0	0	0	0.64
CL488.Contig1_All	CL488.Contig1_All	CL488.Contig1_All	Novel_gene	1	1496	0.15	0	0	0	0	0	0	0.05
Unigene58728_All	Unigene58728_All	Unigene58728_All	Novel_gene	1	252	0.44	0	0	0	0	0	0	0.146
CL7055.Contig5_All	CL7055.Contig5_All	CL7055.Contig5_All	Novel_gene	1	2872	0.37	0.41	0.31	0	0	0	0	0.363
CL2794.Contig1_All	CL2794.Contig1_All	CL2794.Contig1_All	Novel_gene	1	1964	5.04	3.09	3.47	0	0	0	0	3.866
Unigene46710_All	Unigene46710_All	Unigene46710_All	Novel_gene	1	366	0.23	0	0	0	0	0	0	0.076
CL5829.Contig11_All	CL5829.Contig11_All	CL5829.Contig11_All	Novel_gene	1	892	0.13	0.25	0.82	0	0	0	0	0.4
Unigene1204_All	Unigene1204_All	Unigene1204_All	Novel_gene	1	999	2.14	1.07	1.51	0	0	0	0	1.573
CL1796.Contig1_All	CL1796.Contig1_All	CL1796.Contig1_All	Novel_gene	1	771	1.62	0.56	1.48	0	0	0	0	1.22
Unigene58022_All	Unigene58022_All	Unigene58022_All	Novel_gene	1	351	0.25	0.49	2.35	0	0	0	0	1.03
Unigene79165_All	Unigene79165_All	Unigene79165_All	Novel_gene	1	235	0.99	0	0	0	0	0	0	0.33
Unigene27939_All	Unigene27939_All	Unigene27939_All	Novel_gene	1	318	3.5	2.59	3.97	0	0	0	0	3.353
Unigene37651_All	Unigene37651_All	Unigene37651_All	Novel_gene	1	424	0.75	1.11	0.2	0	0	0	0	0.686
Unigene77718_All	Unigene77718_All	Unigene77718_All	Novel_gene	1	366	0.24	0.36	0	0	0	0	0	0.2
Unigene52407_All	Unigene52407_All	Unigene52407_All	Novel_gene	1	209	0	0	0.65	0	0	0	0	0.216
Unigene27347_All	Unigene27347_All	Unigene27347_All	Novel_gene	1	330	0.27	0.27	0.58	0	0	0	0	0.373
Unigene86753_All	Unigene86753_All	Unigene86753_All	Novel_gene	1	218	0	1.68	0	0	0	0	0	0.56
Unigene85809_All	Unigene85809_All	Unigene85809_All	Novel_gene	1	241	0.47	0.46	0	0	0	0	0	0.31
Unigene31436_All	Unigene31436_All	Unigene31436_All	Novel_gene	1	325	0.56	0	0.89	0	0	0	0	0.483
Unigene77026_All	Unigene77026_All	Unigene77026_All	Novel_gene	1	647	0.94	0.26	0.36	0	0	0	0	0.52
Unigene7102_All	Unigene7102_All	Unigene7102_All	Novel_gene	1	5171	29.37	23.25	29.07	0	0	0	0	27.23
Unigene78565_All	Unigene78565_All	Unigene78565_All	Novel_gene	1	212	1.21	0.59	1.27	0	0	0	0	1.023
CL14546.Contig24_All	CL14546.Contig24_All	CL14546.Contig24_All	Novel_gene	1	2024	0	0.07	0	0	0	0	0	0.023
CL9690.Contig1_All	CL9690.Contig1_All	CL9690.Contig1_All	Novel_gene	1	1720	0.56	0.5	0.5	0	0	0	0	0.52
Unigene75693_All	Unigene75693_All	Unigene75693_All	Novel_gene	1	240	0.95	0	1	0	0	0	0	0.65
Unigene87105_All	Unigene87105_All	Unigene87105_All	Novel_gene	1	202	0	1.3	0	0	0	0	0	0.433
CL3343.Contig6_All	CL3343.Contig6_All	CL3343.Contig6_All	Novel_gene	1	920	1.55	2.46	2.32	0	0	0	0	2.11
CL14098.Contig7_All	CL14098.Contig7_All	CL14098.Contig7_All	Novel_gene	1	1602	0.56	0.13	1.29	0	0	0	0	0.66
CL2696.Contig6_All	CL2696.Contig6_All	CL2696.Contig6_All	Novel_gene	1	1750	0.65	0	0.47	0	0	0	0	0.373
Unigene36174_All	Unigene36174_All	Unigene36174_All	Novel_gene	1	793	0.5	0.25	0.52	0	0	0	0	0.423
Unigene45266_All	Unigene45266_All	Unigene45266_All	Novel_gene	1	363	1.66	0.23	1.49	0	0	0	0	1.126
CL10839.Contig11_All	CL10839.Contig11_All	CL10839.Contig11_All	Novel_gene	1	1347	0.95	1.88	2.2	0	0	0	0	1.676
Unigene44205_All	Unigene44205_All	Unigene44205_All	Novel_gene	1	522	1.26	1.67	1.17	0	0	0	0	1.366
Unigene59171_All	Unigene59171_All	Unigene59171_All	Novel_gene	1	234	0	0	1.05	0	0	0	0	0.35
Unigene60577_All	Unigene60577_All	Unigene60577_All	Novel_gene	1	219	0.57	0	0.59	0	0	0	0	0.386
Unigene79096_All	Unigene79096_All	Unigene79096_All	Novel_gene	1	214	0.59	0	0	0	0	0	0	0.196
Unigene21800_All	Unigene21800_All	Unigene21800_All	Novel_gene	1	2596	0.29	1.22	1.78	0	0	0	0	1.096
Unigene79659_All	Unigene79659_All	Unigene79659_All	Novel_gene	1	221	0	0.55	1.17	0	0	0	0	0.573
Unigene61620_All	Unigene61620_All	Unigene61620_All	Novel_gene	1	209	0	0	0.65	0	0	0	0	0.216
Unigene60963_All	Unigene60963_All	Unigene60963_All	Novel_gene	1	200	0.68	0	0	0	0	0	0	0.226
CL4084.Contig2_All	CL4084.Contig2_All	CL4084.Contig2_All	Novel_gene	1	317	1.17	1.61	0.89	0	0	0	0	1.223
Unigene7335_All	Unigene7335_All	Unigene7335_All	Novel_gene	1	557	4.25	4.48	4.69	0	0	0	0	4.473
CL6441.Contig2_All	CL6441.Contig2_All	CL6441.Contig2_All	Novel_gene	1	208	0.63	0	0	0	0	0	0	0.21
CL2314.Contig6_All	CL2314.Contig6_All	CL2314.Contig6_All	Novel_gene	1	2471	0.07	0.27	0.16	0	0	0	0	0.166
CL6239.Contig3_All	CL6239.Contig3_All	CL6239.Contig3_All	Novel_gene	1	375	0.34	0	2.22	0	0	0	0	0.853
Unigene1438_All	Unigene1438_All	Unigene1438_All	Novel_gene	1	341	1.83	1.03	2.19	0	0	0	0	1.683
Unigene41734_All	Unigene41734_All	Unigene41734_All	Novel_gene	1	277	1.47	1.45	0	0	0	0	0	0.973
Unigene85015_All	Unigene85015_All	Unigene85015_All	Novel_gene	1	234	0.5	0.98	0.52	0	0	0	0	0.666
CL11188.Contig2_All	CL11188.Contig2_All	CL11188.Contig2_All	Novel_gene	1	1407	1.62	1.12	1.8	0	0	0	0	1.513
Unigene40112_All	Unigene40112_All	Unigene40112_All	Novel_gene	1	548	0.13	0.13	0.27	0	0	0	0	0.176
CL4973.Contig3_All	CL4973.Contig3_All	CL4973.Contig3_All	Novel_gene	1	439	0.71	0.71	0.93	0	0	0	0	0.783
Unigene13201_All	Unigene13201_All	Unigene13201_All	Novel_gene	1	489	0.92	0.46	0.48	0	0	0	0	0.62
Unigene79783_All	Unigene79783_All	Unigene79783_All	Novel_gene	1	254	1.72	0.42	0	0	0	0	0	0.713
CL10956.Contig1_All	CL10956.Contig1_All	CL10956.Contig1_All	Novel_gene	1	532	0.82	0.15	0.28	0	0	0	0	0.416
Unigene60846_All	Unigene60846_All	Unigene60846_All	Novel_gene	1	367	0.23	0	0.49	0	0	0	0	0.24
Unigene78228_All	Unigene78228_All	Unigene78228_All	Novel_gene	1	210	1.84	0	0	0	0	0	0	0.613
CL5.Contig10_All	CL5.Contig10_All	CL5.Contig10_All	Novel_gene	1	315	0.8	0	0	0	0	0	0	0.266
CL10129.Contig4_All	CL10129.Contig4_All	CL10129.Contig4_All	Novel_gene	1	537	2.84	2.28	3.25	0	0	0	0	2.79
CL3919.Contig10_All	CL3919.Contig10_All	CL3919.Contig10_All	Novel_gene	1	797	1.71	0.78	1.33	0	0	0	0	1.273
Unigene75589_All	Unigene75589_All	Unigene75589_All	Novel_gene	1	213	0.6	0	0	0	0	0	0	0.2
CL1919.Contig11_All	CL1919.Contig11_All	CL1919.Contig11_All	Novel_gene	1	3525	0.48	0.98	0.6	0	0	0	0	0.686
CL13554.Contig4_All	CL13554.Contig4_All	CL13554.Contig4_All	Novel_gene	1	4234	0	0	0.24	0	0	0	0	0.08
Unigene85159_All	Unigene85159_All	Unigene85159_All	Novel_gene	1	203	0	1.93	0	0	0	0	0	0.643
Unigene75614_All	Unigene75614_All	Unigene75614_All	Novel_gene	1	304	1.26	0	0.33	0	0	0	0	0.53
CL3963.Contig6_All	CL3963.Contig6_All	CL3963.Contig6_All	Novel_gene	1	542	0.53	1.98	1.1	0	0	0	0	1.203
CL600.Contig5_All	CL600.Contig5_All	CL600.Contig5_All	Novel_gene	1	2032	0.93	0.28	1.17	0	0	0	0	0.793
Unigene58397_All	Unigene58397_All	Unigene58397_All	Novel_gene	1	459	0.5	0	1.23	0	0	0	0	0.576
Unigene3675_All	Unigene3675_All	Unigene3675_All	Novel_gene	1	430	1.29	0.36	0.58	0	0	0	0	0.743
CL12528.Contig2_All	CL12528.Contig2_All	CL12528.Contig2_All	Novel_gene	1	617	0.56	0.45	1.65	0	0	0	0	0.886
CL5185.Contig1_All	CL5185.Contig1_All	CL5185.Contig1_All	Novel_gene	1	1149	26.4	23.4	30.3	0	0	0	0	26.7
CL697.Contig13_All	CL697.Contig13_All	CL697.Contig13_All	Novel_gene	1	1450	1.5	0.94	6.92	0	0	0	0	3.12
Unigene21371_All	Unigene21371_All	Unigene21371_All	Novel_gene	1	477	0.48	0.16	1.16	0	0	0	0	0.6
Unigene22890_All	Unigene22890_All	Unigene22890_All	Novel_gene	1	907	1.2	1.33	0.74	0	0	0	0	1.09
CL8932.Contig2_All	CL8932.Contig2_All	CL8932.Contig2_All	Novel_gene	1	219	0.57	0	0	0	0	0	0	0.19
CL691.Contig2_All	CL691.Contig2_All	CL691.Contig2_All	Novel_gene	1	1338	0	0.61	0.44	0	0	0	0	0.35
CL3816.Contig6_All	CL3816.Contig6_All	CL3816.Contig6_All	Novel_gene	1	1566	1.4	0.57	0.96	0	0	0	0	0.976
CL12399.Contig4_All	CL12399.Contig4_All	CL12399.Contig4_All	Novel_gene	1	1623	40.93	39.6	36.96	0	0	0	0	39.163
CL1739.Contig10_All	CL1739.Contig10_All	CL1739.Contig10_All	Novel_gene	1	980	2.66	4.05	1.03	0	0	0	0	2.58
Unigene76035_All	Unigene76035_All	Unigene76035_All	Novel_gene	1	208	1.88	0	0	0	0	0	0	0.626
Unigene85357_All	Unigene85357_All	Unigene85357_All	Novel_gene	1	213	1.2	0.59	0	0	0	0	0	0.596
Unigene86423_All	Unigene86423_All	Unigene86423_All	Novel_gene	1	265	0	1.17	0	0	0	0	0	0.39
CL1640.Contig6_All	CL1640.Contig6_All	CL1640.Contig6_All	Novel_gene	1	1511	0.14	0	0	0	0	0	0	0.046
Unigene16724_All	Unigene16724_All	Unigene16724_All	Novel_gene	1	1010	0.95	1.22	1.29	0	0	0	0	1.153
CL1276.Contig3_All	CL1276.Contig3_All	CL1276.Contig3_All	Novel_gene	1	2168	0.14	0.13	0	0	0	0	0	0.09
Unigene78956_All	Unigene78956_All	Unigene78956_All	Novel_gene	1	221	1.67	0	0.58	0	0	0	0	0.75
CL834.Contig87_All	CL834.Contig87_All	CL834.Contig87_All	Novel_gene	1	418	0.2	0.75	0.8	0	0	0	0	0.583
Unigene3295_All	Unigene3295_All	Unigene3295_All	Novel_gene	1	545	0.26	0	0.55	0	0	0	0	0.27
CL85.Contig7_All	CL85.Contig7_All	CL85.Contig7_All	Novel_gene	1	1545	0	0.59	0	0	0	0	0	0.196
Unigene78551_All	Unigene78551_All	Unigene78551_All	Novel_gene	1	220	2.25	0.55	0	0	0	0	0	0.933
Unigene26568_All	Unigene26568_All	Unigene26568_All	Novel_gene	1	1353	0.98	1.42	1.91	0	0	0	0	1.436
Unigene40776_All	Unigene40776_All	Unigene40776_All	Novel_gene	1	330	1.1	1.9	0.86	0	0	0	0	1.286
Unigene79782_All	Unigene79782_All	Unigene79782_All	Novel_gene	1	313	0.6	0	0	0	0	0	0	0.2
Unigene3037_All	Unigene3037_All	Unigene3037_All	Novel_gene	1	251	0.44	0	0	0	0	0	0	0.146
Unigene20249_All	Unigene20249_All	Unigene20249_All	Novel_gene	1	303	3.48	2.18	2.65	0	0	0	0	2.77
Unigene88325_All	Unigene88325_All	Unigene88325_All	Novel_gene	1	249	0	0.87	0	0	0	0	0	0.29
CL5900.Contig6_All	CL5900.Contig6_All	CL5900.Contig6_All	Novel_gene	1	314	4.17	3.53	1.25	0	0	0	0	2.983
CL2446.Contig7_All	CL2446.Contig7_All	CL2446.Contig7_All	Novel_gene	1	1568	2.06	1.6	0.86	0	0	0	0	1.506
Unigene26589_All	Unigene26589_All	Unigene26589_All	Novel_gene	1	844	1.99	1.95	1.41	0	0	0	0	1.783
CL10455.Contig2_All	CL10455.Contig2_All	CL10455.Contig2_All	Novel_gene	1	234	0	0	1.05	0	0	0	0	0.35
Unigene84257_All	Unigene84257_All	Unigene84257_All	Novel_gene	1	355	0.73	0.97	0.26	0	0	0	0	0.653
Unigene43836_All	Unigene43836_All	Unigene43836_All	Novel_gene	1	939	1.25	0.75	1.84	0	0	0	0	1.28
Unigene40558_All	Unigene40558_All	Unigene40558_All	Novel_gene	1	586	0.96	0.6	0.5	0	0	0	0	0.686
Unigene6478_All	Unigene6478_All	Unigene6478_All	Novel_gene	1	710	0.56	0.89	0.48	0	0	0	0	0.643
Unigene35287_All	Unigene35287_All	Unigene35287_All	Novel_gene	1	1654	1.37	0.74	0.73	0	0	0	0	0.946
Unigene75358_All	Unigene75358_All	Unigene75358_All	Novel_gene	1	359	0.48	0	0	0	0	0	0	0.16
CL320.Contig6_All	CL320.Contig6_All	CL320.Contig6_All	Novel_gene	1	611	0	0.21	0	0	0	0	0	0.07
Unigene78323_All	Unigene78323_All	Unigene78323_All	Novel_gene	1	226	0.53	0	0	0	0	0	0	0.176
CL3932.Contig12_All	CL3932.Contig12_All	CL3932.Contig12_All	Novel_gene	1	816	0.11	0.21	0.13	0	0	0	0	0.15
Unigene57922_All	Unigene57922_All	Unigene57922_All	Novel_gene	1	313	0	0	0.63	0	0	0	0	0.21
CL2369.Contig4_All	CL2369.Contig4_All	CL2369.Contig4_All	Novel_gene	1	1197	0	0.22	0.39	0	0	0	0	0.203
CL7396.Contig7_All	CL7396.Contig7_All	CL7396.Contig7_All	Novel_gene	1	319	0.29	0.39	0	0	0	0	0	0.226
CL660.Contig26_All	CL660.Contig26_All	CL660.Contig26_All	Novel_gene	1	932	0.09	0	0	0	0	0	0	0.03
Unigene4419_All	Unigene4419_All	Unigene4419_All	Novel_gene	1	756	1.14	1.89	0.73	0	0	0	0	1.253
Unigene86611_All	Unigene86611_All	Unigene86611_All	Novel_gene	1	214	0	0.58	0	0	0	0	0	0.193
CL13156.Contig2_All	CL13156.Contig2_All	CL13156.Contig2_All	Novel_gene	1	1840	3.58	2.48	3.39	0	0	0	0	3.15
Unigene18375_All	Unigene18375_All	Unigene18375_All	Novel_gene	1	988	0.46	0	1.03	0	0	0	0	0.496
Unigene67527_All	Unigene67527_All	Unigene67527_All	Novel_gene	1	1705	0.14	0	0	0	0	0	0	0.046
CL1081.Contig3_All	CL1081.Contig3_All	CL1081.Contig3_All	Novel_gene	1	2028	0	0.23	0	0	0	0	0	0.076
Unigene5077_All	Unigene5077_All	Unigene5077_All	Novel_gene	1	1256	45.58	39.06	52.65	0	0	0	0	45.763
Unigene62110_All	Unigene62110_All	Unigene62110_All	Novel_gene	1	665	0.08	0.1	0.11	0	0	0	0	0.096
Unigene14251_All	Unigene14251_All	Unigene14251_All	Novel_gene	1	3199	0.63	0	0.08	0	0	0	0	0.236
CL14558.Contig13_All	CL14558.Contig13_All	CL14558.Contig13_All	Novel_gene	1	4417	1.26	1.19	0.54	0	0	0	0	0.996
CL8023.Contig2_All	CL8023.Contig2_All	CL8023.Contig2_All	Novel_gene	1	620	48.34	49.18	56.77	0	0	0	0	51.43
CL6198.Contig9_All	CL6198.Contig9_All	CL6198.Contig9_All	Novel_gene	1	2507	4.14	4.37	2.68	0	0	0	0	3.73
Unigene79832_All	Unigene79832_All	Unigene79832_All	Novel_gene	1	327	0.28	0	0	0	0	0	0	0.093
Unigene20711_All	Unigene20711_All	Unigene20711_All	Novel_gene	1	234	1	0.98	0.52	0	0	0	0	0.833
CL11288.Contig4_All	CL11288.Contig4_All	CL11288.Contig4_All	Novel_gene	1	722	1.44	0.51	0.18	0	0	0	0	0.71
Unigene83738_All	Unigene83738_All	Unigene83738_All	Novel_gene	1	1243	1.58	2.53	2	0	0	0	0	2.036
Unigene79641_All	Unigene79641_All	Unigene79641_All	Novel_gene	1	254	0.43	0	0	0	0	0	0	0.143
CL1438.Contig2_All	CL1438.Contig2_All	CL1438.Contig2_All	Novel_gene	1	227	0	1.04	0	0	0	0	0	0.346
Unigene30663_All	Unigene30663_All	Unigene30663_All	Novel_gene	1	284	1.41	2.43	2.59	0	0	0	0	2.143
CL14778.Contig1_All	CL14778.Contig1_All	CL14778.Contig1_All	Novel_gene	1	932	1.3	0.98	0.67	0	0	0	0	0.983
CL10071.Contig2_All	CL10071.Contig2_All	CL10071.Contig2_All	Novel_gene	1	890	0.96	1.03	0.49	0	0	0	0	0.826
CL5306.Contig11_All	CL5306.Contig11_All	CL5306.Contig11_All	Novel_gene	1	960	0.46	0.24	0	0	0	0	0	0.233
Unigene79870_All	Unigene79870_All	Unigene79870_All	Novel_gene	1	273	0.76	0.37	0.79	0	0	0	0	0.64
Unigene59674_All	Unigene59674_All	Unigene59674_All	Novel_gene	1	213	0	0	1.26	0	0	0	0	0.42
Unigene85778_All	Unigene85778_All	Unigene85778_All	Novel_gene	1	231	0	1	0	0	0	0	0	0.333
Unigene74973_All	Unigene74973_All	Unigene74973_All	Novel_gene	1	1158	0.3	0	0.55	0	0	0	0	0.283
Unigene44875_All	Unigene44875_All	Unigene44875_All	Novel_gene	1	276	0.37	1.46	0.39	0	0	0	0	0.74
Unigene9016_All	Unigene9016_All	Unigene9016_All	Novel_gene	1	1020	0.71	0	0	0	0	0	0	0.236
CL11510.Contig1_All	CL11510.Contig1_All	CL11510.Contig1_All	Novel_gene	1	795	0.91	1.06	1.55	0	0	0	0	1.173
Unigene58802_All	Unigene58802_All	Unigene58802_All	Novel_gene	1	268	0	0.38	0	0	0	0	0	0.126
CL3918.Contig12_All	CL3918.Contig12_All	CL3918.Contig12_All	Novel_gene	1	2003	0.34	1.41	0.72	0	0	0	0	0.823
CL1703.Contig9_All	CL1703.Contig9_All	CL1703.Contig9_All	Novel_gene	1	1623	1.07	0.14	0.67	0	0	0	0	0.626
Unigene19705_All	Unigene19705_All	Unigene19705_All	Novel_gene	1	692	1.07	0.97	1.22	0	0	0	0	1.086
CL7566.Contig7_All	CL7566.Contig7_All	CL7566.Contig7_All	Novel_gene	1	514	1.14	2.63	1.6	0	0	0	0	1.79
Unigene84883_All	Unigene84883_All	Unigene84883_All	Novel_gene	1	212	0	1.18	0	0	0	0	0	0.393
Unigene85815_All	Unigene85815_All	Unigene85815_All	Novel_gene	1	479	0.63	1.56	2.14	0	0	0	0	1.443
Unigene58748_All	Unigene58748_All	Unigene58748_All	Novel_gene	1	230	0	0	0.54	0	0	0	0	0.18
Unigene38329_All	Unigene38329_All	Unigene38329_All	Novel_gene	1	361	1.67	1.18	0.5	0	0	0	0	1.116
CL1100.Contig9_All	CL1100.Contig9_All	CL1100.Contig9_All	Novel_gene	1	1886	0	0	0.53	0	0	0	0	0.176
Unigene58099_All	Unigene58099_All	Unigene58099_All	Novel_gene	1	209	0	0	0.65	0	0	0	0	0.216
Unigene83475_All	Unigene83475_All	Unigene83475_All	Novel_gene	1	1271	0	1.75	0.46	0	0	0	0	0.736
Unigene60695_All	Unigene60695_All	Unigene60695_All	Novel_gene	1	303	0.95	1.58	2.87	0	0	0	0	1.8
Unigene75942_All	Unigene75942_All	Unigene75942_All	Novel_gene	1	229	1.04	0	0	0	0	0	0	0.346
Unigene6680_All	Unigene6680_All	Unigene6680_All	Novel_gene	1	562	0.13	1.39	1.2	0	0	0	0	0.906
Unigene79747_All	Unigene79747_All	Unigene79747_All	Novel_gene	1	271	0.38	0	0	0	0	0	0	0.126
Unigene77080_All	Unigene77080_All	Unigene77080_All	Novel_gene	1	229	0	0.51	0.55	0	0	0	0	0.353
CL1574.Contig1_All	CL1574.Contig1_All	CL1574.Contig1_All	Novel_gene	1	833	5.27	5.46	5.75	0	0	0	0	5.493
Unigene24657_All	Unigene24657_All	Unigene24657_All	Novel_gene	1	439	0.54	0.88	0.37	0	0	0	0	0.596
Unigene86466_All	Unigene86466_All	Unigene86466_All	Novel_gene	1	218	0.57	2.24	0	0	0	0	0	0.936
Unigene23988_All	Unigene23988_All	Unigene23988_All	Novel_gene	1	417	0.19	0.19	0.8	0	0	0	0	0.393
Unigene71511_All	Unigene71511_All	Unigene71511_All	Novel_gene	1	243	0	0	0.49	0	0	0	0	0.163
Unigene87408_All	Unigene87408_All	Unigene87408_All	Novel_gene	1	211	0	1.79	0	0	0	0	0	0.596
Unigene22937_All	Unigene22937_All	Unigene22937_All	Novel_gene	1	353	0.99	1.46	0.26	0	0	0	0	0.903
Unigene86025_All	Unigene86025_All	Unigene86025_All	Novel_gene	1	213	0	0.59	0	0	0	0	0	0.196
Unigene77279_All	Unigene77279_All	Unigene77279_All	Novel_gene	1	291	1.01	0.33	0	0	0	0	0	0.446
Unigene9636_All	Unigene9636_All	Unigene9636_All	Novel_gene	1	857	0.8	0.92	0	0	0	0	0	0.573
CL2502.Contig12_All	CL2502.Contig12_All	CL2502.Contig12_All	Novel_gene	1	1704	1.48	1.5	0.62	0	0	0	0	1.2
Unigene12641_All	Unigene12641_All	Unigene12641_All	Novel_gene	1	544	1.36	1.12	1.48	0	0	0	0	1.32
CL7223.Contig3_All	CL7223.Contig3_All	CL7223.Contig3_All	Novel_gene	1	695	3.79	2.22	3.25	0	0	0	0	3.086
CL9170.Contig1_All	CL9170.Contig1_All	CL9170.Contig1_All	Novel_gene	1	420	0.95	0.19	0.4	0	0	0	0	0.513
Unigene79635_All	Unigene79635_All	Unigene79635_All	Novel_gene	1	234	1	0	0	0	0	0	0	0.333
Unigene61503_All	Unigene61503_All	Unigene61503_All	Novel_gene	1	233	0	1.48	0	0	0	0	0	0.493
CL889.Contig2_All	CL889.Contig2_All	CL889.Contig2_All	Novel_gene	1	3126	5.6	5.98	6.65	0	0	0	0	6.076
Unigene2837_All	Unigene2837_All	Unigene2837_All	Novel_gene	1	317	1.17	0.87	0.61	0	0	0	0	0.883
Unigene77954_All	Unigene77954_All	Unigene77954_All	Novel_gene	1	295	0.66	0	0	0	0	0	0	0.22
Unigene86010_All	Unigene86010_All	Unigene86010_All	Novel_gene	1	355	1.65	1.51	0.58	0	0	0	0	1.246
Unigene8535_All	Unigene8535_All	Unigene8535_All	Novel_gene	1	918	1.83	1.22	0.67	0	0	0	0	1.24
Unigene61325_All	Unigene61325_All	Unigene61325_All	Novel_gene	1	275	0	0	0.39	0	0	0	0	0.13
Unigene28292_All	Unigene28292_All	Unigene28292_All	Novel_gene	1	1122	0.37	0	0	0	0	0	0	0.123
Unigene87505_All	Unigene87505_All	Unigene87505_All	Novel_gene	1	270	0.77	0.76	0.4	0	0	0	0	0.643
Unigene8398_All	Unigene8398_All	Unigene8398_All	Novel_gene	1	314	0.3	0	0	0	0	0	0	0.1
CL3108.Contig2_All	CL3108.Contig2_All	CL3108.Contig2_All	Novel_gene	1	1341	11.81	10.81	14.85	0	0	0	0	12.49
Unigene58577_All	Unigene58577_All	Unigene58577_All	Novel_gene	1	235	0	0	0.52	0	0	0	0	0.173
CL11014.Contig2_All	CL11014.Contig2_All	CL11014.Contig2_All	Novel_gene	1	844	0.59	0.11	0.13	0	0	0	0	0.276
Unigene82338_All	Unigene82338_All	Unigene82338_All	Novel_gene	1	231	0.51	0	0	0	0	0	0	0.17
Unigene59922_All	Unigene59922_All	Unigene59922_All	Novel_gene	1	268	0	0.77	1.64	0	0	0	0	0.803
Unigene78372_All	Unigene78372_All	Unigene78372_All	Novel_gene	1	214	1.19	0	0	0	0	0	0	0.396
Unigene44378_All	Unigene44378_All	Unigene44378_All	Novel_gene	1	632	0.66	0.87	0.8	0	0	0	0	0.776
Unigene36775_All	Unigene36775_All	Unigene36775_All	Novel_gene	1	1079	1.33	1.43	1.32	0	0	0	0	1.36
Unigene60195_All	Unigene60195_All	Unigene60195_All	Novel_gene	1	248	0	0	0.47	0	0	0	0	0.156
Unigene34163_All	Unigene34163_All	Unigene34163_All	Novel_gene	1	368	0.23	0.69	1.45	0	0	0	0	0.79
CL2053.Contig3_All	CL2053.Contig3_All	CL2053.Contig3_All	Novel_gene	1	2121	0	1.41	0.08	0	0	0	0	0.496
Unigene60060_All	Unigene60060_All	Unigene60060_All	Novel_gene	1	320	0	0	0.61	0	0	0	0	0.203
Unigene36520_All	Unigene36520_All	Unigene36520_All	Novel_gene	1	1655	4.67	3.79	3.62	0	0	0	0	4.026
Unigene60671_All	Unigene60671_All	Unigene60671_All	Novel_gene	1	223	0	0	0.57	0	0	0	0	0.19
CL12387.Contig1_All	CL12387.Contig1_All	CL12387.Contig1_All	Novel_gene	1	1180	0.56	0.75	0.55	0	0	0	0	0.62
Unigene11300_All	Unigene11300_All	Unigene11300_All	Novel_gene	1	1499	1.99	2.34	3.27	0	0	0	0	2.533
Unigene58267_All	Unigene58267_All	Unigene58267_All	Novel_gene	1	242	0.47	0	0.49	0	0	0	0	0.32
CL2349.Contig5_All	CL2349.Contig5_All	CL2349.Contig5_All	Novel_gene	1	3533	1.81	2.17	2.07	0	0	0	0	2.016
Unigene59177_All	Unigene59177_All	Unigene59177_All	Novel_gene	1	293	0.33	0	0.7	0	0	0	0	0.343
CL4892.Contig5_All	CL4892.Contig5_All	CL4892.Contig5_All	Novel_gene	1	1881	23.76	27.11	30.36	0	0	0	0	27.076
CL2754.Contig26_All	CL2754.Contig26_All	CL2754.Contig26_All	Novel_gene	1	1619	1.63	0	1.66	0	0	0	0	1.096
Unigene38385_All	Unigene38385_All	Unigene38385_All	Novel_gene	1	520	0.71	0.98	1.03	0	0	0	0	0.906
Unigene41775_All	Unigene41775_All	Unigene41775_All	Novel_gene	1	341	0.26	1.03	0.27	0	0	0	0	0.52
CL3109.Contig9_All	CL3109.Contig9_All	CL3109.Contig9_All	Novel_gene	1	1773	0.63	0.16	0.49	0	0	0	0	0.426
CL9884.Contig3_All	CL9884.Contig3_All	CL9884.Contig3_All	Novel_gene	1	325	0.28	0	0.3	0	0	0	0	0.193
Unigene61683_All	Unigene61683_All	Unigene61683_All	Novel_gene	1	205	0	0	0.68	0	0	0	0	0.226
CL5550.Contig2_All	CL5550.Contig2_All	CL5550.Contig2_All	Novel_gene	1	2482	0.9	0.94	0.72	0	0	0	0	0.853
CL10250.Contig4_All	CL10250.Contig4_All	CL10250.Contig4_All	Novel_gene	1	422	0.25	1.43	0	0	0	0	0	0.56
CL9273.Contig6_All	CL9273.Contig6_All	CL9273.Contig6_All	Novel_gene	1	1157	95.71	96.82	116.08	0	0	0	0	102.87
Unigene75052_All	Unigene75052_All	Unigene75052_All	Novel_gene	1	529	1.02	0.78	0.29	0	0	0	0	0.696
CL37.Contig9_All	CL37.Contig9_All	CL37.Contig9_All	Novel_gene	1	1588	0.91	1.29	2.21	0	0	0	0	1.47
CL893.Contig9_All	CL893.Contig9_All	CL893.Contig9_All	Novel_gene	1	4373	0.8	0	0	0	0	0	0	0.266
Unigene3828_All	Unigene3828_All	Unigene3828_All	Novel_gene	1	257	0.84	1.24	0.88	0	0	0	0	0.986
Unigene17860_All	Unigene17860_All	Unigene17860_All	Novel_gene	1	519	1.7	0.56	1.18	0	0	0	0	1.146
Unigene76852_All	Unigene76852_All	Unigene76852_All	Novel_gene	1	297	0.65	0	0	0	0	0	0	0.216
Unigene37483_All	Unigene37483_All	Unigene37483_All	Novel_gene	1	321	0	0.57	1.51	0	0	0	0	0.693
Unigene67212_All	Unigene67212_All	Unigene67212_All	Novel_gene	1	234	0	0.49	0	0	0	0	0	0.163
Unigene87243_All	Unigene87243_All	Unigene87243_All	Novel_gene	1	251	0	0.43	0	0	0	0	0	0.143
Unigene26895_All	Unigene26895_All	Unigene26895_All	Novel_gene	1	327	0.84	0.55	0.29	0	0	0	0	0.56
Unigene86535_All	Unigene86535_All	Unigene86535_All	Novel_gene	1	284	0	0.69	0.37	0	0	0	0	0.353
CL10003.Contig4_All	CL10003.Contig4_All	CL10003.Contig4_All	Novel_gene	1	703	0	1.6	1.65	0	0	0	0	1.083
Unigene86421_All	Unigene86421_All	Unigene86421_All	Novel_gene	1	211	0	0	0.64	0	0	0	0	0.213
CL6818.Contig1_All	CL6818.Contig1_All	CL6818.Contig1_All	Novel_gene	1	551	2	1.04	2.41	0	0	0	0	1.816
Unigene76709_All	Unigene76709_All	Unigene76709_All	Novel_gene	1	322	0.86	0.56	0.3	0	0	0	0	0.573
Unigene35250_All	Unigene35250_All	Unigene35250_All	Novel_gene	1	368	0	1.62	1.8	0	0	0	0	1.14
Unigene17949_All	Unigene17949_All	Unigene17949_All	Novel_gene	1	478	4.59	4.86	5.13	0	0	0	0	4.86
CL8804.Contig1_All	CL8804.Contig1_All	CL8804.Contig1_All	Novel_gene	1	1031	2.66	1.81	2.09	0	0	0	0	2.186
CL2368.Contig2_All	CL2368.Contig2_All	CL2368.Contig2_All	Novel_gene	1	560	1.63	1.49	1.95	0	0	0	0	1.69
Unigene20864_All	Unigene20864_All	Unigene20864_All	Novel_gene	1	345	1.54	1.01	0	0	0	0	0	0.85
Unigene36575_All	Unigene36575_All	Unigene36575_All	Novel_gene	1	546	0.26	0.26	0.97	0	0	0	0	0.496
Unigene38138_All	Unigene38138_All	Unigene38138_All	Novel_gene	1	632	2.3	2.61	1.83	0	0	0	0	2.246
Unigene60242_All	Unigene60242_All	Unigene60242_All	Novel_gene	1	210	0	1.81	0	0	0	0	0	0.603
CL6435.Contig2_All	CL6435.Contig2_All	CL6435.Contig2_All	Novel_gene	1	1657	0.82	0.67	0.76	0	0	0	0	0.75
Unigene77230_All	Unigene77230_All	Unigene77230_All	Novel_gene	1	359	0.96	0	0	0	0	0	0	0.32
Unigene15991_All	Unigene15991_All	Unigene15991_All	Novel_gene	1	745	1.16	1.15	1.86	0	0	0	0	1.39
Unigene76748_All	Unigene76748_All	Unigene76748_All	Novel_gene	1	445	1.57	0	0.55	0	0	0	0	0.706
Unigene59757_All	Unigene59757_All	Unigene59757_All	Novel_gene	1	241	0	0	1.49	0	0	0	0	0.496
CL6094.Contig3_All	CL6094.Contig3_All	CL6094.Contig3_All	Novel_gene	1	532	0	0	0.22	0	0	0	0	0.073
Unigene18374_All	Unigene18374_All	Unigene18374_All	Novel_gene	1	1191	1.05	1.58	0.49	0	0	0	0	1.04
Unigene6861_All	Unigene6861_All	Unigene6861_All	Novel_gene	1	1811	0	0.08	0	0	0	0	0	0.026
Unigene60431_All	Unigene60431_All	Unigene60431_All	Novel_gene	1	397	0.62	0	0.65	0	0	0	0	0.423
Unigene595_All	Unigene595_All	Unigene595_All	Novel_gene	1	509	1.31	0.43	1.37	0	0	0	0	1.036
Unigene34161_All	Unigene34161_All	Unigene34161_All	Novel_gene	1	360	0.24	0.71	0.25	0	0	0	0	0.4
CL9807.Contig5_All	CL9807.Contig5_All	CL9807.Contig5_All	Novel_gene	1	2456	0	0	0.34	0	0	0	0	0.113
Unigene3980_All	Unigene3980_All	Unigene3980_All	Novel_gene	1	3263	1.8	1.34	1.72	0	0	0	0	1.62
Unigene30473_All	Unigene30473_All	Unigene30473_All	Novel_gene	1	3544	0	0	0.24	0	0	0	0	0.08
Unigene86493_All	Unigene86493_All	Unigene86493_All	Novel_gene	1	227	0.53	1.04	0	0	0	0	0	0.523
Unigene61466_All	Unigene61466_All	Unigene61466_All	Novel_gene	1	222	2.21	0	0.58	0	0	0	0	0.93
CL4092.Contig5_All	CL4092.Contig5_All	CL4092.Contig5_All	Novel_gene	1	2424	0.42	0.24	2.11	0	0	0	0	0.923
Unigene61112_All	Unigene61112_All	Unigene61112_All	Novel_gene	1	201	0	0	0.7	0	0	0	0	0.233
CL14240.Contig2_All	CL14240.Contig2_All	CL14240.Contig2_All	Novel_gene	1	2520	0.48	1.05	0	0	0	0	0	0.51
Unigene75350_All	Unigene75350_All	Unigene75350_All	Novel_gene	1	631	1.1	0.33	1.03	0	0	0	0	0.82
Unigene73635_All	Unigene73635_All	Unigene73635_All	Novel_gene	1	217	0	0	0.61	0	0	0	0	0.203
CL10485.Contig5_All	CL10485.Contig5_All	CL10485.Contig5_All	Novel_gene	1	1258	0.65	1.93	4.88	0	0	0	0	2.486
CL2899.Contig12_All	CL2899.Contig12_All	CL2899.Contig12_All	Novel_gene	1	3308	1.73	2.45	1.55	0	0	0	0	1.91
Unigene86113_All	Unigene86113_All	Unigene86113_All	Novel_gene	1	650	0.28	0	0	0	0	0	0	0.093
Unigene24619_All	Unigene24619_All	Unigene24619_All	Novel_gene	1	550	0.03	3.01	0.9	0	0	0	0	1.313
Unigene87959_All	Unigene87959_All	Unigene87959_All	Novel_gene	1	280	0	1.07	0	0	0	0	0	0.356
CL4693.Contig4_All	CL4693.Contig4_All	CL4693.Contig4_All	Novel_gene	1	789	1.16	0.98	0.79	0	0	0	0	0.976
Unigene75782_All	Unigene75782_All	Unigene75782_All	Novel_gene	1	323	0.85	0	0.3	0	0	0	0	0.383
CL5753.Contig9_All	CL5753.Contig9_All	CL5753.Contig9_All	Novel_gene	1	3441	1.18	0.56	0.01	0	0	0	0	0.583
CL14978.Contig1_All	CL14978.Contig1_All	CL14978.Contig1_All	Novel_gene	1	1490	20.02	17.68	17.64	0	0	0	0	18.446
CL5165.Contig2_All	CL5165.Contig2_All	CL5165.Contig2_All	Novel_gene	1	517	0.74	0.28	0.89	0	0	0	0	0.636
Unigene15060_All	Unigene15060_All	Unigene15060_All	Novel_gene	1	262	0.41	1.2	2.13	0	0	0	0	1.246
CL5756.Contig10_All	CL5756.Contig10_All	CL5756.Contig10_All	Novel_gene	1	1892	0.29	0.89	0.27	0	0	0	0	0.483
CL13400.Contig2_All	CL13400.Contig2_All	CL13400.Contig2_All	Novel_gene	1	1600	4.68	4.4	4.77	0	0	0	0	4.616
Unigene86663_All	Unigene86663_All	Unigene86663_All	Novel_gene	1	333	0.27	1.07	0.57	0	0	0	0	0.636
CL8696.Contig1_All	CL8696.Contig1_All	CL8696.Contig1_All	Novel_gene	1	275	1.12	0.73	1.95	0	0	0	0	1.266
CL12776.Contig18_All	CL12776.Contig18_All	CL12776.Contig18_All	Novel_gene	1	3444	0.17	0	0.44	0	0	0	0	0.203
CL7257.Contig1_All	CL7257.Contig1_All	CL7257.Contig1_All	Novel_gene	1	966	2.92	3.85	4.05	0	0	0	0	3.606
CL4106.Contig2_All	CL4106.Contig2_All	CL4106.Contig2_All	Novel_gene	1	679	0.37	0.44	0.25	0	0	0	0	0.353
Unigene57737_All	Unigene57737_All	Unigene57737_All	Novel_gene	1	352	0.25	0.25	0	0	0	0	0	0.166
Unigene45571_All	Unigene45571_All	Unigene45571_All	Novel_gene	1	327	8.37	6.89	7.89	0	0	0	0	7.716
Unigene86140_All	Unigene86140_All	Unigene86140_All	Novel_gene	1	227	0	1.04	0.56	0	0	0	0	0.533
Unigene60174_All	Unigene60174_All	Unigene60174_All	Novel_gene	1	220	0	0	0.59	0	0	0	0	0.196
Unigene83698_All	Unigene83698_All	Unigene83698_All	Novel_gene	1	3118	1.8	0.96	1.32	0	0	0	0	1.36
CL152.Contig1_All	CL152.Contig1_All	CL152.Contig1_All	Novel_gene	1	5372	3.33	2.96	2.19	0	0	0	0	2.826
Unigene3872_All	Unigene3872_All	Unigene3872_All	Novel_gene	1	3411	0.68	0.72	0.64	0	0	0	0	0.68
Unigene79999_All	Unigene79999_All	Unigene79999_All	Novel_gene	1	226	0.53	0	0.56	0	0	0	0	0.363
Unigene18211_All	Unigene18211_All	Unigene18211_All	Novel_gene	1	2585	0	0	0.17	0	0	0	0	0.056
Unigene16414_All	Unigene16414_All	Unigene16414_All	Novel_gene	1	1121	2.04	2.75	2.19	0	0	0	0	2.326
CL3108.Contig4_All	CL3108.Contig4_All	CL3108.Contig4_All	Novel_gene	1	1542	1.38	2.13	1.67	0	0	0	0	1.726
CL13006.Contig2_All	CL13006.Contig2_All	CL13006.Contig2_All	Novel_gene	1	1279	6.98	7.47	5.41	0	0	0	0	6.62
CL989.Contig6_All	CL989.Contig6_All	CL989.Contig6_All	Novel_gene	1	2247	0.44	0	0	0	0	0	0	0.146
Unigene75560_All	Unigene75560_All	Unigene75560_All	Novel_gene	1	306	0.93	0	0	0	0	0	0	0.31
CL3280.Contig5_All	CL3280.Contig5_All	CL3280.Contig5_All	Novel_gene	1	246	0	0.45	0	0	0	0	0	0.15
Unigene84176_All	Unigene84176_All	Unigene84176_All	Novel_gene	1	234	0	1.47	0	0	0	0	0	0.49
CL5202.Contig9_All	CL5202.Contig9_All	CL5202.Contig9_All	Novel_gene	1	1876	0.45	0.13	0.26	0	0	0	0	0.28
Unigene65524_All	Unigene65524_All	Unigene65524_All	Novel_gene	1	201	0	0.66	0	0	0	0	0	0.22
Unigene78726_All	Unigene78726_All	Unigene78726_All	Novel_gene	1	235	1.49	0	0	0	0	0	0	0.496
Unigene86858_All	Unigene86858_All	Unigene86858_All	Novel_gene	1	204	0	1.27	0	0	0	0	0	0.423
Unigene60007_All	Unigene60007_All	Unigene60007_All	Novel_gene	1	230	0.52	0	0	0	0	0	0	0.173
CL10248.Contig4_All	CL10248.Contig4_All	CL10248.Contig4_All	Novel_gene	1	1626	0	0	0.5	0	0	0	0	0.166
Unigene35930_All	Unigene35930_All	Unigene35930_All	Novel_gene	1	1213	1.18	2.96	0.86	0	0	0	0	1.666
Unigene74609_All	Unigene74609_All	Unigene74609_All	Novel_gene	1	696	0.57	0.28	0.44	0	0	0	0	0.43
CL12467.Contig2_All	CL12467.Contig2_All	CL12467.Contig2_All	Novel_gene	1	844	5.31	7.5	6.67	0	0	0	0	6.493
Unigene31168_All	Unigene31168_All	Unigene31168_All	Novel_gene	1	225	0.54	0.53	0	0	0	0	0	0.356
Unigene61461_All	Unigene61461_All	Unigene61461_All	Novel_gene	1	204	0	0	2.05	0	0	0	0	0.683
CL10728.Contig2_All	CL10728.Contig2_All	CL10728.Contig2_All	Novel_gene	1	381	0.66	0.22	0.23	0	0	0	0	0.37
Unigene87679_All	Unigene87679_All	Unigene87679_All	Novel_gene	1	812	1.12	1.38	0.85	0	0	0	0	1.116
Unigene41781_All	Unigene41781_All	Unigene41781_All	Novel_gene	1	2728	0	0.66	0.02	0	0	0	0	0.226
Unigene10948_All	Unigene10948_All	Unigene10948_All	Novel_gene	1	1494	1.27	1.04	1.58	0	0	0	0	1.296
Unigene83634_All	Unigene83634_All	Unigene83634_All	Novel_gene	1	833	0.69	1.11	0.26	0	0	0	0	0.686
CL1869.Contig4_All	CL1869.Contig4_All	CL1869.Contig4_All	Novel_gene	1	1903	0	0	0.11	0	0	0	0	0.036
Unigene34102_All	Unigene34102_All	Unigene34102_All	Novel_gene	1	211	0.61	0	0	0	0	0	0	0.203
Unigene4455_All	Unigene4455_All	Unigene4455_All	Novel_gene	1	1141	0.36	0.11	0.11	0	0	0	0	0.193
Unigene85853_All	Unigene85853_All	Unigene85853_All	Novel_gene	1	302	0	0.63	0	0	0	0	0	0.21
Unigene33537_All	Unigene33537_All	Unigene33537_All	Novel_gene	1	541	2.41	1.59	1.68	0	0	0	0	1.893
CL6494.Contig1_All	CL6494.Contig1_All	CL6494.Contig1_All	Novel_gene	1	1234	2.72	2.83	4.29	0	0	0	0	3.28
CL10025.Contig1_All	CL10025.Contig1_All	CL10025.Contig1_All	Novel_gene	1	1444	4.49	3.11	4.82	0	0	0	0	4.14
Unigene17227_All	Unigene17227_All	Unigene17227_All	Novel_gene	1	425	0.93	0.93	0.59	0	0	0	0	0.816
CL12212.Contig3_All	CL12212.Contig3_All	CL12212.Contig3_All	Novel_gene	1	577	0	1.38	0.26	0	0	0	0	0.546
Unigene58974_All	Unigene58974_All	Unigene58974_All	Novel_gene	1	212	0.6	0	1.9	0	0	0	0	0.833
CL7653.Contig2_All	CL7653.Contig2_All	CL7653.Contig2_All	Novel_gene	1	1108	1.47	2.31	1.8	0	0	0	0	1.86
CL322.Contig1_All	CL322.Contig1_All	CL322.Contig1_All	Novel_gene	1	429	0.37	1.28	0.58	0	0	0	0	0.743
Unigene77975_All	Unigene77975_All	Unigene77975_All	Novel_gene	1	207	0.63	0	0	0	0	0	0	0.21
Unigene77876_All	Unigene77876_All	Unigene77876_All	Novel_gene	1	306	0.62	0	0	0	0	0	0	0.206
Unigene58821_All	Unigene58821_All	Unigene58821_All	Novel_gene	1	204	0	0	1.37	0	0	0	0	0.456
Unigene18294_All	Unigene18294_All	Unigene18294_All	Novel_gene	1	467	0.49	1.46	0.68	0	0	0	0	0.876
CL9371.Contig3_All	CL9371.Contig3_All	CL9371.Contig3_All	Novel_gene	1	202	0	0.65	0	0	0	0	0	0.216
Unigene76023_All	Unigene76023_All	Unigene76023_All	Novel_gene	1	262	0.41	0	0.43	0	0	0	0	0.28
Unigene9817_All	Unigene9817_All	Unigene9817_All	Novel_gene	1	493	0	0.47	0.74	0	0	0	0	0.403
CL4219.Contig2_All	CL4219.Contig2_All	CL4219.Contig2_All	Novel_gene	1	2105	11.2	11.01	13.07	0	0	0	0	11.76
Unigene23759_All	Unigene23759_All	Unigene23759_All	Novel_gene	1	732	0	1.36	0.86	0	0	0	0	0.74
Unigene13631_All	Unigene13631_All	Unigene13631_All	Novel_gene	1	521	2.81	1.67	1.75	0	0	0	0	2.076
Unigene76385_All	Unigene76385_All	Unigene76385_All	Novel_gene	1	240	0.95	0	0	0	0	0	0	0.316
CL514.Contig3_All	CL514.Contig3_All	CL514.Contig3_All	Novel_gene	1	483	0.22	0.38	0	0	0	0	0	0.2
CL15141.Contig2_All	CL15141.Contig2_All	CL15141.Contig2_All	Novel_gene	1	377	1.72	0.64	0.3	0	0	0	0	0.886
Unigene85267_All	Unigene85267_All	Unigene85267_All	Novel_gene	1	209	0	0.61	1.3	0	0	0	0	0.636
Unigene45487_All	Unigene45487_All	Unigene45487_All	Novel_gene	1	289	1.37	0	1.08	0	0	0	0	0.816
Unigene84985_All	Unigene84985_All	Unigene84985_All	Novel_gene	1	350	0.25	0.99	0	0	0	0	0	0.413
Unigene37153_All	Unigene37153_All	Unigene37153_All	Novel_gene	1	430	0	0.55	0.96	0	0	0	0	0.503
Unigene79398_All	Unigene79398_All	Unigene79398_All	Novel_gene	1	210	0.61	0	0	0	0	0	0	0.203
CL12890.Contig5_All	CL12890.Contig5_All	CL12890.Contig5_All	Novel_gene	1	1975	1.78	1.47	1.43	0	0	0	0	1.56
Unigene78720_All	Unigene78720_All	Unigene78720_All	Novel_gene	1	3739	0	0.04	0.16	0	0	0	0	0.066
Unigene75787_All	Unigene75787_All	Unigene75787_All	Novel_gene	1	219	0.57	0	1.19	0	0	0	0	0.586
Unigene85054_All	Unigene85054_All	Unigene85054_All	Novel_gene	1	225	0	0.53	0.56	0	0	0	0	0.363
Unigene83601_All	Unigene83601_All	Unigene83601_All	Novel_gene	1	338	0.79	0.78	0	0	0	0	0	0.523
CL6583.Contig8_All	CL6583.Contig8_All	CL6583.Contig8_All	Novel_gene	1	791	0.2	0	0	0	0	0	0	0.066
Unigene84547_All	Unigene84547_All	Unigene84547_All	Novel_gene	1	285	0	0.69	0	0	0	0	0	0.23
CL14242.Contig50_All	CL14242.Contig50_All	CL14242.Contig50_All	Novel_gene	1	724	0.19	0.17	0.61	0	0	0	0	0.323
Unigene12481_All	Unigene12481_All	Unigene12481_All	Novel_gene	1	1064	0.69	1.05	1.35	0	0	0	0	1.03
Unigene75681_All	Unigene75681_All	Unigene75681_All	Novel_gene	1	327	0.28	0.28	0	0	0	0	0	0.186
Unigene57609_All	Unigene57609_All	Unigene57609_All	Novel_gene	1	2909	22.8	26.03	24.66	0	0	0	0	24.496
Unigene86356_All	Unigene86356_All	Unigene86356_All	Novel_gene	1	235	0	1.46	1.04	0	0	0	0	0.833
Unigene79693_All	Unigene79693_All	Unigene79693_All	Novel_gene	1	282	0.71	0	0	0	0	0	0	0.236
Unigene15304_All	Unigene15304_All	Unigene15304_All	Novel_gene	1	266	1.98	1.17	0.41	0	0	0	0	1.186
CL5259.Contig12_All	CL5259.Contig12_All	CL5259.Contig12_All	Novel_gene	1	3235	1.44	0.59	1.19	0	0	0	0	1.073
Unigene15176_All	Unigene15176_All	Unigene15176_All	Novel_gene	1	1074	0.94	0.88	0.61	0	0	0	0	0.81
CL6293.Contig5_All	CL6293.Contig5_All	CL6293.Contig5_All	Novel_gene	1	980	0	0	0.6	0	0	0	0	0.2
Unigene87098_All	Unigene87098_All	Unigene87098_All	Novel_gene	1	213	0	1.17	0	0	0	0	0	0.39
CL10284.Contig3_All	CL10284.Contig3_All	CL10284.Contig3_All	Novel_gene	1	2192	19.29	14.52	19.37	0	0	0	0	17.726
Unigene86203_All	Unigene86203_All	Unigene86203_All	Novel_gene	1	329	0	0.27	0.29	0	0	0	0	0.186
Unigene21050_All	Unigene21050_All	Unigene21050_All	Novel_gene	1	443	0.35	0.87	1.47	0	0	0	0	0.896
CL8823.Contig5_All	CL8823.Contig5_All	CL8823.Contig5_All	Novel_gene	1	1439	7.57	6.21	7.06	0	0	0	0	6.946
CL15052.Contig7_All	CL15052.Contig7_All	CL15052.Contig7_All	Novel_gene	1	955	0	0.18	0.24	0	0	0	0	0.14
Unigene75700_All	Unigene75700_All	Unigene75700_All	Novel_gene	1	290	1.7	0.34	0.36	0	0	0	0	0.8
Unigene39_All	Unigene39_All	Unigene39_All	Novel_gene	1	401	0.81	1.01	0.21	0	0	0	0	0.676
CL13019.Contig2_All	CL13019.Contig2_All	CL13019.Contig2_All	Novel_gene	1	2212	37.34	37.68	31.33	0	0	0	0	35.45
Unigene79994_All	Unigene79994_All	Unigene79994_All	Novel_gene	1	404	0.8	0.4	0	0	0	0	0	0.4
Unigene78880_All	Unigene78880_All	Unigene78880_All	Novel_gene	1	220	0.56	0.55	0.59	0	0	0	0	0.566
CL15081.Contig1_All	CL15081.Contig1_All	CL15081.Contig1_All	Novel_gene	1	2302	0	1.81	2.05	0	0	0	0	1.286
CL3785.Contig6_All	CL3785.Contig6_All	CL3785.Contig6_All	Novel_gene	1	2292	0.28	0.34	0.33	0	0	0	0	0.316
CL7329.Contig1_All	CL7329.Contig1_All	CL7329.Contig1_All	Novel_gene	1	974	0.64	1.47	1.18	0	0	0	0	1.096
CL9108.Contig1_All	CL9108.Contig1_All	CL9108.Contig1_All	Novel_gene	1	867	0.59	1.11	0.7	0	0	0	0	0.8
Unigene86172_All	Unigene86172_All	Unigene86172_All	Novel_gene	1	923	0	0.15	0.15	0	0	0	0	0.1
CL5958.Contig3_All	CL5958.Contig3_All	CL5958.Contig3_All	Novel_gene	1	1000	2.48	2.6	0.83	0	0	0	0	1.97
Unigene38447_All	Unigene38447_All	Unigene38447_All	Novel_gene	1	378	1.33	0	1.4	0	0	0	0	0.91
Unigene79277_All	Unigene79277_All	Unigene79277_All	Novel_gene	1	257	1.26	0	0	0	0	0	0	0.42
CL4883.Contig3_All	CL4883.Contig3_All	CL4883.Contig3_All	Novel_gene	1	3479	1.22	1.68	0.77	0	0	0	0	1.223
Unigene85289_All	Unigene85289_All	Unigene85289_All	Novel_gene	1	333	0	1.07	0.28	0	0	0	0	0.45
Unigene40396_All	Unigene40396_All	Unigene40396_All	Novel_gene	1	324	0.96	1.52	1.48	0	0	0	0	1.32
Unigene31394_All	Unigene31394_All	Unigene31394_All	Novel_gene	1	383	0.65	0	0.46	0	0	0	0	0.37
CL3529.Contig1_All	CL3529.Contig1_All	CL3529.Contig1_All	Novel_gene	1	280	0	0.36	0.38	0	0	0	0	0.246
Unigene82162_All	Unigene82162_All	Unigene82162_All	Novel_gene	1	231	0.51	0	0	0	0	0	0	0.17
Unigene36739_All	Unigene36739_All	Unigene36739_All	Novel_gene	1	692	0.39	1.16	0.2	0	0	0	0	0.583
Unigene77295_All	Unigene77295_All	Unigene77295_All	Novel_gene	1	239	0.96	0	0	0	0	0	0	0.32
CL14361.Contig7_All	CL14361.Contig7_All	CL14361.Contig7_All	Novel_gene	1	662	1.75	2.46	3.13	0	0	0	0	2.446
CL3844.Contig2_All	CL3844.Contig2_All	CL3844.Contig2_All	Novel_gene	1	217	0	0.57	1.21	0	0	0	0	0.593
Unigene59811_All	Unigene59811_All	Unigene59811_All	Novel_gene	1	277	0	0	0.39	0	0	0	0	0.13
Unigene15947_All	Unigene15947_All	Unigene15947_All	Novel_gene	1	1234	0.59	0.74	1.19	0	0	0	0	0.84
Unigene87421_All	Unigene87421_All	Unigene87421_All	Novel_gene	1	216	0	1.71	0	0	0	0	0	0.57
CL2683.Contig21_All	CL2683.Contig21_All	CL2683.Contig21_All	Novel_gene	1	1972	8.19	8.98	6.9	0	0	0	0	8.023
CL1951.Contig24_All	CL1951.Contig24_All	CL1951.Contig24_All	Novel_gene	1	1753	0.42	0.99	0.5	0	0	0	0	0.636
Unigene45617_All	Unigene45617_All	Unigene45617_All	Novel_gene	1	433	1.09	0.18	0.95	0	0	0	0	0.74
CL2218.Contig16_All	CL2218.Contig16_All	CL2218.Contig16_All	Novel_gene	1	1405	0.65	0.35	1.55	0	0	0	0	0.85
Unigene87339_All	Unigene87339_All	Unigene87339_All	Novel_gene	1	276	0.37	0	0	0	0	0	0	0.123
CL816.Contig4_All	CL816.Contig4_All	CL816.Contig4_All	Novel_gene	1	2240	1.19	0.06	0.58	0	0	0	0	0.61
CL4522.Contig6_All	CL4522.Contig6_All	CL4522.Contig6_All	Novel_gene	1	643	1.05	0	0.69	0	0	0	0	0.58
Unigene61572_All	Unigene61572_All	Unigene61572_All	Novel_gene	1	220	0	0.55	0	0	0	0	0	0.183
CL13992.Contig4_All	CL13992.Contig4_All	CL13992.Contig4_All	Novel_gene	1	270	0.39	0	0	0	0	0	0	0.13
Unigene58768_All	Unigene58768_All	Unigene58768_All	Novel_gene	1	288	0	0.68	0.36	0	0	0	0	0.346
CL3334.Contig21_All	CL3334.Contig21_All	CL3334.Contig21_All	Novel_gene	1	2100	1.25	1.14	1.47	0	0	0	0	1.286
Unigene85743_All	Unigene85743_All	Unigene85743_All	Novel_gene	1	301	0	0.63	0.33	0	0	0	0	0.32
Unigene58027_All	Unigene58027_All	Unigene58027_All	Novel_gene	1	251	0	0.43	0.46	0	0	0	0	0.296
Unigene43762_All	Unigene43762_All	Unigene43762_All	Novel_gene	1	656	0.83	1.55	0.87	0	0	0	0	1.083
Unigene37682_All	Unigene37682_All	Unigene37682_All	Novel_gene	1	281	0	0.35	1.13	0	0	0	0	0.493
CL1636.Contig25_All	CL1636.Contig25_All	CL1636.Contig25_All	Novel_gene	1	2598	1.3	0.46	0.53	0	0	0	0	0.763
CL5711.Contig12_All	CL5711.Contig12_All	CL5711.Contig12_All	Novel_gene	1	2203	0.96	0.47	2.04	0	0	0	0	1.156
CL10420.Contig1_All	CL10420.Contig1_All	CL10420.Contig1_All	Novel_gene	1	1340	0.15	0.27	0.56	0	0	0	0	0.326
CL76.Contig1_All	CL76.Contig1_All	CL76.Contig1_All	Novel_gene	1	349	0.5	0.5	0.26	0	0	0	0	0.42
Unigene86288_All	Unigene86288_All	Unigene86288_All	Novel_gene	1	311	0	0.3	0	0	0	0	0	0.1
CL5229.Contig4_All	CL5229.Contig4_All	CL5229.Contig4_All	Novel_gene	1	1227	2.48	3.45	2.01	0	0	0	0	2.646
Unigene61865_All	Unigene61865_All	Unigene61865_All	Novel_gene	1	298	0	0	0.34	0	0	0	0	0.113
Unigene59091_All	Unigene59091_All	Unigene59091_All	Novel_gene	1	294	0.33	0	0.35	0	0	0	0	0.226
Unigene24280_All	Unigene24280_All	Unigene24280_All	Novel_gene	1	281	0.36	0.35	0	0	0	0	0	0.236
Unigene61763_All	Unigene61763_All	Unigene61763_All	Novel_gene	1	268	0	0.38	0.41	0	0	0	0	0.263
Unigene44747_All	Unigene44747_All	Unigene44747_All	Novel_gene	1	751	0.53	1.14	0.18	0	0	0	0	0.616
Unigene58581_All	Unigene58581_All	Unigene58581_All	Novel_gene	1	369	0.23	0	1.45	0	0	0	0	0.56
Unigene85300_All	Unigene85300_All	Unigene85300_All	Novel_gene	1	209	1.24	0.61	0	0	0	0	0	0.616
Unigene87499_All	Unigene87499_All	Unigene87499_All	Novel_gene	1	208	0	2.45	0	0	0	0	0	0.816
Unigene61293_All	Unigene61293_All	Unigene61293_All	Novel_gene	1	243	0	0.46	0.49	0	0	0	0	0.316
Unigene86671_All	Unigene86671_All	Unigene86671_All	Novel_gene	1	218	0	1.12	0	0	0	0	0	0.373
Unigene21528_All	Unigene21528_All	Unigene21528_All	Novel_gene	1	271	0.77	1.51	0.8	0	0	0	0	1.026
CL3793.Contig2_All	CL3793.Contig2_All	CL3793.Contig2_All	Novel_gene	1	1085	5.77	7.08	5.96	0	0	0	0	6.27
CL11331.Contig5_All	CL11331.Contig5_All	CL11331.Contig5_All	Novel_gene	1	1999	17.82	14.06	15.45	0	0	0	0	15.776
Unigene77111_All	Unigene77111_All	Unigene77111_All	Novel_gene	1	359	0.72	0	0.25	0	0	0	0	0.323
CL8809.Contig3_All	CL8809.Contig3_All	CL8809.Contig3_All	Novel_gene	1	2275	1.85	2.85	3.59	0	0	0	0	2.763
Unigene37512_All	Unigene37512_All	Unigene37512_All	Novel_gene	1	520	1.16	1.48	1.22	0	0	0	0	1.286
Unigene75663_All	Unigene75663_All	Unigene75663_All	Novel_gene	1	292	1.35	0.33	0.35	0	0	0	0	0.676
Unigene37464_All	Unigene37464_All	Unigene37464_All	Novel_gene	1	838	1.78	1.05	1.44	0	0	0	0	1.423
Unigene75615_All	Unigene75615_All	Unigene75615_All	Novel_gene	1	226	0.53	0	0	0	0	0	0	0.176
Unigene84558_All	Unigene84558_All	Unigene84558_All	Novel_gene	1	236	0	0.48	0	0	0	0	0	0.16
Unigene43455_All	Unigene43455_All	Unigene43455_All	Novel_gene	1	617	1.8	1.9	1.41	0	0	0	0	1.703
Unigene86639_All	Unigene86639_All	Unigene86639_All	Novel_gene	1	237	0	0.48	0	0	0	0	0	0.16
CL1056.Contig1_All	CL1056.Contig1_All	CL1056.Contig1_All	Novel_gene	1	584	0.32	0	0.3	0	0	0	0	0.206
CL14948.Contig41_All	CL14948.Contig41_All	CL14948.Contig41_All	Novel_gene	1	1498	0.81	0.54	0.95	0	0	0	0	0.766
Unigene77099_All	Unigene77099_All	Unigene77099_All	Novel_gene	1	403	0.4	0	0.21	0	0	0	0	0.203
Unigene79905_All	Unigene79905_All	Unigene79905_All	Novel_gene	1	224	0	0	0.57	0	0	0	0	0.19
Unigene75826_All	Unigene75826_All	Unigene75826_All	Novel_gene	1	281	1.08	0	1.13	0	0	0	0	0.736
Unigene35039_All	Unigene35039_All	Unigene35039_All	Novel_gene	1	430	3.41	2.47	2.59	0	0	0	0	2.823
CL4908.Contig1_All	CL4908.Contig1_All	CL4908.Contig1_All	Novel_gene	1	454	2.09	1.32	1.6	0	0	0	0	1.67
Unigene77957_All	Unigene77957_All	Unigene77957_All	Novel_gene	1	220	2.25	0	0	0	0	0	0	0.75
Unigene9087_All	Unigene9087_All	Unigene9087_All	Novel_gene	1	356	0.24	0.72	0.51	0	0	0	0	0.49
Unigene79144_All	Unigene79144_All	Unigene79144_All	Novel_gene	1	217	0.58	0	0	0	0	0	0	0.193
CL11135.Contig1_All	CL11135.Contig1_All	CL11135.Contig1_All	Novel_gene	1	586	1.2	0.64	1.3	0	0	0	0	1.046
Unigene87112_All	Unigene87112_All	Unigene87112_All	Novel_gene	1	256	0	0.42	0	0	0	0	0	0.14
CL4792.Contig1_All	CL4792.Contig1_All	CL4792.Contig1_All	Novel_gene	1	271	1.15	2.26	2.01	0	0	0	0	1.806
Unigene17496_All	Unigene17496_All	Unigene17496_All	Novel_gene	1	1157	0	0.45	0	0	0	0	0	0.15
Unigene79705_All	Unigene79705_All	Unigene79705_All	Novel_gene	1	217	0.58	1.13	0	0	0	0	0	0.57
Unigene77025_All	Unigene77025_All	Unigene77025_All	Novel_gene	1	240	0.48	0	0	0	0	0	0	0.16
CL274.Contig2_All	CL274.Contig2_All	CL274.Contig2_All	Novel_gene	1	456	0.9	0.17	0.35	0	0	0	0	0.473
Unigene88345_All	Unigene88345_All	Unigene88345_All	Novel_gene	1	209	0	1.22	0	0	0	0	0	0.406
Unigene59659_All	Unigene59659_All	Unigene59659_All	Novel_gene	1	224	0.54	0	0.57	0	0	0	0	0.37
Unigene24492_All	Unigene24492_All	Unigene24492_All	Novel_gene	1	232	0	1	0	0	0	0	0	0.333
Unigene85450_All	Unigene85450_All	Unigene85450_All	Novel_gene	1	352	0.5	0.25	0	0	0	0	0	0.25
CL10135.Contig2_All	CL10135.Contig2_All	CL10135.Contig2_All	Novel_gene	1	2229	1.61	1.87	1.98	0	0	0	0	1.82
Unigene16854_All	Unigene16854_All	Unigene16854_All	Novel_gene	1	409	0.59	1.37	1.24	0	0	0	0	1.066
CL2020.Contig2_All	CL2020.Contig2_All	CL2020.Contig2_All	Novel_gene	1	221	0	0	1.75	0	0	0	0	0.583
CL12935.Contig1_All	CL12935.Contig1_All	CL12935.Contig1_All	Novel_gene	1	408	5.17	6.48	6.02	0	0	0	0	5.89
Unigene45739_All	Unigene45739_All	Unigene45739_All	Novel_gene	1	296	0	0.65	0	0	0	0	0	0.216
CL72.Contig2_All	CL72.Contig2_All	CL72.Contig2_All	Novel_gene	1	2292	0.06	0.8	0.87	0	0	0	0	0.576
Unigene10078_All	Unigene10078_All	Unigene10078_All	Novel_gene	1	1817	0.89	2.13	1.33	0	0	0	0	1.45
Unigene77337_All	Unigene77337_All	Unigene77337_All	Novel_gene	1	240	1.43	0	0.5	0	0	0	0	0.643
Unigene57511_All	Unigene57511_All	Unigene57511_All	Novel_gene	1	716	0	0.02	0.49	0	0	0	0	0.17
CL697.Contig31_All	CL697.Contig31_All	CL697.Contig31_All	Novel_gene	1	1470	1.63	0.91	0.01	0	0	0	0	0.85
Unigene58128_All	Unigene58128_All	Unigene58128_All	Novel_gene	1	226	0	0	1.68	0	0	0	0	0.56
CL6628.Contig12_All	CL6628.Contig12_All	CL6628.Contig12_All	Novel_gene	1	710	1.53	0.81	0.6	0	0	0	0	0.98
Unigene75991_All	Unigene75991_All	Unigene75991_All	Novel_gene	1	236	1.47	0	0	0	0	0	0	0.49
CL4600.Contig6_All	CL4600.Contig6_All	CL4600.Contig6_All	Novel_gene	1	1316	0.28	0.47	0.12	0	0	0	0	0.29
CL14996.Contig3_All	CL14996.Contig3_All	CL14996.Contig3_All	Novel_gene	1	802	5.2	6.02	4.82	0	0	0	0	5.346
Unigene83906_All	Unigene83906_All	Unigene83906_All	Novel_gene	1	381	0.88	2.83	0.92	0	0	0	0	1.543
Unigene24927_All	Unigene24927_All	Unigene24927_All	Novel_gene	1	352	0.39	0.82	1.15	0	0	0	0	0.786
CL2212.Contig5_All	CL2212.Contig5_All	CL2212.Contig5_All	Novel_gene	1	1679	0.57	0.24	0.68	0	0	0	0	0.496
CL14977.Contig5_All	CL14977.Contig5_All	CL14977.Contig5_All	Novel_gene	1	278	0	0.6	0	0	0	0	0	0.2
Unigene60718_All	Unigene60718_All	Unigene60718_All	Novel_gene	1	205	0	0.63	0	0	0	0	0	0.21
Unigene45176_All	Unigene45176_All	Unigene45176_All	Novel_gene	1	480	0.63	1.09	0.49	0	0	0	0	0.736
Unigene76072_All	Unigene76072_All	Unigene76072_All	Novel_gene	1	212	0.6	0	0	0	0	0	0	0.2
Unigene61661_All	Unigene61661_All	Unigene61661_All	Novel_gene	1	214	0	0	0.62	0	0	0	0	0.206
Unigene58910_All	Unigene58910_All	Unigene58910_All	Novel_gene	1	278	0.37	0	1.15	0	0	0	0	0.506
CL1693.Contig11_All	CL1693.Contig11_All	CL1693.Contig11_All	Novel_gene	1	1604	0.16	0	0	0	0	0	0	0.053
CL14817.Contig21_All	CL14817.Contig21_All	CL14817.Contig21_All	Novel_gene	1	1941	0	0	0.1	0	0	0	0	0.033
CL3910.Contig4_All	CL3910.Contig4_All	CL3910.Contig4_All	Novel_gene	1	613	0	0	0.84	0	0	0	0	0.28
Unigene9452_All	Unigene9452_All	Unigene9452_All	Novel_gene	1	928	5.07	2.81	3.49	0	0	0	0	3.79
Unigene57992_All	Unigene57992_All	Unigene57992_All	Novel_gene	1	221	0	0.55	0	0	0	0	0	0.183
Unigene61646_All	Unigene61646_All	Unigene61646_All	Novel_gene	1	387	0.43	0.21	0.9	0	0	0	0	0.513
Unigene79183_All	Unigene79183_All	Unigene79183_All	Novel_gene	1	231	1.02	0	0	0	0	0	0	0.34
Unigene75474_All	Unigene75474_All	Unigene75474_All	Novel_gene	1	248	0.9	0	0	0	0	0	0	0.3
Unigene27061_All	Unigene27061_All	Unigene27061_All	Novel_gene	1	336	0.53	0.53	0.56	0	0	0	0	0.54
Unigene77950_All	Unigene77950_All	Unigene77950_All	Novel_gene	1	259	1.24	0	0	0	0	0	0	0.413
Unigene71501_All	Unigene71501_All	Unigene71501_All	Novel_gene	1	255	0	0	0.45	0	0	0	0	0.15
CL11795.Contig2_All	CL11795.Contig2_All	CL11795.Contig2_All	Novel_gene	1	675	0	0	0.12	0	0	0	0	0.04
Unigene60786_All	Unigene60786_All	Unigene60786_All	Novel_gene	1	241	0	0.46	0	0	0	0	0	0.153
CL2816.Contig7_All	CL2816.Contig7_All	CL2816.Contig7_All	Novel_gene	1	381	0	0.22	0	0	0	0	0	0.073
Unigene61109_All	Unigene61109_All	Unigene61109_All	Novel_gene	1	238	0	0	0.51	0	0	0	0	0.17
Unigene87918_All	Unigene87918_All	Unigene87918_All	Novel_gene	1	354	0.49	0.73	0	0	0	0	0	0.406
Unigene30377_All	Unigene30377_All	Unigene30377_All	Novel_gene	1	1995	2.12	0.83	1.28	0	0	0	0	1.41
Unigene87826_All	Unigene87826_All	Unigene87826_All	Novel_gene	1	243	0	1.83	0	0	0	0	0	0.61
Unigene86259_All	Unigene86259_All	Unigene86259_All	Novel_gene	1	265	0	0.78	0	0	0	0	0	0.26
CL8060.Contig2_All	CL8060.Contig2_All	CL8060.Contig2_All	Novel_gene	1	205	0	0.63	0	0	0	0	0	0.21
Unigene78632_All	Unigene78632_All	Unigene78632_All	Novel_gene	1	218	0.57	0	0	0	0	0	0	0.19
Unigene86553_All	Unigene86553_All	Unigene86553_All	Novel_gene	1	205	0.65	1.89	0	0	0	0	0	0.846
Unigene76838_All	Unigene76838_All	Unigene76838_All	Novel_gene	1	339	0.79	0.52	0.28	0	0	0	0	0.53
Unigene59493_All	Unigene59493_All	Unigene59493_All	Novel_gene	1	285	0	0.69	1.1	0	0	0	0	0.596
Unigene60836_All	Unigene60836_All	Unigene60836_All	Novel_gene	1	240	0	0	1.5	0	0	0	0	0.5
CL14948.Contig64_All	CL14948.Contig64_All	CL14948.Contig64_All	Novel_gene	1	2164	0.06	0.06	0	0	0	0	0	0.04
CL2401.Contig10_All	CL2401.Contig10_All	CL2401.Contig10_All	Novel_gene	1	1240	5.1	4.36	4.15	0	0	0	0	4.536
CL2735.Contig9_All	CL2735.Contig9_All	CL2735.Contig9_All	Novel_gene	1	2079	2.89	2.06	2.63	0	0	0	0	2.526
CL17.Contig26_All	CL17.Contig26_All	CL17.Contig26_All	Novel_gene	1	4443	1.78	1.46	1.31	0	0	0	0	1.516
Unigene86289_All	Unigene86289_All	Unigene86289_All	Novel_gene	1	314	0.3	1.76	0.62	0	0	0	0	0.893
Unigene30729_All	Unigene30729_All	Unigene30729_All	Novel_gene	1	247	0.9	0	0.95	0	0	0	0	0.616
Unigene34691_All	Unigene34691_All	Unigene34691_All	Novel_gene	1	896	1.57	1.21	1.79	0	0	0	0	1.523
Unigene77113_All	Unigene77113_All	Unigene77113_All	Novel_gene	1	313	1.2	0	0	0	0	0	0	0.4
Unigene57501_All	Unigene57501_All	Unigene57501_All	Novel_gene	1	1178	0.41	0	0.47	0	0	0	0	0.293
Unigene61863_All	Unigene61863_All	Unigene61863_All	Novel_gene	1	215	0	0	0.62	0	0	0	0	0.206
CL9279.Contig3_All	CL9279.Contig3_All	CL9279.Contig3_All	Novel_gene	1	1586	10.01	9.8	13.09	0	0	0	0	10.966
Unigene296_All	Unigene296_All	Unigene296_All	Novel_gene	1	1392	0.36	0.48	0.39	0	0	0	0	0.41
Unigene58519_All	Unigene58519_All	Unigene58519_All	Novel_gene	1	239	0.96	0.47	1.51	0	0	0	0	0.98
Unigene57662_All	Unigene57662_All	Unigene57662_All	Novel_gene	1	1119	4.3	3.15	5.28	0	0	0	0	4.243
CL5983.Contig4_All	CL5983.Contig4_All	CL5983.Contig4_All	Novel_gene	1	1725	6.38	5.04	4.23	0	0	0	0	5.216
CL8410.Contig2_All	CL8410.Contig2_All	CL8410.Contig2_All	Novel_gene	1	548	0	0.31	0.72	0	0	0	0	0.343
Unigene15466_All	Unigene15466_All	Unigene15466_All	Novel_gene	1	1712	1.48	1.65	1.66	0	0	0	0	1.596
CL13487.Contig7_All	CL13487.Contig7_All	CL13487.Contig7_All	Novel_gene	1	2186	0.77	0.81	0.78	0	0	0	0	0.786
CL10067.Contig2_All	CL10067.Contig2_All	CL10067.Contig2_All	Novel_gene	1	493	1.29	1.16	0.79	0	0	0	0	1.08
Unigene77670_All	Unigene77670_All	Unigene77670_All	Novel_gene	1	210	1.23	0	0	0	0	0	0	0.41
CL5266.Contig4_All	CL5266.Contig4_All	CL5266.Contig4_All	Novel_gene	1	1965	5.74	6.21	7.9	0	0	0	0	6.616
CL8744.Contig4_All	CL8744.Contig4_All	CL8744.Contig4_All	Novel_gene	1	1314	1.06	1.15	1.01	0	0	0	0	1.073
CL2927.Contig7_All	CL2927.Contig7_All	CL2927.Contig7_All	Novel_gene	1	855	0	0.56	0	0	0	0	0	0.186
Unigene4587_All	Unigene4587_All	Unigene4587_All	Novel_gene	1	1476	0.39	0.45	0.37	0	0	0	0	0.403
CL10856.Contig3_All	CL10856.Contig3_All	CL10856.Contig3_All	Novel_gene	1	1197	2.13	1.69	1.81	0	0	0	0	1.876
Unigene41200_All	Unigene41200_All	Unigene41200_All	Novel_gene	1	215	2.94	1.73	1.23	0	0	0	0	1.966
Unigene32308_All	Unigene32308_All	Unigene32308_All	Novel_gene	1	217	0	0.57	0.61	0	0	0	0	0.393
Unigene78972_All	Unigene78972_All	Unigene78972_All	Novel_gene	1	369	0.92	0	0.72	0	0	0	0	0.546
Unigene36773_All	Unigene36773_All	Unigene36773_All	Novel_gene	1	647	0.64	0.74	0.78	0	0	0	0	0.72
CL9892.Contig8_All	CL9892.Contig8_All	CL9892.Contig8_All	Novel_gene	1	862	0.11	1.05	0.32	0	0	0	0	0.493
CL340.Contig8_All	CL340.Contig8_All	CL340.Contig8_All	Novel_gene	1	464	0.51	2.17	2.12	0	0	0	0	1.6
Unigene11478_All	Unigene11478_All	Unigene11478_All	Novel_gene	1	2174	0.32	0.3	0.44	0	0	0	0	0.353
CL7683.Contig2_All	CL7683.Contig2_All	CL7683.Contig2_All	Novel_gene	1	1613	6.91	7.64	8.08	0	0	0	0	7.543
CL1872.Contig6_All	CL1872.Contig6_All	CL1872.Contig6_All	Novel_gene	1	262	0.41	0.4	0	0	0	0	0	0.27
Unigene58550_All	Unigene58550_All	Unigene58550_All	Novel_gene	1	239	0	0	1.01	0	0	0	0	0.336
CL7004.Contig3_All	CL7004.Contig3_All	CL7004.Contig3_All	Novel_gene	1	267	0.79	0	0	0	0	0	0	0.263
Unigene85095_All	Unigene85095_All	Unigene85095_All	Novel_gene	1	262	0	0.4	0	0	0	0	0	0.133
CL2456.Contig1_All	CL2456.Contig1_All	CL2456.Contig1_All	Novel_gene	1	315	0.89	0.29	0.31	0	0	0	0	0.496
CL9087.Contig2_All	CL9087.Contig2_All	CL9087.Contig2_All	Novel_gene	1	679	2.83	3.44	2.11	0	0	0	0	2.793
Unigene7528_All	Unigene7528_All	Unigene7528_All	Novel_gene	1	1279	0.29	0	0.25	0	0	0	0	0.18
CL15109.Contig9_All	CL15109.Contig9_All	CL15109.Contig9_All	Novel_gene	1	1495	0.81	1.46	0	0	0	0	0	0.756
Unigene87370_All	Unigene87370_All	Unigene87370_All	Novel_gene	1	308	0.62	0.61	0	0	0	0	0	0.41
Unigene76144_All	Unigene76144_All	Unigene76144_All	Novel_gene	1	241	1.42	0	0	0	0	0	0	0.473
Unigene20383_All	Unigene20383_All	Unigene20383_All	Novel_gene	1	1030	1.46	1.57	1.97	0	0	0	0	1.666
CL4892.Contig7_All	CL4892.Contig7_All	CL4892.Contig7_All	Novel_gene	1	642	1.57	0.68	1.7	0	0	0	0	1.316
Unigene24477_All	Unigene24477_All	Unigene24477_All	Novel_gene	1	445	1.05	0.87	1.28	0	0	0	0	1.066
Unigene78157_All	Unigene78157_All	Unigene78157_All	Novel_gene	1	265	0.4	0	0	0	0	0	0	0.133
Unigene21151_All	Unigene21151_All	Unigene21151_All	Novel_gene	1	2247	1.24	0	0	0	0	0	0	0.413
Unigene324_All	Unigene324_All	Unigene324_All	Novel_gene	1	247	0	0.89	0	0	0	0	0	0.296
Unigene8232_All	Unigene8232_All	Unigene8232_All	Novel_gene	1	505	0.29	0	0	0	0	0	0	0.096
CL3216.Contig4_All	CL3216.Contig4_All	CL3216.Contig4_All	Novel_gene	1	1431	0.9	0.63	1.19	0	0	0	0	0.906
Unigene79755_All	Unigene79755_All	Unigene79755_All	Novel_gene	1	248	0.9	0	0	0	0	0	0	0.3
CL641.Contig50_All	CL641.Contig50_All	CL641.Contig50_All	Novel_gene	1	4325	0.5	0	0	0	0	0	0	0.166
Unigene85050_All	Unigene85050_All	Unigene85050_All	Novel_gene	1	220	0	1.65	0	0	0	0	0	0.55
CL12822.Contig5_All	CL12822.Contig5_All	CL12822.Contig5_All	Novel_gene	1	3797	0.33	0.82	0.2	0	0	0	0	0.45
Unigene78757_All	Unigene78757_All	Unigene78757_All	Novel_gene	1	322	1.14	0	0	0	0	0	0	0.38
CL7687.Contig6_All	CL7687.Contig6_All	CL7687.Contig6_All	Novel_gene	1	230	0	0.51	0	0	0	0	0	0.17
Unigene20758_All	Unigene20758_All	Unigene20758_All	Novel_gene	1	329	0.83	0.55	0.58	0	0	0	0	0.653
CL4939.Contig5_All	CL4939.Contig5_All	CL4939.Contig5_All	Novel_gene	1	1337	4.1	3.69	4.33	0	0	0	0	4.04
Unigene85712_All	Unigene85712_All	Unigene85712_All	Novel_gene	1	210	0	0.6	0	0	0	0	0	0.2
CL8363.Contig7_All	CL8363.Contig7_All	CL8363.Contig7_All	Novel_gene	1	3344	0.36	0.41	0.35	0	0	0	0	0.373
Unigene4673_All	Unigene4673_All	Unigene4673_All	Novel_gene	1	3313	3.85	2.64	3.26	0	0	0	0	3.25
Unigene37073_All	Unigene37073_All	Unigene37073_All	Novel_gene	1	312	0.9	0.59	0.63	0	0	0	0	0.706
Unigene78898_All	Unigene78898_All	Unigene78898_All	Novel_gene	1	212	0.6	0	0	0	0	0	0	0.2
Unigene34283_All	Unigene34283_All	Unigene34283_All	Novel_gene	1	265	0.4	0.78	0	0	0	0	0	0.393
Unigene60550_All	Unigene60550_All	Unigene60550_All	Novel_gene	1	240	0	0	0.5	0	0	0	0	0.166
Unigene87597_All	Unigene87597_All	Unigene87597_All	Novel_gene	1	241	1.89	1.86	0.99	0	0	0	0	1.58
Unigene60465_All	Unigene60465_All	Unigene60465_All	Novel_gene	1	206	0	0	0.67	0	0	0	0	0.223
Unigene88129_All	Unigene88129_All	Unigene88129_All	Novel_gene	1	210	0.61	0.6	0	0	0	0	0	0.403
Unigene79847_All	Unigene79847_All	Unigene79847_All	Novel_gene	1	231	0.51	0	0	0	0	0	0	0.17
Unigene84447_All	Unigene84447_All	Unigene84447_All	Novel_gene	1	219	0.57	0.56	0	0	0	0	0	0.376
CL1179.Contig23_All	CL1179.Contig23_All	CL1179.Contig23_All	Novel_gene	1	1643	1.08	0	0.77	0	0	0	0	0.616
CL9020.Contig4_All	CL9020.Contig4_All	CL9020.Contig4_All	Novel_gene	1	720	10.61	6.95	15.02	0	0	0	0	10.86
CL5364.Contig5_All	CL5364.Contig5_All	CL5364.Contig5_All	Novel_gene	1	327	0.28	0.28	0.58	0	0	0	0	0.38
Unigene16217_All	Unigene16217_All	Unigene16217_All	Novel_gene	1	850	0.46	0.76	1.03	0	0	0	0	0.75
CL5538.Contig2_All	CL5538.Contig2_All	CL5538.Contig2_All	Novel_gene	1	348	0.44	0	0	0	0	0	0	0.146
CL4179.Contig2_All	CL4179.Contig2_All	CL4179.Contig2_All	Novel_gene	1	2535	4.07	4.74	5.01	0	0	0	0	4.606
Unigene26792_All	Unigene26792_All	Unigene26792_All	Novel_gene	1	350	0.25	1.73	0.52	0	0	0	0	0.833
CL8010.Contig1_All	CL8010.Contig1_All	CL8010.Contig1_All	Novel_gene	1	313	1.5	0.3	0.31	0	0	0	0	0.703
CL13176.Contig1_All	CL13176.Contig1_All	CL13176.Contig1_All	Novel_gene	1	1109	1.54	1.57	1.1	0	0	0	0	1.403
CL2277.Contig4_All	CL2277.Contig4_All	CL2277.Contig4_All	Novel_gene	1	555	1.42	1.03	0.95	0	0	0	0	1.133
CL5258.Contig18_All	CL5258.Contig18_All	CL5258.Contig18_All	Novel_gene	1	1350	0.04	0.08	0.35	0	0	0	0	0.156
Unigene83855_All	Unigene83855_All	Unigene83855_All	Novel_gene	1	509	0	0	0.04	0	0	0	0	0.013
Unigene75124_All	Unigene75124_All	Unigene75124_All	Novel_gene	1	234	0.5	0	0	0	0	0	0	0.166
Unigene30947_All	Unigene30947_All	Unigene30947_All	Novel_gene	1	359	0.72	0.24	0	0	0	0	0	0.32
CL5029.Contig17_All	CL5029.Contig17_All	CL5029.Contig17_All	Novel_gene	1	2236	4.08	4.34	5.15	0	0	0	0	4.523
Unigene86342_All	Unigene86342_All	Unigene86342_All	Novel_gene	1	264	0	1.18	0	0	0	0	0	0.393
CL12546.Contig3_All	CL12546.Contig3_All	CL12546.Contig3_All	Novel_gene	1	289	0.34	0	0	0	0	0	0	0.113
Unigene35496_All	Unigene35496_All	Unigene35496_All	Novel_gene	1	464	0.16	0.65	0	0	0	0	0	0.27
Unigene75131_All	Unigene75131_All	Unigene75131_All	Novel_gene	1	311	0.91	0	0	0	0	0	0	0.303
CL1345.Contig9_All	CL1345.Contig9_All	CL1345.Contig9_All	Novel_gene	1	3265	3.7	3.52	5.38	0	0	0	0	4.2
Unigene31135_All	Unigene31135_All	Unigene31135_All	Novel_gene	1	267	0	0	2.06	0	0	0	0	0.686
Unigene24915_All	Unigene24915_All	Unigene24915_All	Novel_gene	1	466	0.82	1.3	0.17	0	0	0	0	0.763
Unigene7799_All	Unigene7799_All	Unigene7799_All	Novel_gene	1	3281	0.11	0.07	0.11	0	0	0	0	0.096
CL872.Contig7_All	CL872.Contig7_All	CL872.Contig7_All	Novel_gene	1	700	0	0.59	0	0	0	0	0	0.196
Unigene41631_All	Unigene41631_All	Unigene41631_All	Novel_gene	1	364	1.41	1.4	0.49	0	0	0	0	1.1
Unigene79199_All	Unigene79199_All	Unigene79199_All	Novel_gene	1	225	0.54	0	0	0	0	0	0	0.18
CL14817.Contig25_All	CL14817.Contig25_All	CL14817.Contig25_All	Novel_gene	1	2404	0.67	0.93	0.54	0	0	0	0	0.713
Unigene25348_All	Unigene25348_All	Unigene25348_All	Novel_gene	1	3598	1.53	1.55	1.76	0	0	0	0	1.613
Unigene83335_All	Unigene83335_All	Unigene83335_All	Novel_gene	1	2380	3.23	2.75	3.06	0	0	0	0	3.013
CL7020.Contig2_All	CL7020.Contig2_All	CL7020.Contig2_All	Novel_gene	1	633	0	0.22	0.27	0	0	0	0	0.163
CL13129.Contig2_All	CL13129.Contig2_All	CL13129.Contig2_All	Novel_gene	1	1730	1.81	3.12	1.88	0	0	0	0	2.27
CL1121.Contig6_All	CL1121.Contig6_All	CL1121.Contig6_All	Novel_gene	1	1827	11.98	14.24	14.16	0	0	0	0	13.46
Unigene60912_All	Unigene60912_All	Unigene60912_All	Novel_gene	1	1609	1.33	1.32	1.95	0	0	0	0	1.533
Unigene58387_All	Unigene58387_All	Unigene58387_All	Novel_gene	1	205	0	0	2.03	0	0	0	0	0.676
Unigene76159_All	Unigene76159_All	Unigene76159_All	Novel_gene	1	251	0.88	0.86	0	0	0	0	0	0.58
Unigene27607_All	Unigene27607_All	Unigene27607_All	Novel_gene	1	402	0.61	0.8	0.21	0	0	0	0	0.54
Unigene37871_All	Unigene37871_All	Unigene37871_All	Novel_gene	1	306	0.31	0.92	0.65	0	0	0	0	0.626
Unigene42045_All	Unigene42045_All	Unigene42045_All	Novel_gene	1	457	0.67	0	0	0	0	0	0	0.223
Unigene75607_All	Unigene75607_All	Unigene75607_All	Novel_gene	1	366	1.17	0	0	0	0	0	0	0.39
CL15081.Contig6_All	CL15081.Contig6_All	CL15081.Contig6_All	Novel_gene	1	2400	3.08	1.31	0	0	0	0	0	1.463
CL2201.Contig2_All	CL2201.Contig2_All	CL2201.Contig2_All	Novel_gene	1	5117	1.12	1.6	0.5	0	0	0	0	1.073
CL576.Contig21_All	CL576.Contig21_All	CL576.Contig21_All	Novel_gene	1	411	0	0	0.24	0	0	0	0	0.08
CL1699.Contig7_All	CL1699.Contig7_All	CL1699.Contig7_All	Novel_gene	1	1696	0.46	1.57	0.46	0	0	0	0	0.83
CL4606.Contig2_All	CL4606.Contig2_All	CL4606.Contig2_All	Novel_gene	1	1152	9.53	10.67	8.13	0	0	0	0	9.443
CL7413.Contig3_All	CL7413.Contig3_All	CL7413.Contig3_All	Novel_gene	1	833	1.17	0.77	0.71	0	0	0	0	0.883
CL14281.Contig2_All	CL14281.Contig2_All	CL14281.Contig2_All	Novel_gene	1	371	1.6	1.36	0.48	0	0	0	0	1.146
Unigene75231_All	Unigene75231_All	Unigene75231_All	Novel_gene	1	305	0.94	0	0	0	0	0	0	0.313
CL5393.Contig1_All	CL5393.Contig1_All	CL5393.Contig1_All	Novel_gene	1	731	0.71	1.26	0.26	0	0	0	0	0.743
Unigene85035_All	Unigene85035_All	Unigene85035_All	Novel_gene	1	266	0	0.39	0	0	0	0	0	0.13
Unigene79931_All	Unigene79931_All	Unigene79931_All	Novel_gene	1	258	0	0	0.44	0	0	0	0	0.146
Unigene43886_All	Unigene43886_All	Unigene43886_All	Novel_gene	1	420	0.19	0.56	0.99	0	0	0	0	0.58
CL11712.Contig1_All	CL11712.Contig1_All	CL11712.Contig1_All	Novel_gene	1	1015	0.43	0.43	0.97	0	0	0	0	0.61
Unigene75329_All	Unigene75329_All	Unigene75329_All	Novel_gene	1	279	1.45	0.36	0	0	0	0	0	0.603
Unigene77959_All	Unigene77959_All	Unigene77959_All	Novel_gene	1	244	0.92	0	0.48	0	0	0	0	0.466
Unigene74983_All	Unigene74983_All	Unigene74983_All	Novel_gene	1	663	1.03	0.75	1.24	0	0	0	0	1.006
Unigene77186_All	Unigene77186_All	Unigene77186_All	Novel_gene	1	302	2.22	0.31	0.33	0	0	0	0	0.953
Unigene76762_All	Unigene76762_All	Unigene76762_All	Novel_gene	1	486	0.52	0	0.32	0	0	0	0	0.28
Unigene60552_All	Unigene60552_All	Unigene60552_All	Novel_gene	1	200	0	0	0.71	0	0	0	0	0.236
Unigene79362_All	Unigene79362_All	Unigene79362_All	Novel_gene	1	205	0.65	0	0	0	0	0	0	0.216
Unigene87851_All	Unigene87851_All	Unigene87851_All	Novel_gene	1	210	0	0.6	0	0	0	0	0	0.2
CL6370.Contig8_All	CL6370.Contig8_All	CL6370.Contig8_All	Novel_gene	1	716	1.96	1.61	1.79	0	0	0	0	1.786
Unigene88279_All	Unigene88279_All	Unigene88279_All	Novel_gene	1	225	0	0.53	0	0	0	0	0	0.176
CL281.Contig2_All	CL281.Contig2_All	CL281.Contig2_All	Novel_gene	1	620	0.27	0	0	0	0	0	0	0.09
Unigene61473_All	Unigene61473_All	Unigene61473_All	Novel_gene	1	407	0	0.59	1.04	0	0	0	0	0.543
Unigene76547_All	Unigene76547_All	Unigene76547_All	Novel_gene	1	221	1.67	0.55	0.58	0	0	0	0	0.933
Unigene57245_All	Unigene57245_All	Unigene57245_All	Novel_gene	1	238	0	0	1.02	0	0	0	0	0.34
Unigene48893_All	Unigene48893_All	Unigene48893_All	Novel_gene	1	204	0.65	0	0	0	0	0	0	0.216
Unigene87089_All	Unigene87089_All	Unigene87089_All	Novel_gene	1	333	0.81	0.8	0	0	0	0	0	0.536
Unigene4759_All	Unigene4759_All	Unigene4759_All	Novel_gene	1	361	0.24	0.24	0.25	0	0	0	0	0.243
Unigene76655_All	Unigene76655_All	Unigene76655_All	Novel_gene	1	212	1.21	0	0	0	0	0	0	0.403
CL4827.Contig2_All	CL4827.Contig2_All	CL4827.Contig2_All	Novel_gene	1	750	1.15	1.67	1.2	0	0	0	0	1.34
CL12138.Contig4_All	CL12138.Contig4_All	CL12138.Contig4_All	Novel_gene	1	1312	1.59	2.84	1.01	0	0	0	0	1.813
CL4907.Contig3_All	CL4907.Contig3_All	CL4907.Contig3_All	Novel_gene	1	1157	0	0	0.45	0	0	0	0	0.15
Unigene11519_All	Unigene11519_All	Unigene11519_All	Novel_gene	1	2358	2.57	1.67	1.86	0	0	0	0	2.033
Unigene4030_All	Unigene4030_All	Unigene4030_All	Novel_gene	1	376	1.34	1.77	0.47	0	0	0	0	1.193
CL3062.Contig2_All	CL3062.Contig2_All	CL3062.Contig2_All	Novel_gene	1	997	41.23	43.21	41.52	0	0	0	0	41.986
Unigene57886_All	Unigene57886_All	Unigene57886_All	Novel_gene	1	352	0	0.4	0.52	0	0	0	0	0.306
Unigene76739_All	Unigene76739_All	Unigene76739_All	Novel_gene	1	225	2.15	0	0	0	0	0	0	0.716
Unigene51446_All	Unigene51446_All	Unigene51446_All	Novel_gene	1	228	0	0	0.55	0	0	0	0	0.183
Unigene8500_All	Unigene8500_All	Unigene8500_All	Novel_gene	1	1068	2.72	1.83	3.07	0	0	0	0	2.54
Unigene85378_All	Unigene85378_All	Unigene85378_All	Novel_gene	1	287	1.04	0.34	0	0	0	0	0	0.46
CL1124.Contig6_All	CL1124.Contig6_All	CL1124.Contig6_All	Novel_gene	1	2290	2.35	2.47	0.66	0	0	0	0	1.826
CL1445.Contig6_All	CL1445.Contig6_All	CL1445.Contig6_All	Novel_gene	1	220	0	0	0.59	0	0	0	0	0.196
Unigene24318_All	Unigene24318_All	Unigene24318_All	Novel_gene	1	219	0.57	0	0	0	0	0	0	0.19
CL1572.Contig2_All	CL1572.Contig2_All	CL1572.Contig2_All	Novel_gene	1	1153	28.58	22.83	30.83	0	0	0	0	27.413
Unigene2338_All	Unigene2338_All	Unigene2338_All	Novel_gene	1	317	0.29	0.58	0.61	0	0	0	0	0.493
Unigene86765_All	Unigene86765_All	Unigene86765_All	Novel_gene	1	305	0	0.93	0	0	0	0	0	0.31
CL14382.Contig15_All	CL14382.Contig15_All	CL14382.Contig15_All	Novel_gene	1	1634	1.16	1.27	1.01	0	0	0	0	1.146
Unigene61290_All	Unigene61290_All	Unigene61290_All	Novel_gene	1	338	0	0.78	1.39	0	0	0	0	0.723
Unigene50324_All	Unigene50324_All	Unigene50324_All	Novel_gene	1	243	0.47	0	0	0	0	0	0	0.156
CL206.Contig3_All	CL206.Contig3_All	CL206.Contig3_All	Novel_gene	1	2570	0	0.03	0	0	0	0	0	0.01
Unigene42756_All	Unigene42756_All	Unigene42756_All	Novel_gene	1	245	0.92	1.35	0	0	0	0	0	0.756
CL12429.Contig1_All	CL12429.Contig1_All	CL12429.Contig1_All	Novel_gene	1	2187	2.26	1.22	1.66	0	0	0	0	1.713
Unigene35660_All	Unigene35660_All	Unigene35660_All	Novel_gene	1	232	1.01	1	0.53	0	0	0	0	0.846
Unigene24602_All	Unigene24602_All	Unigene24602_All	Novel_gene	1	348	1.01	0.5	1.06	0	0	0	0	0.856
Unigene79492_All	Unigene79492_All	Unigene79492_All	Novel_gene	1	207	0.63	0	0	0	0	0	0	0.21
Unigene58810_All	Unigene58810_All	Unigene58810_All	Novel_gene	1	391	1.27	0.69	2.21	0	0	0	0	1.39
Unigene79986_All	Unigene79986_All	Unigene79986_All	Novel_gene	1	237	0.49	0.48	0	0	0	0	0	0.323
CL3391.Contig1_All	CL3391.Contig1_All	CL3391.Contig1_All	Novel_gene	1	883	0.6	0.48	0.69	0	0	0	0	0.59
Unigene59972_All	Unigene59972_All	Unigene59972_All	Novel_gene	1	251	0	0	0.46	0	0	0	0	0.153
CL10510.Contig2_All	CL10510.Contig2_All	CL10510.Contig2_All	Novel_gene	1	985	19.64	18.98	20.78	0	0	0	0	19.8
Unigene69254_All	Unigene69254_All	Unigene69254_All	Novel_gene	1	228	0	0.51	0	0	0	0	0	0.17
Unigene11137_All	Unigene11137_All	Unigene11137_All	Novel_gene	1	1069	0.81	0.29	0.43	0	0	0	0	0.51
CL7001.Contig5_All	CL7001.Contig5_All	CL7001.Contig5_All	Novel_gene	1	478	0	0.58	0	0	0	0	0	0.193
Unigene86946_All	Unigene86946_All	Unigene86946_All	Novel_gene	1	236	0	0.96	0	0	0	0	0	0.32
CL6957.Contig2_All	CL6957.Contig2_All	CL6957.Contig2_All	Novel_gene	1	1025	1.32	0.45	0.87	0	0	0	0	0.88
Unigene61906_All	Unigene61906_All	Unigene61906_All	Novel_gene	1	206	0.64	0	2.01	0	0	0	0	0.883
CL4217.Contig2_All	CL4217.Contig2_All	CL4217.Contig2_All	Novel_gene	1	319	0.58	0	0.61	0	0	0	0	0.396
Unigene2359_All	Unigene2359_All	Unigene2359_All	Novel_gene	1	205	0	0	1.35	0	0	0	0	0.45
Unigene40329_All	Unigene40329_All	Unigene40329_All	Novel_gene	1	520	0.71	1.54	0.59	0	0	0	0	0.946
CL12447.Contig1_All	CL12447.Contig1_All	CL12447.Contig1_All	Novel_gene	1	615	1.47	2.02	2.6	0	0	0	0	2.03
Unigene76112_All	Unigene76112_All	Unigene76112_All	Novel_gene	1	255	0.43	0	0	0	0	0	0	0.143
CL12037.Contig3_All	CL12037.Contig3_All	CL12037.Contig3_All	Novel_gene	1	419	0	0.28	0.41	0	0	0	0	0.23
CL784.Contig12_All	CL784.Contig12_All	CL784.Contig12_All	Novel_gene	1	1132	0.35	0.83	0.71	0	0	0	0	0.63
CL12705.Contig1_All	CL12705.Contig1_All	CL12705.Contig1_All	Novel_gene	1	442	0.26	0	1.52	0	0	0	0	0.593
CL13794.Contig3_All	CL13794.Contig3_All	CL13794.Contig3_All	Novel_gene	1	822	10.03	10.7	7.76	0	0	0	0	9.496
Unigene44892_All	Unigene44892_All	Unigene44892_All	Novel_gene	1	491	0.15	0.45	0.16	0	0	0	0	0.253
Unigene61636_All	Unigene61636_All	Unigene61636_All	Novel_gene	1	212	0	0	0.63	0	0	0	0	0.21
Unigene60354_All	Unigene60354_All	Unigene60354_All	Novel_gene	1	229	0.52	1.02	1.64	0	0	0	0	1.06
Unigene79638_All	Unigene79638_All	Unigene79638_All	Novel_gene	1	227	0.53	0.52	0	0	0	0	0	0.35
Unigene57083_All	Unigene57083_All	Unigene57083_All	Novel_gene	1	240	0	0	0.5	0	0	0	0	0.166
Unigene76915_All	Unigene76915_All	Unigene76915_All	Novel_gene	1	232	1.01	0	0	0	0	0	0	0.336
Unigene86263_All	Unigene86263_All	Unigene86263_All	Novel_gene	1	203	0	0.64	0	0	0	0	0	0.213
Unigene27267_All	Unigene27267_All	Unigene27267_All	Novel_gene	1	269	2.33	0.76	2.03	0	0	0	0	1.706
Unigene87813_All	Unigene87813_All	Unigene87813_All	Novel_gene	1	274	0	0.74	0	0	0	0	0	0.246
Unigene17473_All	Unigene17473_All	Unigene17473_All	Novel_gene	1	270	0	1.14	0	0	0	0	0	0.38
Unigene84292_All	Unigene84292_All	Unigene84292_All	Novel_gene	1	274	0	0.37	0	0	0	0	0	0.123
Unigene78699_All	Unigene78699_All	Unigene78699_All	Novel_gene	1	276	0.37	0.36	0.39	0	0	0	0	0.373
CL9339.Contig2_All	CL9339.Contig2_All	CL9339.Contig2_All	Novel_gene	1	325	0	0.28	0.3	0	0	0	0	0.193
CL7211.Contig6_All	CL7211.Contig6_All	CL7211.Contig6_All	Novel_gene	1	1565	9.56	10.51	11.63	0	0	0	0	10.566
Unigene83524_All	Unigene83524_All	Unigene83524_All	Novel_gene	1	758	0	0	0.16	0	0	0	0	0.053
CL405.Contig2_All	CL405.Contig2_All	CL405.Contig2_All	Novel_gene	1	1319	0.27	0.24	0.63	0	0	0	0	0.38
Unigene77505_All	Unigene77505_All	Unigene77505_All	Novel_gene	1	232	0.51	0	0	0	0	0	0	0.17
Unigene83858_All	Unigene83858_All	Unigene83858_All	Novel_gene	1	201	0	0	0.7	0	0	0	0	0.233
Unigene1948_All	Unigene1948_All	Unigene1948_All	Novel_gene	1	390	0.85	0.21	0.89	0	0	0	0	0.65
CL4433.Contig7_All	CL4433.Contig7_All	CL4433.Contig7_All	Novel_gene	1	1002	0.95	1.45	1.89	0	0	0	0	1.43
Unigene17968_All	Unigene17968_All	Unigene17968_All	Novel_gene	1	302	1.27	0.94	1.67	0	0	0	0	1.293
Unigene76122_All	Unigene76122_All	Unigene76122_All	Novel_gene	1	222	0.55	0	0	0	0	0	0	0.183
CL8042.Contig2_All	CL8042.Contig2_All	CL8042.Contig2_All	Novel_gene	1	749	0	0.23	0.35	0	0	0	0	0.193
Unigene57980_All	Unigene57980_All	Unigene57980_All	Novel_gene	1	433	0.36	0.9	1.9	0	0	0	0	1.053
CL12000.Contig3_All	CL12000.Contig3_All	CL12000.Contig3_All	Novel_gene	1	596	0.59	0.47	0.74	0	0	0	0	0.6
Unigene9069_All	Unigene9069_All	Unigene9069_All	Novel_gene	1	1945	0.62	0.53	0.52	0	0	0	0	0.556
CL12502.Contig8_All	CL12502.Contig8_All	CL12502.Contig8_All	Novel_gene	1	4949	1.11	0.84	3.72	0	0	0	0	1.89
Unigene76725_All	Unigene76725_All	Unigene76725_All	Novel_gene	1	343	0.52	0	0	0	0	0	0	0.173
Unigene23441_All	Unigene23441_All	Unigene23441_All	Novel_gene	1	2476	4.81	4.6	4.06	0	0	0	0	4.49
Unigene85777_All	Unigene85777_All	Unigene85777_All	Novel_gene	1	245	0	0.9	0	0	0	0	0	0.3
CL14952.Contig2_All	CL14952.Contig2_All	CL14952.Contig2_All	Novel_gene	1	369	0.47	0	0.79	0	0	0	0	0.42
CL13554.Contig32_All	CL13554.Contig32_All	CL13554.Contig32_All	Novel_gene	1	3566	0	0.58	0.91	0	0	0	0	0.496
CL11882.Contig3_All	CL11882.Contig3_All	CL11882.Contig3_All	Novel_gene	1	1575	1.67	2.69	1.29	0	0	0	0	1.883
CL8970.Contig1_All	CL8970.Contig1_All	CL8970.Contig1_All	Novel_gene	1	399	0	0.2	0.64	0	0	0	0	0.28
Unigene20317_All	Unigene20317_All	Unigene20317_All	Novel_gene	1	1692	22.2	23.96	24.33	0	0	0	0	23.496
Unigene79198_All	Unigene79198_All	Unigene79198_All	Novel_gene	1	335	0.8	0.53	0	0	0	0	0	0.443
Unigene79852_All	Unigene79852_All	Unigene79852_All	Novel_gene	1	281	1.8	0	0	0	0	0	0	0.6
Unigene78581_All	Unigene78581_All	Unigene78581_All	Novel_gene	1	408	1.39	0.59	0.42	0	0	0	0	0.8
CL9614.Contig3_All	CL9614.Contig3_All	CL9614.Contig3_All	Novel_gene	1	302	0.32	1.57	1	0	0	0	0	0.963
Unigene59141_All	Unigene59141_All	Unigene59141_All	Novel_gene	1	339	0	0.52	0.83	0	0	0	0	0.45
Unigene75510_All	Unigene75510_All	Unigene75510_All	Novel_gene	1	204	0.65	0	0.68	0	0	0	0	0.443
CL2654.Contig3_All	CL2654.Contig3_All	CL2654.Contig3_All	Novel_gene	1	979	1.79	2.27	1.72	0	0	0	0	1.926
Unigene83263_All	Unigene83263_All	Unigene83263_All	Novel_gene	1	241	0.47	0.46	0.5	0	0	0	0	0.476
Unigene61639_All	Unigene61639_All	Unigene61639_All	Novel_gene	1	305	0	0	0.66	0	0	0	0	0.22
Unigene78694_All	Unigene78694_All	Unigene78694_All	Novel_gene	1	228	0.52	0.51	1.1	0	0	0	0	0.71
Unigene76445_All	Unigene76445_All	Unigene76445_All	Novel_gene	1	219	2.27	0	2.38	0	0	0	0	1.55
Unigene40937_All	Unigene40937_All	Unigene40937_All	Novel_gene	1	797	3.53	2.7	4.63	0	0	0	0	3.62
Unigene87984_All	Unigene87984_All	Unigene87984_All	Novel_gene	1	666	0.23	1.55	0.52	0	0	0	0	0.766
CL4.Contig221_All	CL4.Contig221_All	CL4.Contig221_All	Novel_gene	1	1060	0.13	7.43	6.76	0	0	0	0	4.773
Unigene77563_All	Unigene77563_All	Unigene77563_All	Novel_gene	1	269	0.78	0	0	0	0	0	0	0.26
CL10812.Contig5_All	CL10812.Contig5_All	CL10812.Contig5_All	Novel_gene	1	751	2.66	2.82	2.27	0	0	0	0	2.583
Unigene75365_All	Unigene75365_All	Unigene75365_All	Novel_gene	1	3507	7.62	5.82	7.62	0	0	0	0	7.02
Unigene37778_All	Unigene37778_All	Unigene37778_All	Novel_gene	1	358	0.24	0.96	1.01	0	0	0	0	0.736
CL4754.Contig3_All	CL4754.Contig3_All	CL4754.Contig3_All	Novel_gene	1	1014	1.7	2.43	2.35	0	0	0	0	2.16
Unigene77447_All	Unigene77447_All	Unigene77447_All	Novel_gene	1	203	1.32	0	0	0	0	0	0	0.44
CL7191.Contig1_All	CL7191.Contig1_All	CL7191.Contig1_All	Novel_gene	1	414	1.16	1.35	0.61	0	0	0	0	1.04
Unigene76099_All	Unigene76099_All	Unigene76099_All	Novel_gene	1	241	0.95	0	0	0	0	0	0	0.316
Unigene79255_All	Unigene79255_All	Unigene79255_All	Novel_gene	1	237	0.49	0	0	0	0	0	0	0.163
Unigene75447_All	Unigene75447_All	Unigene75447_All	Novel_gene	1	307	0.93	0.31	0	0	0	0	0	0.413
Unigene86473_All	Unigene86473_All	Unigene86473_All	Novel_gene	1	217	1.15	0.57	0	0	0	0	0	0.573
Unigene75000_All	Unigene75000_All	Unigene75000_All	Novel_gene	1	363	0.24	0	0	0	0	0	0	0.08
CL8767.Contig3_All	CL8767.Contig3_All	CL8767.Contig3_All	Novel_gene	1	207	0.63	0	0	0	0	0	0	0.21
Unigene61898_All	Unigene61898_All	Unigene61898_All	Novel_gene	1	391	0.42	0.21	0.67	0	0	0	0	0.433
Unigene61719_All	Unigene61719_All	Unigene61719_All	Novel_gene	1	288	0.34	0.68	0.72	0	0	0	0	0.58
Unigene59460_All	Unigene59460_All	Unigene59460_All	Novel_gene	1	213	0	0	0.63	0	0	0	0	0.21
Unigene38891_All	Unigene38891_All	Unigene38891_All	Novel_gene	1	1238	4.3	4.26	3.82	0	0	0	0	4.126
Unigene76017_All	Unigene76017_All	Unigene76017_All	Novel_gene	1	307	1.24	0	0	0	0	0	0	0.413
Unigene78936_All	Unigene78936_All	Unigene78936_All	Novel_gene	1	216	0	0.57	0	0	0	0	0	0.19
CL6493.Contig3_All	CL6493.Contig3_All	CL6493.Contig3_All	Novel_gene	1	202	0	0.65	0	0	0	0	0	0.216
Unigene78035_All	Unigene78035_All	Unigene78035_All	Novel_gene	1	375	0.9	0.22	0.24	0	0	0	0	0.453
Unigene35953_All	Unigene35953_All	Unigene35953_All	Novel_gene	1	1491	0.64	0.88	1.01	0	0	0	0	0.843
Unigene11126_All	Unigene11126_All	Unigene11126_All	Novel_gene	1	424	1.5	0.19	1.37	0	0	0	0	1.02
CL697.Contig22_All	CL697.Contig22_All	CL697.Contig22_All	Novel_gene	1	2455	2	1.26	1.01	0	0	0	0	1.423
Unigene11235_All	Unigene11235_All	Unigene11235_All	Novel_gene	1	308	0.62	0.91	0	0	0	0	0	0.51
CL1529.Contig14_All	CL1529.Contig14_All	CL1529.Contig14_All	Novel_gene	1	801	0.46	0.66	0.18	0	0	0	0	0.433
Unigene78273_All	Unigene78273_All	Unigene78273_All	Novel_gene	1	203	1.97	0	1.38	0	0	0	0	1.116
Unigene78762_All	Unigene78762_All	Unigene78762_All	Novel_gene	1	214	1.19	0	0	0	0	0	0	0.396
Unigene61764_All	Unigene61764_All	Unigene61764_All	Novel_gene	1	207	0	0	0.66	0	0	0	0	0.22
Unigene86469_All	Unigene86469_All	Unigene86469_All	Novel_gene	1	228	0	0.51	0.55	0	0	0	0	0.353
Unigene73055_All	Unigene73055_All	Unigene73055_All	Novel_gene	1	207	0	0	0.66	0	0	0	0	0.22
CL5999.Contig5_All	CL5999.Contig5_All	CL5999.Contig5_All	Novel_gene	1	3984	2.01	0.5	0.54	0	0	0	0	1.016
CL15191.Contig4_All	CL15191.Contig4_All	CL15191.Contig4_All	Novel_gene	1	1393	0.33	0.28	0.3	0	0	0	0	0.303
CL12584.Contig3_All	CL12584.Contig3_All	CL12584.Contig3_All	Novel_gene	1	461	0	0.29	1.28	0	0	0	0	0.523
Unigene75659_All	Unigene75659_All	Unigene75659_All	Novel_gene	1	221	0.56	0	0	0	0	0	0	0.186
Unigene59422_All	Unigene59422_All	Unigene59422_All	Novel_gene	1	289	0.34	0.67	1.44	0	0	0	0	0.816
Unigene59843_All	Unigene59843_All	Unigene59843_All	Novel_gene	1	229	0	1.02	0.55	0	0	0	0	0.523
CL1717.Contig10_All	CL1717.Contig10_All	CL1717.Contig10_All	Novel_gene	1	2649	1.6	0.41	0.89	0	0	0	0	0.966
CL5865.Contig2_All	CL5865.Contig2_All	CL5865.Contig2_All	Novel_gene	1	3510	0.01	0.64	0.04	0	0	0	0	0.23
CL15040.Contig4_All	CL15040.Contig4_All	CL15040.Contig4_All	Novel_gene	1	1362	0.55	0.16	0.4	0	0	0	0	0.37
Unigene79007_All	Unigene79007_All	Unigene79007_All	Novel_gene	1	208	2.51	0	0	0	0	0	0	0.836
CL6445.Contig6_All	CL6445.Contig6_All	CL6445.Contig6_All	Novel_gene	1	1739	6.7	6.62	4.38	0	0	0	0	5.9
CL762.Contig1_All	CL762.Contig1_All	CL762.Contig1_All	Novel_gene	1	1698	1.45	0.99	1.28	0	0	0	0	1.24
Unigene45493_All	Unigene45493_All	Unigene45493_All	Novel_gene	1	282	0.36	0.35	0.37	0	0	0	0	0.36
Unigene86788_All	Unigene86788_All	Unigene86788_All	Novel_gene	1	218	0	0.56	0	0	0	0	0	0.186
CL11401.Contig1_All	CL11401.Contig1_All	CL11401.Contig1_All	Novel_gene	1	2088	1.83	1.02	1.23	0	0	0	0	1.36
CL5258.Contig14_All	CL5258.Contig14_All	CL5258.Contig14_All	Novel_gene	1	1458	1.9	0.06	0.01	0	0	0	0	0.656
Unigene85276_All	Unigene85276_All	Unigene85276_All	Novel_gene	1	282	0.36	0.35	0	0	0	0	0	0.236
Unigene57162_All	Unigene57162_All	Unigene57162_All	Novel_gene	1	309	0.31	0.34	0.7	0	0	0	0	0.45
Unigene27617_All	Unigene27617_All	Unigene27617_All	Novel_gene	1	510	0.29	0.72	0.61	0	0	0	0	0.54
CL6371.Contig2_All	CL6371.Contig2_All	CL6371.Contig2_All	Novel_gene	1	1398	0.73	0.33	0	0	0	0	0	0.353
Unigene59013_All	Unigene59013_All	Unigene59013_All	Novel_gene	1	484	0	0.15	0.65	0	0	0	0	0.266
Unigene57568_All	Unigene57568_All	Unigene57568_All	Novel_gene	1	597	0.49	0	0	0	0	0	0	0.163
Unigene87880_All	Unigene87880_All	Unigene87880_All	Novel_gene	1	292	0	0.99	0.35	0	0	0	0	0.446
CL13666.Contig1_All	CL13666.Contig1_All	CL13666.Contig1_All	Novel_gene	1	208	0.63	0	0	0	0	0	0	0.21
Unigene79702_All	Unigene79702_All	Unigene79702_All	Novel_gene	1	204	1.95	0	0	0	0	0	0	0.65
Unigene76337_All	Unigene76337_All	Unigene76337_All	Novel_gene	1	237	0.98	0	0	0	0	0	0	0.326
CL9766.Contig3_All	CL9766.Contig3_All	CL9766.Contig3_All	Novel_gene	1	564	0.32	0.54	0	0	0	0	0	0.286
Unigene87215_All	Unigene87215_All	Unigene87215_All	Novel_gene	1	271	0.38	1.13	0	0	0	0	0	0.503
CL171.Contig2_All	CL171.Contig2_All	CL171.Contig2_All	Novel_gene	1	1989	3.68	3.68	3.47	0	0	0	0	3.61
Unigene57101_All	Unigene57101_All	Unigene57101_All	Novel_gene	1	845	0	0.23	0.42	0	0	0	0	0.216
CL4600.Contig7_All	CL4600.Contig7_All	CL4600.Contig7_All	Novel_gene	1	401	0.2	0	0.43	0	0	0	0	0.21
Unigene47527_All	Unigene47527_All	Unigene47527_All	Novel_gene	1	255	0	0	0.45	0	0	0	0	0.15
Unigene34192_All	Unigene34192_All	Unigene34192_All	Novel_gene	1	287	0.35	0.68	1.09	0	0	0	0	0.706
CL13527.Contig22_All	CL13527.Contig22_All	CL13527.Contig22_All	Novel_gene	1	417	2.69	1.52	1.41	0	0	0	0	1.873
Unigene76751_All	Unigene76751_All	Unigene76751_All	Novel_gene	1	212	1.21	0	0	0	0	0	0	0.403
CL6094.Contig2_All	CL6094.Contig2_All	CL6094.Contig2_All	Novel_gene	1	478	0	0.65	0	0	0	0	0	0.216
Unigene41175_All	Unigene41175_All	Unigene41175_All	Novel_gene	1	298	0.98	0	1.02	0	0	0	0	0.666
Unigene76323_All	Unigene76323_All	Unigene76323_All	Novel_gene	1	209	1.24	0	0	0	0	0	0	0.413
Unigene61782_All	Unigene61782_All	Unigene61782_All	Novel_gene	1	206	0	0	0.67	0	0	0	0	0.223
Unigene79195_All	Unigene79195_All	Unigene79195_All	Novel_gene	1	288	1.03	0.34	0.36	0	0	0	0	0.576
CL11905.Contig52_All	CL11905.Contig52_All	CL11905.Contig52_All	Novel_gene	1	854	1.06	0.1	0	0	0	0	0	0.386
Unigene60833_All	Unigene60833_All	Unigene60833_All	Novel_gene	1	211	0	0	1.28	0	0	0	0	0.426
CL12396.Contig3_All	CL12396.Contig3_All	CL12396.Contig3_All	Novel_gene	1	226	0	0	0.56	0	0	0	0	0.186
CL3003.Contig2_All	CL3003.Contig2_All	CL3003.Contig2_All	Novel_gene	1	242	0	2.27	0	0	0	0	0	0.756
CL2959.Contig2_All	CL2959.Contig2_All	CL2959.Contig2_All	Novel_gene	1	2203	1.47	0.88	0.86	0	0	0	0	1.07
Unigene84282_All	Unigene84282_All	Unigene84282_All	Novel_gene	1	216	0	1.14	0.61	0	0	0	0	0.583
CL2401.Contig5_All	CL2401.Contig5_All	CL2401.Contig5_All	Novel_gene	1	1318	0.2	0.61	0.29	0	0	0	0	0.366
CL7945.Contig2_All	CL7945.Contig2_All	CL7945.Contig2_All	Novel_gene	1	209	0	0.61	0	0	0	0	0	0.203
Unigene87940_All	Unigene87940_All	Unigene87940_All	Novel_gene	1	388	0.21	0.85	0.45	0	0	0	0	0.503
Unigene41486_All	Unigene41486_All	Unigene41486_All	Novel_gene	1	319	1.16	0.57	1.52	0	0	0	0	1.083
CL7330.Contig3_All	CL7330.Contig3_All	CL7330.Contig3_All	Novel_gene	1	1996	0	0	0.17	0	0	0	0	0.056
Unigene53097_All	Unigene53097_All	Unigene53097_All	Novel_gene	1	209	0.62	0	0	0	0	0	0	0.206
CL3934.Contig11_All	CL3934.Contig11_All	CL3934.Contig11_All	Novel_gene	1	547	1.1	0	0.5	0	0	0	0	0.533
Unigene58142_All	Unigene58142_All	Unigene58142_All	Novel_gene	1	224	0	0	1.14	0	0	0	0	0.38
CL4092.Contig3_All	CL4092.Contig3_All	CL4092.Contig3_All	Novel_gene	1	2643	4.48	4.59	6.02	0	0	0	0	5.03
CL2743.Contig4_All	CL2743.Contig4_All	CL2743.Contig4_All	Novel_gene	1	3042	2.09	1.99	2.25	0	0	0	0	2.11
CL13060.Contig2_All	CL13060.Contig2_All	CL13060.Contig2_All	Novel_gene	1	4198	3.6	3.58	3.01	0	0	0	0	3.396
Unigene79811_All	Unigene79811_All	Unigene79811_All	Novel_gene	1	234	0.5	0	0.52	0	0	0	0	0.34
Unigene86034_All	Unigene86034_All	Unigene86034_All	Novel_gene	1	204	0.65	0.64	0	0	0	0	0	0.43
Unigene60021_All	Unigene60021_All	Unigene60021_All	Novel_gene	1	224	0.54	0	0.57	0	0	0	0	0.37
CL14393.Contig25_All	CL14393.Contig25_All	CL14393.Contig25_All	Novel_gene	1	915	1.07	0	0.8	0	0	0	0	0.623
Unigene61406_All	Unigene61406_All	Unigene61406_All	Novel_gene	1	214	0	0	0.62	0	0	0	0	0.206
Unigene27382_All	Unigene27382_All	Unigene27382_All	Novel_gene	1	1190	0	0	0.15	0	0	0	0	0.05
Unigene8287_All	Unigene8287_All	Unigene8287_All	Novel_gene	1	1238	0.56	1.4	0.61	0	0	0	0	0.856
CL5955.Contig4_All	CL5955.Contig4_All	CL5955.Contig4_All	Novel_gene	1	691	4.42	4.5	3.93	0	0	0	0	4.283
CL11370.Contig9_All	CL11370.Contig9_All	CL11370.Contig9_All	Novel_gene	1	309	0	0	0.34	0	0	0	0	0.113
Unigene58355_All	Unigene58355_All	Unigene58355_All	Novel_gene	1	228	0.52	0.51	0	0	0	0	0	0.343
CL3859.Contig6_All	CL3859.Contig6_All	CL3859.Contig6_All	Novel_gene	1	1582	5.6	6.01	5.09	0	0	0	0	5.566
Unigene76139_All	Unigene76139_All	Unigene76139_All	Novel_gene	1	259	0.41	0	0.87	0	0	0	0	0.426
CL10136.Contig18_All	CL10136.Contig18_All	CL10136.Contig18_All	Novel_gene	1	834	0	0.45	0.27	0	0	0	0	0.24
CL13150.Contig3_All	CL13150.Contig3_All	CL13150.Contig3_All	Novel_gene	1	311	2.12	1.49	1.9	0	0	0	0	1.836
Unigene17584_All	Unigene17584_All	Unigene17584_All	Novel_gene	1	282	1.07	1.41	0	0	0	0	0	0.826
CL8582.Contig3_All	CL8582.Contig3_All	CL8582.Contig3_All	Novel_gene	1	2112	20.71	19.89	17.57	0	0	0	0	19.39
Unigene77547_All	Unigene77547_All	Unigene77547_All	Novel_gene	1	203	0.66	0	0	0	0	0	0	0.22
Unigene87835_All	Unigene87835_All	Unigene87835_All	Novel_gene	1	274	0	0.74	0	0	0	0	0	0.246
Unigene78741_All	Unigene78741_All	Unigene78741_All	Novel_gene	1	201	1.34	0	0	0	0	0	0	0.446
CL12132.Contig2_All	CL12132.Contig2_All	CL12132.Contig2_All	Novel_gene	1	1483	0	0	1.12	0	0	0	0	0.373
Unigene43967_All	Unigene43967_All	Unigene43967_All	Novel_gene	1	322	0.57	2.54	0.9	0	0	0	0	1.336
Unigene8792_All	Unigene8792_All	Unigene8792_All	Novel_gene	1	627	0.11	0.11	0	0	0	0	0	0.073
Unigene30548_All	Unigene30548_All	Unigene30548_All	Novel_gene	1	357	0.73	0.48	0.25	0	0	0	0	0.486
CL328.Contig4_All	CL328.Contig4_All	CL328.Contig4_All	Novel_gene	1	2652	3.41	3.85	3.33	0	0	0	0	3.53
Unigene85893_All	Unigene85893_All	Unigene85893_All	Novel_gene	1	234	0	0.49	0	0	0	0	0	0.163
Unigene75788_All	Unigene75788_All	Unigene75788_All	Novel_gene	1	301	0.64	0	0	0	0	0	0	0.213
CL5782.Contig6_All	CL5782.Contig6_All	CL5782.Contig6_All	Novel_gene	1	1708	0.94	0.98	1.83	0	0	0	0	1.25
CL12535.Contig1_All	CL12535.Contig1_All	CL12535.Contig1_All	Novel_gene	1	1753	2.3	1.79	2.3	0	0	0	0	2.13
Unigene83217_All	Unigene83217_All	Unigene83217_All	Novel_gene	1	202	0	0.65	0	0	0	0	0	0.216
Unigene33906_All	Unigene33906_All	Unigene33906_All	Novel_gene	1	458	0.5	1.83	0.7	0	0	0	0	1.01
Unigene86985_All	Unigene86985_All	Unigene86985_All	Novel_gene	1	203	0.66	0.64	0	0	0	0	0	0.433
Unigene61204_All	Unigene61204_All	Unigene61204_All	Novel_gene	1	232	0	0	0.53	0	0	0	0	0.176
Unigene86494_All	Unigene86494_All	Unigene86494_All	Novel_gene	1	1399	18.07	20.83	15.77	0	0	0	0	18.223
Unigene45374_All	Unigene45374_All	Unigene45374_All	Novel_gene	1	247	0	0	0.47	0	0	0	0	0.156
Unigene83631_All	Unigene83631_All	Unigene83631_All	Novel_gene	1	245	0.46	0.9	0	0	0	0	0	0.453
Unigene84270_All	Unigene84270_All	Unigene84270_All	Novel_gene	1	300	0.32	0.32	0	0	0	0	0	0.213
Unigene72597_All	Unigene72597_All	Unigene72597_All	Novel_gene	1	206	0.64	0	0	0	0	0	0	0.213
Unigene38909_All	Unigene38909_All	Unigene38909_All	Novel_gene	1	2616	1.62	1.22	1.24	0	0	0	0	1.36
CL2538.Contig4_All	CL2538.Contig4_All	CL2538.Contig4_All	Novel_gene	1	3292	0.99	0.57	0	0	0	0	0	0.52
CL2097.Contig10_All	CL2097.Contig10_All	CL2097.Contig10_All	Novel_gene	1	345	1.02	0.76	0	0	0	0	0	0.593
CL5419.Contig2_All	CL5419.Contig2_All	CL5419.Contig2_All	Novel_gene	1	471	0.65	0.16	0.51	0	0	0	0	0.44
CL9867.Contig3_All	CL9867.Contig3_All	CL9867.Contig3_All	Novel_gene	1	1203	3.43	0.54	0.34	0	0	0	0	1.436
Unigene60187_All	Unigene60187_All	Unigene60187_All	Novel_gene	1	220	0	0	1.77	0	0	0	0	0.59
CL12371.Contig5_All	CL12371.Contig5_All	CL12371.Contig5_All	Novel_gene	1	1579	9.58	9.39	10.58	0	0	0	0	9.85
Unigene13127_All	Unigene13127_All	Unigene13127_All	Novel_gene	1	3230	0.58	0.49	0.36	0	0	0	0	0.476
Unigene2995_All	Unigene2995_All	Unigene2995_All	Novel_gene	1	440	0	0	0.19	0	0	0	0	0.063
CL5007.Contig13_All	CL5007.Contig13_All	CL5007.Contig13_All	Novel_gene	1	2426	0	0.24	0.24	0	0	0	0	0.16
Unigene75735_All	Unigene75735_All	Unigene75735_All	Novel_gene	1	573	0.86	0.99	0.56	0	0	0	0	0.803
Unigene33704_All	Unigene33704_All	Unigene33704_All	Novel_gene	1	280	1.45	1.42	0.38	0	0	0	0	1.083
CL13628.Contig6_All	CL13628.Contig6_All	CL13628.Contig6_All	Novel_gene	1	230	2.06	1.52	1.08	0	0	0	0	1.553
CL14948.Contig30_All	CL14948.Contig30_All	CL14948.Contig30_All	Novel_gene	1	2080	0	0.07	0	0	0	0	0	0.023
Unigene38076_All	Unigene38076_All	Unigene38076_All	Novel_gene	1	383	1.96	1.73	0.91	0	0	0	0	1.533
Unigene58794_All	Unigene58794_All	Unigene58794_All	Novel_gene	1	245	0.46	0	0.48	0	0	0	0	0.313
Unigene87120_All	Unigene87120_All	Unigene87120_All	Novel_gene	1	277	0	0.36	0	0	0	0	0	0.12
Unigene7449_All	Unigene7449_All	Unigene7449_All	Novel_gene	1	2237	0.07	0	0.18	0	0	0	0	0.083
Unigene75707_All	Unigene75707_All	Unigene75707_All	Novel_gene	1	215	0.59	0	0	0	0	0	0	0.196
Unigene68234_All	Unigene68234_All	Unigene68234_All	Novel_gene	1	218	0.57	0	0	0	0	0	0	0.19
CL352.Contig17_All	CL352.Contig17_All	CL352.Contig17_All	Novel_gene	1	2027	0	0	0.83	0	0	0	0	0.276
Unigene87107_All	Unigene87107_All	Unigene87107_All	Novel_gene	1	266	0	1.17	0	0	0	0	0	0.39
Unigene83396_All	Unigene83396_All	Unigene83396_All	Novel_gene	1	1935	0	0.4	0	0	0	0	0	0.133
Unigene31190_All	Unigene31190_All	Unigene31190_All	Novel_gene	1	356	1.22	0.24	0.51	0	0	0	0	0.656
Unigene30114_All	Unigene30114_All	Unigene30114_All	Novel_gene	1	367	0.7	0.69	0.49	0	0	0	0	0.626
CL3427.Contig2_All	CL3427.Contig2_All	CL3427.Contig2_All	Novel_gene	1	1948	0.16	0.32	0.4	0	0	0	0	0.293
Unigene59823_All	Unigene59823_All	Unigene59823_All	Novel_gene	1	201	1.34	0.66	1.41	0	0	0	0	1.136
Unigene40551_All	Unigene40551_All	Unigene40551_All	Novel_gene	1	414	1.55	0.96	0.81	0	0	0	0	1.106
Unigene75396_All	Unigene75396_All	Unigene75396_All	Novel_gene	1	314	0.89	0	0	0	0	0	0	0.296
CL2008.Contig1_All	CL2008.Contig1_All	CL2008.Contig1_All	Novel_gene	1	422	0.66	1.14	0	0	0	0	0	0.6
Unigene60563_All	Unigene60563_All	Unigene60563_All	Novel_gene	1	213	0	0	1.26	0	0	0	0	0.42
CL4104.Contig8_All	CL4104.Contig8_All	CL4104.Contig8_All	Novel_gene	1	456	0.59	0	0.6	0	0	0	0	0.396
Unigene21928_All	Unigene21928_All	Unigene21928_All	Novel_gene	1	1020	11.02	10.59	13.95	0	0	0	0	11.853
Unigene76348_All	Unigene76348_All	Unigene76348_All	Novel_gene	1	317	1.17	0.58	0.61	0	0	0	0	0.786
Unigene85955_All	Unigene85955_All	Unigene85955_All	Novel_gene	1	297	0.33	0.97	0.34	0	0	0	0	0.546
CL3042.Contig6_All	CL3042.Contig6_All	CL3042.Contig6_All	Novel_gene	1	1474	2.68	1.74	0.67	0	0	0	0	1.696
CL5309.Contig1_All	CL5309.Contig1_All	CL5309.Contig1_All	Novel_gene	1	7333	0.77	0.8	0.76	0	0	0	0	0.776
CL11522.Contig2_All	CL11522.Contig2_All	CL11522.Contig2_All	Novel_gene	1	395	0.91	0.23	0.22	0	0	0	0	0.453
Unigene37573_All	Unigene37573_All	Unigene37573_All	Novel_gene	1	1258	1.84	1.57	1.73	0	0	0	0	1.713
CL4289.Contig3_All	CL4289.Contig3_All	CL4289.Contig3_All	Novel_gene	1	857	89.97	99.78	92.35	0	0	0	0	94.033
Unigene5895_All	Unigene5895_All	Unigene5895_All	Novel_gene	1	2480	1.03	1.32	1.06	0	0	0	0	1.136
Unigene84925_All	Unigene84925_All	Unigene84925_All	Novel_gene	1	399	0.41	1.42	0	0	0	0	0	0.61
CL5935.Contig3_All	CL5935.Contig3_All	CL5935.Contig3_All	Novel_gene	1	1670	2.51	2.03	1.72	0	0	0	0	2.086
Unigene10259_All	Unigene10259_All	Unigene10259_All	Novel_gene	1	1099	0.29	1.07	1.27	0	0	0	0	0.876
Unigene85228_All	Unigene85228_All	Unigene85228_All	Novel_gene	1	209	0	1.82	0.65	0	0	0	0	0.823
CL4570.Contig2_All	CL4570.Contig2_All	CL4570.Contig2_All	Novel_gene	1	1414	0.78	1.11	0.91	0	0	0	0	0.933
Unigene60050_All	Unigene60050_All	Unigene60050_All	Novel_gene	1	226	0	0	1.12	0	0	0	0	0.373
CL4618.Contig10_All	CL4618.Contig10_All	CL4618.Contig10_All	Novel_gene	1	10097	2.12	3.43	4.7	0	0	0	0	3.416
Unigene78712_All	Unigene78712_All	Unigene78712_All	Novel_gene	1	405	1.4	0.79	0.63	0	0	0	0	0.94
Unigene61597_All	Unigene61597_All	Unigene61597_All	Novel_gene	1	207	0	0.62	0	0	0	0	0	0.206
Unigene2230_All	Unigene2230_All	Unigene2230_All	Novel_gene	1	631	3.13	1.59	1.97	0	0	0	0	2.23
Unigene86629_All	Unigene86629_All	Unigene86629_All	Novel_gene	1	366	0	0.69	0.49	0	0	0	0	0.393
Unigene77583_All	Unigene77583_All	Unigene77583_All	Novel_gene	1	205	0.65	0	0	0	0	0	0	0.216
CL14987.Contig18_All	CL14987.Contig18_All	CL14987.Contig18_All	Novel_gene	1	2485	2.08	1.86	2.85	0	0	0	0	2.263
Unigene43547_All	Unigene43547_All	Unigene43547_All	Novel_gene	1	538	0.94	0.94	0.56	0	0	0	0	0.813
Unigene17409_All	Unigene17409_All	Unigene17409_All	Novel_gene	1	291	1.01	0	0.71	0	0	0	0	0.573
Unigene76326_All	Unigene76326_All	Unigene76326_All	Novel_gene	1	202	1.33	0	0	0	0	0	0	0.443
Unigene59782_All	Unigene59782_All	Unigene59782_All	Novel_gene	1	211	0	0	0.64	0	0	0	0	0.213
Unigene30662_All	Unigene30662_All	Unigene30662_All	Novel_gene	1	329	1.38	0.82	0	0	0	0	0	0.733
Unigene77867_All	Unigene77867_All	Unigene77867_All	Novel_gene	1	201	0.67	1.31	0.7	0	0	0	0	0.893
Unigene59476_All	Unigene59476_All	Unigene59476_All	Novel_gene	1	214	1.19	0	0	0	0	0	0	0.396
CL11310.Contig4_All	CL11310.Contig4_All	CL11310.Contig4_All	Novel_gene	1	4470	0.5	0.91	0.25	0	0	0	0	0.553
CL5778.Contig9_All	CL5778.Contig9_All	CL5778.Contig9_All	Novel_gene	1	2549	0.59	0.56	0.98	0	0	0	0	0.71
Unigene27727_All	Unigene27727_All	Unigene27727_All	Novel_gene	1	290	1.02	0	1.43	0	0	0	0	0.816
Unigene20456_All	Unigene20456_All	Unigene20456_All	Novel_gene	1	919	1.61	2.22	1.58	0	0	0	0	1.803
Unigene57836_All	Unigene57836_All	Unigene57836_All	Novel_gene	1	200	0	0	1.42	0	0	0	0	0.473
CL9594.Contig1_All	CL9594.Contig1_All	CL9594.Contig1_All	Novel_gene	1	240	0.48	0.47	1.5	0	0	0	0	0.816
Unigene76430_All	Unigene76430_All	Unigene76430_All	Novel_gene	1	247	0.45	0	0	0	0	0	0	0.15
Unigene59415_All	Unigene59415_All	Unigene59415_All	Novel_gene	1	413	0	0.19	0	0	0	0	0	0.063
Unigene6687_All	Unigene6687_All	Unigene6687_All	Novel_gene	1	2455	0.53	0.73	0.1	0	0	0	0	0.453
Unigene2298_All	Unigene2298_All	Unigene2298_All	Novel_gene	1	243	0.47	0.91	0	0	0	0	0	0.46
CL457.Contig21_All	CL457.Contig21_All	CL457.Contig21_All	Novel_gene	1	1141	0	0.11	0	0	0	0	0	0.036
Unigene77530_All	Unigene77530_All	Unigene77530_All	Novel_gene	1	517	0.85	0.32	0.17	0	0	0	0	0.446
Unigene87594_All	Unigene87594_All	Unigene87594_All	Novel_gene	1	234	0	1.47	0	0	0	0	0	0.49
CL12491.Contig1_All	CL12491.Contig1_All	CL12491.Contig1_All	Novel_gene	1	522	1.54	1.39	1.03	0	0	0	0	1.32
Unigene75627_All	Unigene75627_All	Unigene75627_All	Novel_gene	1	264	1.6	0.79	0.42	0	0	0	0	0.936
Unigene79232_All	Unigene79232_All	Unigene79232_All	Novel_gene	1	325	0.56	0	0	0	0	0	0	0.186
Unigene85747_All	Unigene85747_All	Unigene85747_All	Novel_gene	1	236	0	0.48	0	0	0	0	0	0.16
CL9756.Contig2_All	CL9756.Contig2_All	CL9756.Contig2_All	Novel_gene	1	466	0.57	0.7	0.39	0	0	0	0	0.553
Unigene42160_All	Unigene42160_All	Unigene42160_All	Novel_gene	1	4458	0.2	0.04	0.16	0	0	0	0	0.133
Unigene88367_All	Unigene88367_All	Unigene88367_All	Novel_gene	1	212	0	0.59	0	0	0	0	0	0.196
CL14747.Contig2_All	CL14747.Contig2_All	CL14747.Contig2_All	Novel_gene	1	338	0.26	1.31	1.66	0	0	0	0	1.076
CL1655.Contig3_All	CL1655.Contig3_All	CL1655.Contig3_All	Novel_gene	1	1386	1.74	2.58	2.32	0	0	0	0	2.213
Unigene74734_All	Unigene74734_All	Unigene74734_All	Novel_gene	1	1407	3.01	1.67	2.43	0	0	0	0	2.37
Unigene15881_All	Unigene15881_All	Unigene15881_All	Novel_gene	1	1453	1.53	1.73	2.24	0	0	0	0	1.833
CL702.Contig5_All	CL702.Contig5_All	CL702.Contig5_All	Novel_gene	1	2466	6.42	6.76	1.23	0	0	0	0	4.803
Unigene76735_All	Unigene76735_All	Unigene76735_All	Novel_gene	1	326	1.12	0.28	0.59	0	0	0	0	0.663
CL8074.Contig4_All	CL8074.Contig4_All	CL8074.Contig4_All	Novel_gene	1	487	2.49	1.93	2.57	0	0	0	0	2.33
Unigene84471_All	Unigene84471_All	Unigene84471_All	Novel_gene	1	286	0.35	1.72	0.37	0	0	0	0	0.813
Unigene21389_All	Unigene21389_All	Unigene21389_All	Novel_gene	1	651	1.22	1.31	1.12	0	0	0	0	1.216
CL8385.Contig2_All	CL8385.Contig2_All	CL8385.Contig2_All	Novel_gene	1	780	0	0.53	0.66	0	0	0	0	0.396
CL8361.Contig2_All	CL8361.Contig2_All	CL8361.Contig2_All	Novel_gene	1	3401	1.42	1.52	0.49	0	0	0	0	1.143
Unigene77177_All	Unigene77177_All	Unigene77177_All	Novel_gene	1	209	0.62	0.61	0	0	0	0	0	0.41
CL5411.Contig3_All	CL5411.Contig3_All	CL5411.Contig3_All	Novel_gene	1	201	1.34	0	0	0	0	0	0	0.446
CL522.Contig1_All	CL522.Contig1_All	CL522.Contig1_All	Novel_gene	1	3395	0.36	0.33	0.3	0	0	0	0	0.33
Unigene84643_All	Unigene84643_All	Unigene84643_All	Novel_gene	1	251	0	1.29	0	0	0	0	0	0.43
Unigene88247_All	Unigene88247_All	Unigene88247_All	Novel_gene	1	307	0.31	0.61	0	0	0	0	0	0.306
Unigene30881_All	Unigene30881_All	Unigene30881_All	Novel_gene	1	224	0.54	0	0.57	0	0	0	0	0.37
CL1082.Contig1_All	CL1082.Contig1_All	CL1082.Contig1_All	Novel_gene	1	540	0	0	0.14	0	0	0	0	0.046
Unigene58667_All	Unigene58667_All	Unigene58667_All	Novel_gene	1	367	0.23	0.46	0.73	0	0	0	0	0.473
Unigene58247_All	Unigene58247_All	Unigene58247_All	Novel_gene	1	254	0	0	0.9	0	0	0	0	0.3
Unigene74510_All	Unigene74510_All	Unigene74510_All	Novel_gene	1	2703	2.56	5.22	2.01	0	0	0	0	3.263
Unigene33876_All	Unigene33876_All	Unigene33876_All	Novel_gene	1	471	0.65	1.12	1.52	0	0	0	0	1.096
Unigene75978_All	Unigene75978_All	Unigene75978_All	Novel_gene	1	231	1.02	0	0	0	0	0	0	0.34
CL7.Contig2_All	CL7.Contig2_All	CL7.Contig2_All	Novel_gene	1	2803	0.46	0.2	0	0	0	0	0	0.22
CL1703.Contig4_All	CL1703.Contig4_All	CL1703.Contig4_All	Novel_gene	1	2222	0.74	1.87	0.29	0	0	0	0	0.966
CL2042.Contig1_All	CL2042.Contig1_All	CL2042.Contig1_All	Novel_gene	1	1320	23.76	28.55	30.67	0	0	0	0	27.66
Unigene77035_All	Unigene77035_All	Unigene77035_All	Novel_gene	1	234	1.5	0.49	0.52	0	0	0	0	0.836
CL7575.Contig2_All	CL7575.Contig2_All	CL7575.Contig2_All	Novel_gene	1	242	0.47	0	1.48	0	0	0	0	0.65
Unigene76764_All	Unigene76764_All	Unigene76764_All	Novel_gene	1	402	0	0.2	0	0	0	0	0	0.066
Unigene21914_All	Unigene21914_All	Unigene21914_All	Novel_gene	1	683	0.3	1.28	1.66	0	0	0	0	1.08
Unigene79163_All	Unigene79163_All	Unigene79163_All	Novel_gene	1	249	0.45	0.44	0	0	0	0	0	0.296
Unigene51187_All	Unigene51187_All	Unigene51187_All	Novel_gene	1	218	0	0	0.6	0	0	0	0	0.2
Unigene57769_All	Unigene57769_All	Unigene57769_All	Novel_gene	1	220	0	0	0.59	0	0	0	0	0.196
Unigene77194_All	Unigene77194_All	Unigene77194_All	Novel_gene	1	217	0	0.57	0.61	0	0	0	0	0.393
Unigene58737_All	Unigene58737_All	Unigene58737_All	Novel_gene	1	206	0	0	3.35	0	0	0	0	1.116
Unigene74657_All	Unigene74657_All	Unigene74657_All	Novel_gene	1	714	1.8	1.82	1.9	0	0	0	0	1.84
Unigene27492_All	Unigene27492_All	Unigene27492_All	Novel_gene	1	2055	0.88	0.92	1.29	0	0	0	0	1.03
Unigene32879_All	Unigene32879_All	Unigene32879_All	Novel_gene	1	2750	3.16	2.16	3.61	0	0	0	0	2.976
CL457.Contig22_All	CL457.Contig22_All	CL457.Contig22_All	Novel_gene	1	1146	0	0.01	0.96	0	0	0	0	0.323
Unigene50684_All	Unigene50684_All	Unigene50684_All	Novel_gene	1	262	0	0	0.43	0	0	0	0	0.143
CL6918.Contig1_All	CL6918.Contig1_All	CL6918.Contig1_All	Novel_gene	1	213	1.2	0	0	0	0	0	0	0.4
Unigene77206_All	Unigene77206_All	Unigene77206_All	Novel_gene	1	235	0.5	0	0	0	0	0	0	0.166
Unigene86083_All	Unigene86083_All	Unigene86083_All	Novel_gene	1	296	0.33	0.97	0	0	0	0	0	0.433
CL1634.Contig11_All	CL1634.Contig11_All	CL1634.Contig11_All	Novel_gene	1	10662	0.08	0.03	0.07	0	0	0	0	0.06
Unigene34723_All	Unigene34723_All	Unigene34723_All	Novel_gene	1	273	0.76	0	1.19	0	0	0	0	0.65
Unigene83785_All	Unigene83785_All	Unigene83785_All	Novel_gene	1	762	0.17	0.18	0	0	0	0	0	0.116
Unigene84853_All	Unigene84853_All	Unigene84853_All	Novel_gene	1	222	0	0.54	0	0	0	0	0	0.18
CL10641.Contig5_All	CL10641.Contig5_All	CL10641.Contig5_All	Novel_gene	1	690	0.76	1.1	0	0	0	0	0	0.62
CL1834.Contig2_All	CL1834.Contig2_All	CL1834.Contig2_All	Novel_gene	1	283	0.35	0.35	0	0	0	0	0	0.233
Unigene59003_All	Unigene59003_All	Unigene59003_All	Novel_gene	1	207	0	0	1.33	0	0	0	0	0.443
CL2947.Contig2_All	CL2947.Contig2_All	CL2947.Contig2_All	Novel_gene	1	244	0	0.45	2.42	0	0	0	0	0.956
CL8255.Contig1_All	CL8255.Contig1_All	CL8255.Contig1_All	Novel_gene	1	242	0	0.46	1.48	0	0	0	0	0.646
Unigene18201_All	Unigene18201_All	Unigene18201_All	Novel_gene	1	2888	0.18	0.66	0.52	0	0	0	0	0.453
Unigene83375_All	Unigene83375_All	Unigene83375_All	Novel_gene	1	769	0.64	0.78	0	0	0	0	0	0.473
Unigene60410_All	Unigene60410_All	Unigene60410_All	Novel_gene	1	286	1.05	0.34	1.46	0	0	0	0	0.95
Unigene75899_All	Unigene75899_All	Unigene75899_All	Novel_gene	1	343	1.29	0	1.08	0	0	0	0	0.79
Unigene57122_All	Unigene57122_All	Unigene57122_All	Novel_gene	1	785	0	0.49	1.35	0	0	0	0	0.613
Unigene7324_All	Unigene7324_All	Unigene7324_All	Novel_gene	1	203	0	0	0.69	0	0	0	0	0.23
Unigene59840_All	Unigene59840_All	Unigene59840_All	Novel_gene	1	247	0	0	0.47	0	0	0	0	0.156
Unigene3229_All	Unigene3229_All	Unigene3229_All	Novel_gene	1	342	0.78	0	0.82	0	0	0	0	0.533
CL7781.Contig2_All	CL7781.Contig2_All	CL7781.Contig2_All	Novel_gene	1	1123	0	0	0.78	0	0	0	0	0.26
Unigene59021_All	Unigene59021_All	Unigene59021_All	Novel_gene	1	216	0	0	0.61	0	0	0	0	0.203
Unigene87104_All	Unigene87104_All	Unigene87104_All	Novel_gene	1	219	0	0.56	0	0	0	0	0	0.186
CL7106.Contig2_All	CL7106.Contig2_All	CL7106.Contig2_All	Novel_gene	1	212	1.21	0.59	1.27	0	0	0	0	1.023
Unigene18337_All	Unigene18337_All	Unigene18337_All	Novel_gene	1	422	0.57	0.37	0.79	0	0	0	0	0.576
CL1955.Contig14_All	CL1955.Contig14_All	CL1955.Contig14_All	Novel_gene	1	1204	1.18	0.89	1.63	0	0	0	0	1.233
Unigene76237_All	Unigene76237_All	Unigene76237_All	Novel_gene	1	207	0.63	0	0	0	0	0	0	0.21
Unigene85820_All	Unigene85820_All	Unigene85820_All	Novel_gene	1	240	0	1.4	0	0	0	0	0	0.466
Unigene79382_All	Unigene79382_All	Unigene79382_All	Novel_gene	1	252	1.31	0	0	0	0	0	0	0.436
Unigene76947_All	Unigene76947_All	Unigene76947_All	Novel_gene	1	567	1.26	0.5	0.92	0	0	0	0	0.893
Unigene88096_All	Unigene88096_All	Unigene88096_All	Novel_gene	1	211	0	0.6	0	0	0	0	0	0.2
CL14022.Contig2_All	CL14022.Contig2_All	CL14022.Contig2_All	Novel_gene	1	946	0.64	0.36	0.87	0	0	0	0	0.623
Unigene85979_All	Unigene85979_All	Unigene85979_All	Novel_gene	1	231	0	0.5	0	0	0	0	0	0.166
Unigene40640_All	Unigene40640_All	Unigene40640_All	Novel_gene	1	608	0.23	0.46	0.6	0	0	0	0	0.43
CL4815.Contig14_All	CL4815.Contig14_All	CL4815.Contig14_All	Novel_gene	1	650	0.89	0	0	0	0	0	0	0.296
CL1626.Contig9_All	CL1626.Contig9_All	CL1626.Contig9_All	Novel_gene	1	1635	8.28	7.91	7.16	0	0	0	0	7.783
Unigene79346_All	Unigene79346_All	Unigene79346_All	Novel_gene	1	289	1.03	0	0	0	0	0	0	0.343
CL14160.Contig15_All	CL14160.Contig15_All	CL14160.Contig15_All	Novel_gene	1	3328	0.94	0.82	0.84	0	0	0	0	0.866
Unigene18197_All	Unigene18197_All	Unigene18197_All	Novel_gene	1	4788	0.16	0.08	0.13	0	0	0	0	0.123
CL8014.Contig2_All	CL8014.Contig2_All	CL8014.Contig2_All	Novel_gene	1	417	0.38	0.95	0.6	0	0	0	0	0.643
Unigene79915_All	Unigene79915_All	Unigene79915_All	Novel_gene	1	251	1.75	0	0	0	0	0	0	0.583
Unigene59641_All	Unigene59641_All	Unigene59641_All	Novel_gene	1	215	0	0	2.47	0	0	0	0	0.823
CL6474.Contig7_All	CL6474.Contig7_All	CL6474.Contig7_All	Novel_gene	1	2701	0.16	1.71	0.27	0	0	0	0	0.713
Unigene57704_All	Unigene57704_All	Unigene57704_All	Novel_gene	1	213	0	0	0.63	0	0	0	0	0.21
Unigene79062_All	Unigene79062_All	Unigene79062_All	Novel_gene	1	209	1.24	0	0	0	0	0	0	0.413
CL13675.Contig1_All	CL13675.Contig1_All	CL13675.Contig1_All	Novel_gene	1	927	0	0.24	0.66	0	0	0	0	0.3
Unigene36290_All	Unigene36290_All	Unigene36290_All	Novel_gene	1	1180	2.03	1.09	1.2	0	0	0	0	1.44
Unigene76810_All	Unigene76810_All	Unigene76810_All	Novel_gene	1	260	0.82	0	0.43	0	0	0	0	0.416
Unigene85727_All	Unigene85727_All	Unigene85727_All	Novel_gene	1	290	0	0.74	0	0	0	0	0	0.246
Unigene76968_All	Unigene76968_All	Unigene76968_All	Novel_gene	1	237	0.98	0	0	0	0	0	0	0.326
CL1529.Contig6_All	CL1529.Contig6_All	CL1529.Contig6_All	Novel_gene	1	1274	0.49	0.36	0.76	0	0	0	0	0.536
Unigene79431_All	Unigene79431_All	Unigene79431_All	Novel_gene	1	237	0.98	0.48	0	0	0	0	0	0.486
Unigene59692_All	Unigene59692_All	Unigene59692_All	Novel_gene	1	211	0.61	0	1.28	0	0	0	0	0.63
Unigene61591_All	Unigene61591_All	Unigene61591_All	Novel_gene	1	207	0	0.62	0.66	0	0	0	0	0.426
Unigene24068_All	Unigene24068_All	Unigene24068_All	Novel_gene	1	383	0.87	0.65	2.28	0	0	0	0	1.266
CL13554.Contig7_All	CL13554.Contig7_All	CL13554.Contig7_All	Novel_gene	1	4245	0	0.33	0	0	0	0	0	0.11
Unigene61129_All	Unigene61129_All	Unigene61129_All	Novel_gene	1	211	0	0	0.64	0	0	0	0	0.213
Unigene652_All	Unigene652_All	Unigene652_All	Novel_gene	1	1668	1.42	0.6	0.48	0	0	0	0	0.833
Unigene66301_All	Unigene66301_All	Unigene66301_All	Novel_gene	1	241	0.47	0	0	0	0	0	0	0.156
CL4712.Contig5_All	CL4712.Contig5_All	CL4712.Contig5_All	Novel_gene	1	240	1.43	0.47	1	0	0	0	0	0.966
CL5946.Contig1_All	CL5946.Contig1_All	CL5946.Contig1_All	Novel_gene	1	1116	0.75	1.29	1.15	0	0	0	0	1.063
Unigene30531_All	Unigene30531_All	Unigene30531_All	Novel_gene	1	1057	4.97	6.44	8.05	0	0	0	0	6.486
Unigene26265_All	Unigene26265_All	Unigene26265_All	Novel_gene	1	350	0	1.24	0.79	0	0	0	0	0.676
CL8149.Contig2_All	CL8149.Contig2_All	CL8149.Contig2_All	Novel_gene	1	240	0.48	1.87	0	0	0	0	0	0.783
Unigene60466_All	Unigene60466_All	Unigene60466_All	Novel_gene	1	252	0	1.28	0.91	0	0	0	0	0.73
Unigene13433_All	Unigene13433_All	Unigene13433_All	Novel_gene	1	646	10	10.67	6.45	0	0	0	0	9.04
CL4142.Contig9_All	CL4142.Contig9_All	CL4142.Contig9_All	Novel_gene	1	495	0.65	0.67	0.4	0	0	0	0	0.573
Unigene11971_All	Unigene11971_All	Unigene11971_All	Novel_gene	1	4424	0.22	0	0	0	0	0	0	0.073
Unigene88107_All	Unigene88107_All	Unigene88107_All	Novel_gene	1	259	0	0.82	0	0	0	0	0	0.273
CL3136.Contig6_All	CL3136.Contig6_All	CL3136.Contig6_All	Novel_gene	1	5557	0.13	0	0	0	0	0	0	0.043
Unigene85982_All	Unigene85982_All	Unigene85982_All	Novel_gene	1	211	0	1.19	0.64	0	0	0	0	0.61
CL4325.Contig1_All	CL4325.Contig1_All	CL4325.Contig1_All	Novel_gene	1	625	0.74	0	0.42	0	0	0	0	0.386
CL574.Contig9_All	CL574.Contig9_All	CL574.Contig9_All	Novel_gene	1	2749	0.2	0.58	0.64	0	0	0	0	0.473
Unigene84385_All	Unigene84385_All	Unigene84385_All	Novel_gene	1	262	0	1.2	0	0	0	0	0	0.4
Unigene76924_All	Unigene76924_All	Unigene76924_All	Novel_gene	1	270	0.77	0	0	0	0	0	0	0.256
CL51.Contig24_All	CL51.Contig24_All	CL51.Contig24_All	Novel_gene	1	4352	0.93	1.38	1.35	0	0	0	0	1.22
Unigene2350_All	Unigene2350_All	Unigene2350_All	Novel_gene	1	314	1.19	0.29	1.87	0	0	0	0	1.116
Unigene79943_All	Unigene79943_All	Unigene79943_All	Novel_gene	1	244	0.92	0	0	0	0	0	0	0.306
Unigene57748_All	Unigene57748_All	Unigene57748_All	Novel_gene	1	991	1.31	0.96	1.51	0	0	0	0	1.26
Unigene37749_All	Unigene37749_All	Unigene37749_All	Novel_gene	1	213	0.6	1.76	0.63	0	0	0	0	0.996
CL9077.Contig1_All	CL9077.Contig1_All	CL9077.Contig1_All	Novel_gene	1	1209	0.2	0.65	0.44	0	0	0	0	0.43
CL1361.Contig12_All	CL1361.Contig12_All	CL1361.Contig12_All	Novel_gene	1	2318	0.45	2.44	0.71	0	0	0	0	1.2
Unigene83519_All	Unigene83519_All	Unigene83519_All	Novel_gene	1	1029	0.11	0.54	0.59	0	0	0	0	0.413
Unigene87999_All	Unigene87999_All	Unigene87999_All	Novel_gene	1	209	0	1.22	0	0	0	0	0	0.406
CL1709.Contig24_All	CL1709.Contig24_All	CL1709.Contig24_All	Novel_gene	1	1264	0.43	1.63	0.3	0	0	0	0	0.786
Unigene83925_All	Unigene83925_All	Unigene83925_All	Novel_gene	1	259	0	0	0.43	0	0	0	0	0.143
Unigene30027_All	Unigene30027_All	Unigene30027_All	Novel_gene	1	633	0.87	1.84	1.37	0	0	0	0	1.36
Unigene87186_All	Unigene87186_All	Unigene87186_All	Novel_gene	1	779	0.34	0.61	0.64	0	0	0	0	0.53
Unigene75781_All	Unigene75781_All	Unigene75781_All	Novel_gene	1	250	0.44	0.43	0.46	0	0	0	0	0.443
Unigene87050_All	Unigene87050_All	Unigene87050_All	Novel_gene	1	202	0	0.65	0.7	0	0	0	0	0.45
Unigene60140_All	Unigene60140_All	Unigene60140_All	Novel_gene	1	276	0	0	0.78	0	0	0	0	0.26
Unigene79897_All	Unigene79897_All	Unigene79897_All	Novel_gene	1	301	0.32	0	0	0	0	0	0	0.106
Unigene38629_All	Unigene38629_All	Unigene38629_All	Novel_gene	1	3597	4.73	4.74	2.87	0	0	0	0	4.113
CL1951.Contig33_All	CL1951.Contig33_All	CL1951.Contig33_All	Novel_gene	1	2243	1.76	1.29	0.95	0	0	0	0	1.333
CL2576.Contig2_All	CL2576.Contig2_All	CL2576.Contig2_All	Novel_gene	1	1301	3.62	1.67	1.75	0	0	0	0	2.346
CL834.Contig111_All	CL834.Contig111_All	CL834.Contig111_All	Novel_gene	1	328	0	0	0.58	0	0	0	0	0.193
CL5525.Contig1_All	CL5525.Contig1_All	CL5525.Contig1_All	Novel_gene	1	207	0	0	0.66	0	0	0	0	0.22
CL11321.Contig1_All	CL11321.Contig1_All	CL11321.Contig1_All	Novel_gene	1	381	0.44	0.43	0.69	0	0	0	0	0.52
Unigene60132_All	Unigene60132_All	Unigene60132_All	Novel_gene	1	215	0	0	0.62	0	0	0	0	0.206
Unigene76963_All	Unigene76963_All	Unigene76963_All	Novel_gene	1	200	1.36	0	0	0	0	0	0	0.453
Unigene61680_All	Unigene61680_All	Unigene61680_All	Novel_gene	1	269	0.39	0	1.63	0	0	0	0	0.673
CL2188.Contig10_All	CL2188.Contig10_All	CL2188.Contig10_All	Novel_gene	1	270	1.16	0.38	0	0	0	0	0	0.513
Unigene60265_All	Unigene60265_All	Unigene60265_All	Novel_gene	1	232	1.52	0.5	0.53	0	0	0	0	0.85
Unigene79002_All	Unigene79002_All	Unigene79002_All	Novel_gene	1	217	0.58	1.13	0	0	0	0	0	0.57
Unigene59482_All	Unigene59482_All	Unigene59482_All	Novel_gene	1	203	0	0	2.07	0	0	0	0	0.69
CL10225.Contig5_All	CL10225.Contig5_All	CL10225.Contig5_All	Novel_gene	1	2261	1.27	2.15	1.98	0	0	0	0	1.8
CL4010.Contig10_All	CL4010.Contig10_All	CL4010.Contig10_All	Novel_gene	1	1731	0	0.99	0.31	0	0	0	0	0.433
Unigene19085_All	Unigene19085_All	Unigene19085_All	Novel_gene	1	563	0.82	0.41	0.86	0	0	0	0	0.696
CL7529.Contig3_All	CL7529.Contig3_All	CL7529.Contig3_All	Novel_gene	1	613	0.69	0.59	1.73	0	0	0	0	1.003
Unigene8033_All	Unigene8033_All	Unigene8033_All	Novel_gene	1	2087	0	0.11	0	0	0	0	0	0.036
Unigene6196_All	Unigene6196_All	Unigene6196_All	Novel_gene	1	532	1.92	0.41	1.14	0	0	0	0	1.156
Unigene87039_All	Unigene87039_All	Unigene87039_All	Novel_gene	1	200	0	1.33	0	0	0	0	0	0.443
Unigene80571_All	Unigene80571_All	Unigene80571_All	Novel_gene	1	598	0	0	0.24	0	0	0	0	0.08
CL6973.Contig1_All	CL6973.Contig1_All	CL6973.Contig1_All	Novel_gene	1	2234	2.23	2.02	1.6	0	0	0	0	1.95
Unigene87917_All	Unigene87917_All	Unigene87917_All	Novel_gene	1	257	0	1.24	0	0	0	0	0	0.413
Unigene34874_All	Unigene34874_All	Unigene34874_All	Novel_gene	1	403	0.81	1.4	0.63	0	0	0	0	0.946
Unigene60895_All	Unigene60895_All	Unigene60895_All	Novel_gene	1	239	0	0.47	1.01	0	0	0	0	0.493
Unigene88377_All	Unigene88377_All	Unigene88377_All	Novel_gene	1	295	0	0.65	0.69	0	0	0	0	0.446
Unigene29622_All	Unigene29622_All	Unigene29622_All	Novel_gene	1	967	1.11	0.65	1.16	0	0	0	0	0.973
Unigene59973_All	Unigene59973_All	Unigene59973_All	Novel_gene	1	214	0.59	0	0	0	0	0	0	0.196
CL1793.Contig3_All	CL1793.Contig3_All	CL1793.Contig3_All	Novel_gene	1	406	0	0.48	0.21	0	0	0	0	0.23
CL5500.Contig10_All	CL5500.Contig10_All	CL5500.Contig10_All	Novel_gene	1	2627	2.43	1.11	2.41	0	0	0	0	1.983
CL1445.Contig7_All	CL1445.Contig7_All	CL1445.Contig7_All	Novel_gene	1	486	0	0.17	0.64	0	0	0	0	0.27
Unigene86041_All	Unigene86041_All	Unigene86041_All	Novel_gene	1	345	0.51	0.76	0	0	0	0	0	0.423
CL1130.Contig1_All	CL1130.Contig1_All	CL1130.Contig1_All	Novel_gene	1	248	0	0	0.94	0	0	0	0	0.313
Unigene86951_All	Unigene86951_All	Unigene86951_All	Novel_gene	1	420	0.76	2.07	0.6	0	0	0	0	1.143
Unigene57288_All	Unigene57288_All	Unigene57288_All	Novel_gene	1	1178	0.17	0.43	0.69	0	0	0	0	0.43
CL3321.Contig1_All	CL3321.Contig1_All	CL3321.Contig1_All	Novel_gene	1	1630	14.71	16.5	14.88	0	0	0	0	15.363
CL11869.Contig3_All	CL11869.Contig3_All	CL11869.Contig3_All	Novel_gene	1	231	0	0	0.54	0	0	0	0	0.18
Unigene59982_All	Unigene59982_All	Unigene59982_All	Novel_gene	1	228	0	0	0.55	0	0	0	0	0.183
Unigene27238_All	Unigene27238_All	Unigene27238_All	Novel_gene	1	330	0.27	2.17	1.44	0	0	0	0	1.293
Unigene86717_All	Unigene86717_All	Unigene86717_All	Novel_gene	1	244	0	0.45	0	0	0	0	0	0.15
CL8316.Contig6_All	CL8316.Contig6_All	CL8316.Contig6_All	Novel_gene	1	1758	1.07	0.19	0.19	0	0	0	0	0.483
CL412.Contig8_All	CL412.Contig8_All	CL412.Contig8_All	Novel_gene	1	1015	0.89	0.33	0.52	0	0	0	0	0.58
CL213.Contig8_All	CL213.Contig8_All	CL213.Contig8_All	Novel_gene	1	2002	0.67	0.22	0	0	0	0	0	0.296
Unigene84357_All	Unigene84357_All	Unigene84357_All	Novel_gene	1	274	0	1.48	0	0	0	0	0	0.493
Unigene76168_All	Unigene76168_All	Unigene76168_All	Novel_gene	1	211	0.61	0.6	0.64	0	0	0	0	0.616
Unigene46281_All	Unigene46281_All	Unigene46281_All	Novel_gene	1	1006	0.35	0	0	0	0	0	0	0.116
CL15060.Contig1_All	CL15060.Contig1_All	CL15060.Contig1_All	Novel_gene	1	6066	0.19	0.12	0.59	0	0	0	0	0.3
Unigene79668_All	Unigene79668_All	Unigene79668_All	Novel_gene	1	211	0.61	0	0	0	0	0	0	0.203
Unigene25018_All	Unigene25018_All	Unigene25018_All	Novel_gene	1	448	0.69	0.69	0.91	0	0	0	0	0.763
Unigene45310_All	Unigene45310_All	Unigene45310_All	Novel_gene	1	606	1.59	2.27	2.41	0	0	0	0	2.09
Unigene44117_All	Unigene44117_All	Unigene44117_All	Novel_gene	1	1244	0.64	0.98	0.67	0	0	0	0	0.763
CL1673.Contig6_All	CL1673.Contig6_All	CL1673.Contig6_All	Novel_gene	1	3272	1.65	0.85	1.37	0	0	0	0	1.29
Unigene29248_All	Unigene29248_All	Unigene29248_All	Novel_gene	1	1131	1.2	0.71	1.31	0	0	0	0	1.073
Unigene15989_All	Unigene15989_All	Unigene15989_All	Novel_gene	1	876	1.32	1.39	0.77	0	0	0	0	1.16
CL4267.Contig4_All	CL4267.Contig4_All	CL4267.Contig4_All	Novel_gene	1	2101	0.64	1.05	0.76	0	0	0	0	0.816
Unigene36442_All	Unigene36442_All	Unigene36442_All	Novel_gene	1	1170	1.79	1.57	1.65	0	0	0	0	1.67
CL7889.Contig1_All	CL7889.Contig1_All	CL7889.Contig1_All	Novel_gene	1	870	0.6	0	0.17	0	0	0	0	0.256
Unigene85420_All	Unigene85420_All	Unigene85420_All	Novel_gene	1	238	0	1.42	0.51	0	0	0	0	0.643
Unigene41937_All	Unigene41937_All	Unigene41937_All	Novel_gene	1	319	2.03	0.87	1.22	0	0	0	0	1.373
CL12372.Contig3_All	CL12372.Contig3_All	CL12372.Contig3_All	Novel_gene	1	1559	0.09	0	0.52	0	0	0	0	0.203
Unigene59042_All	Unigene59042_All	Unigene59042_All	Novel_gene	1	211	0	0	0.64	0	0	0	0	0.213
Unigene83307_All	Unigene83307_All	Unigene83307_All	Novel_gene	1	686	0.93	0.08	0	0	0	0	0	0.336
CL737.Contig5_All	CL737.Contig5_All	CL737.Contig5_All	Novel_gene	1	1482	0.16	0	0	0	0	0	0	0.053
CL412.Contig12_All	CL412.Contig12_All	CL412.Contig12_All	Novel_gene	1	487	0	0.32	0.26	0	0	0	0	0.193
Unigene76944_All	Unigene76944_All	Unigene76944_All	Novel_gene	1	248	0.9	0	0.47	0	0	0	0	0.456
Unigene19120_All	Unigene19120_All	Unigene19120_All	Novel_gene	1	586	1.14	0.24	0.59	0	0	0	0	0.656
Unigene79299_All	Unigene79299_All	Unigene79299_All	Novel_gene	1	266	1.58	0	0	0	0	0	0	0.526
Unigene80053_All	Unigene80053_All	Unigene80053_All	Novel_gene	1	390	0.64	0	0.22	0	0	0	0	0.286
Unigene67102_All	Unigene67102_All	Unigene67102_All	Novel_gene	1	211	0	0	0.64	0	0	0	0	0.213
CL3780.Contig2_All	CL3780.Contig2_All	CL3780.Contig2_All	Novel_gene	1	1299	0	0.23	0.28	0	0	0	0	0.17
Unigene76431_All	Unigene76431_All	Unigene76431_All	Novel_gene	1	235	0.99	0	0	0	0	0	0	0.33
Unigene88255_All	Unigene88255_All	Unigene88255_All	Novel_gene	1	278	0.37	0.36	0	0	0	0	0	0.243
CL11042.Contig2_All	CL11042.Contig2_All	CL11042.Contig2_All	Novel_gene	1	481	0.47	0.93	1.15	0	0	0	0	0.85
CL14728.Contig3_All	CL14728.Contig3_All	CL14728.Contig3_All	Novel_gene	1	302	0.32	0.94	0.33	0	0	0	0	0.53
Unigene74942_All	Unigene74942_All	Unigene74942_All	Novel_gene	1	1606	1.78	1.85	1.72	0	0	0	0	1.783
CL12581.Contig2_All	CL12581.Contig2_All	CL12581.Contig2_All	Novel_gene	1	1400	3.56	2.63	2.57	0	0	0	0	2.92
Unigene77387_All	Unigene77387_All	Unigene77387_All	Novel_gene	1	209	0.62	0	0	0	0	0	0	0.206
Unigene33348_All	Unigene33348_All	Unigene33348_All	Novel_gene	1	1632	2.18	1.38	2.69	0	0	0	0	2.083
CL6193.Contig2_All	CL6193.Contig2_All	CL6193.Contig2_All	Novel_gene	1	1696	2.15	1.91	2.61	0	0	0	0	2.223
CL12392.Contig10_All	CL12392.Contig10_All	CL12392.Contig10_All	Novel_gene	1	3488	0	0.55	0.14	0	0	0	0	0.23
Unigene77794_All	Unigene77794_All	Unigene77794_All	Novel_gene	1	272	0	0.75	0.4	0	0	0	0	0.383
Unigene60615_All	Unigene60615_All	Unigene60615_All	Novel_gene	1	208	0	0	2.63	0	0	0	0	0.876
Unigene75952_All	Unigene75952_All	Unigene75952_All	Novel_gene	1	238	1.45	0	0	0	0	0	0	0.483
Unigene15394_All	Unigene15394_All	Unigene15394_All	Novel_gene	1	849	0.59	0.84	1.44	0	0	0	0	0.956
Unigene45920_All	Unigene45920_All	Unigene45920_All	Novel_gene	1	262	0	0.4	0.43	0	0	0	0	0.276
CL5865.Contig13_All	CL5865.Contig13_All	CL5865.Contig13_All	Novel_gene	1	3448	0.16	0	0.67	0	0	0	0	0.276
CL1162.Contig18_All	CL1162.Contig18_All	CL1162.Contig18_All	Novel_gene	1	1417	0	0.27	0.33	0	0	0	0	0.2
Unigene78619_All	Unigene78619_All	Unigene78619_All	Novel_gene	1	361	0.48	0.47	0	0	0	0	0	0.316
Unigene44870_All	Unigene44870_All	Unigene44870_All	Novel_gene	1	326	0.28	0	0.29	0	0	0	0	0.19
CL14899.Contig4_All	CL14899.Contig4_All	CL14899.Contig4_All	Novel_gene	1	1373	0.64	0.72	0.2	0	0	0	0	0.52
CL9426.Contig8_All	CL9426.Contig8_All	CL9426.Contig8_All	Novel_gene	1	791	1.32	0.16	0	0	0	0	0	0.493
CL2683.Contig7_All	CL2683.Contig7_All	CL2683.Contig7_All	Novel_gene	1	3938	0.93	0.62	1.33	0	0	0	0	0.96
Unigene86463_All	Unigene86463_All	Unigene86463_All	Novel_gene	1	248	0.9	0	0	0	0	0	0	0.3
Unigene60564_All	Unigene60564_All	Unigene60564_All	Novel_gene	1	209	0	0	0.65	0	0	0	0	0.216
CL1823.Contig4_All	CL1823.Contig4_All	CL1823.Contig4_All	Novel_gene	1	3341	2.16	4.09	2.64	0	0	0	0	2.963
CL1590.Contig1_All	CL1590.Contig1_All	CL1590.Contig1_All	Novel_gene	1	3416	5.69	4.11	5.36	0	0	0	0	5.053
CL14266.Contig39_All	CL14266.Contig39_All	CL14266.Contig39_All	Novel_gene	1	239	2.4	2.35	3.08	0	0	0	0	2.61
Unigene78460_All	Unigene78460_All	Unigene78460_All	Novel_gene	1	509	1.02	0.18	0.78	0	0	0	0	0.66
Unigene87947_All	Unigene87947_All	Unigene87947_All	Novel_gene	1	211	0	1.79	0	0	0	0	0	0.596
Unigene29969_All	Unigene29969_All	Unigene29969_All	Novel_gene	1	840	1.85	1.61	2.9	0	0	0	0	2.12
Unigene77986_All	Unigene77986_All	Unigene77986_All	Novel_gene	1	222	1.66	0.54	0	0	0	0	0	0.733
CL14280.Contig6_All	CL14280.Contig6_All	CL14280.Contig6_All	Novel_gene	1	3230	0.24	0.48	0	0	0	0	0	0.24
CL11669.Contig2_All	CL11669.Contig2_All	CL11669.Contig2_All	Novel_gene	1	447	1.28	1.55	1.43	0	0	0	0	1.42
CL10584.Contig1_All	CL10584.Contig1_All	CL10584.Contig1_All	Novel_gene	1	246	1.37	1.79	0.95	0	0	0	0	1.37
Unigene76912_All	Unigene76912_All	Unigene76912_All	Novel_gene	1	202	1.33	0	0	0	0	0	0	0.443
Unigene61117_All	Unigene61117_All	Unigene61117_All	Novel_gene	1	258	0.83	0	1.31	0	0	0	0	0.713
Unigene83695_All	Unigene83695_All	Unigene83695_All	Novel_gene	1	1506	3.13	3.05	2.66	0	0	0	0	2.946
Unigene61682_All	Unigene61682_All	Unigene61682_All	Novel_gene	1	206	0	0	0.67	0	0	0	0	0.223
Unigene86993_All	Unigene86993_All	Unigene86993_All	Novel_gene	1	227	0	0.52	0	0	0	0	0	0.173
Unigene85352_All	Unigene85352_All	Unigene85352_All	Novel_gene	1	219	0	0.56	0.59	0	0	0	0	0.383
CL14552.Contig7_All	CL14552.Contig7_All	CL14552.Contig7_All	Novel_gene	1	1658	0.16	0.88	0.67	0	0	0	0	0.57
Unigene61751_All	Unigene61751_All	Unigene61751_All	Novel_gene	1	246	0.91	0	0.95	0	0	0	0	0.62
CL2402.Contig1_All	CL2402.Contig1_All	CL2402.Contig1_All	Novel_gene	1	674	0.24	0.4	0.74	0	0	0	0	0.46
CL9894.Contig1_All	CL9894.Contig1_All	CL9894.Contig1_All	Novel_gene	1	320	0	0.29	0	0	0	0	0	0.096
Unigene85393_All	Unigene85393_All	Unigene85393_All	Novel_gene	1	281	0	0.35	0	0	0	0	0	0.116
Unigene3355_All	Unigene3355_All	Unigene3355_All	Novel_gene	1	383	0.44	1.94	1.14	0	0	0	0	1.173
Unigene84552_All	Unigene84552_All	Unigene84552_All	Novel_gene	1	295	0	1.63	0	0	0	0	0	0.543
Unigene3715_All	Unigene3715_All	Unigene3715_All	Novel_gene	1	1304	0.95	0.98	1.07	0	0	0	0	1
CL7801.Contig1_All	CL7801.Contig1_All	CL7801.Contig1_All	Novel_gene	1	3766	1.49	1.3	0.98	0	0	0	0	1.256
Unigene6291_All	Unigene6291_All	Unigene6291_All	Novel_gene	1	665	0	0.2	0.38	0	0	0	0	0.193
Unigene84367_All	Unigene84367_All	Unigene84367_All	Novel_gene	1	209	0	1.22	0	0	0	0	0	0.406
CL3830.Contig5_All	CL3830.Contig5_All	CL3830.Contig5_All	Novel_gene	1	1949	1.24	0.49	1.1	0	0	0	0	0.943
Unigene17502_All	Unigene17502_All	Unigene17502_All	Novel_gene	1	575	0	1.1	1.16	0	0	0	0	0.753
Unigene79149_All	Unigene79149_All	Unigene79149_All	Novel_gene	1	278	0.73	0	0.77	0	0	0	0	0.5
CL8197.Contig2_All	CL8197.Contig2_All	CL8197.Contig2_All	Novel_gene	1	914	0.88	0.57	1.2	0	0	0	0	0.883
Unigene79656_All	Unigene79656_All	Unigene79656_All	Novel_gene	1	241	1.42	0.46	0	0	0	0	0	0.626
Unigene88302_All	Unigene88302_All	Unigene88302_All	Novel_gene	1	298	0	1.6	0	0	0	0	0	0.533
CL13723.Contig1_All	CL13723.Contig1_All	CL13723.Contig1_All	Novel_gene	1	1952	1.08	1.14	0.95	0	0	0	0	1.056
Unigene77381_All	Unigene77381_All	Unigene77381_All	Novel_gene	1	205	1.29	0	0	0	0	0	0	0.43
Unigene57788_All	Unigene57788_All	Unigene57788_All	Novel_gene	1	679	0.42	0.15	0.56	0	0	0	0	0.376
Unigene53065_All	Unigene53065_All	Unigene53065_All	Novel_gene	1	215	0.59	0	0	0	0	0	0	0.196
CL9417.Contig4_All	CL9417.Contig4_All	CL9417.Contig4_All	Novel_gene	1	1465	1.22	1.12	1.82	0	0	0	0	1.386
Unigene57710_All	Unigene57710_All	Unigene57710_All	Novel_gene	1	903	0.04	0	0	0	0	0	0	0.013
Unigene77347_All	Unigene77347_All	Unigene77347_All	Novel_gene	1	233	1.51	0.49	0	0	0	0	0	0.666
Unigene58580_All	Unigene58580_All	Unigene58580_All	Novel_gene	1	204	0	0	0.68	0	0	0	0	0.226
CL4797.Contig1_All	CL4797.Contig1_All	CL4797.Contig1_All	Novel_gene	1	3669	3.3	2.82	2.7	0	0	0	0	2.94
Unigene27014_All	Unigene27014_All	Unigene27014_All	Novel_gene	1	358	2.17	1.91	2.53	0	0	0	0	2.203
Unigene37129_All	Unigene37129_All	Unigene37129_All	Novel_gene	1	301	0	0.32	0	0	0	0	0	0.106
Unigene24370_All	Unigene24370_All	Unigene24370_All	Novel_gene	1	303	0.95	0.94	0.33	0	0	0	0	0.74
Unigene77741_All	Unigene77741_All	Unigene77741_All	Novel_gene	1	216	0.58	0	0	0	0	0	0	0.193
CL1273.Contig2_All	CL1273.Contig2_All	CL1273.Contig2_All	Novel_gene	1	247	1.36	0	0	0	0	0	0	0.453
Unigene59964_All	Unigene59964_All	Unigene59964_All	Novel_gene	1	212	0	0	1.27	0	0	0	0	0.423
Unigene57955_All	Unigene57955_All	Unigene57955_All	Novel_gene	1	441	0.18	0.64	0.56	0	0	0	0	0.46
CL4208.Contig7_All	CL4208.Contig7_All	CL4208.Contig7_All	Novel_gene	1	2117	0.3	0.7	0.02	0	0	0	0	0.34
Unigene85500_All	Unigene85500_All	Unigene85500_All	Novel_gene	1	259	0.83	2.45	0	0	0	0	0	1.093
Unigene59054_All	Unigene59054_All	Unigene59054_All	Novel_gene	1	258	0.42	0.82	0.88	0	0	0	0	0.706
CL9847.Contig2_All	CL9847.Contig2_All	CL9847.Contig2_All	Novel_gene	1	385	0.22	0.21	0.68	0	0	0	0	0.37
Unigene57677_All	Unigene57677_All	Unigene57677_All	Novel_gene	1	7557	0	0.49	0.25	0	0	0	0	0.246
Unigene33387_All	Unigene33387_All	Unigene33387_All	Novel_gene	1	429	1.11	1.46	1.74	0	0	0	0	1.436
Unigene58582_All	Unigene58582_All	Unigene58582_All	Novel_gene	1	208	0	0	0.66	0	0	0	0	0.22
Unigene36965_All	Unigene36965_All	Unigene36965_All	Novel_gene	1	366	1.17	1.15	0.98	0	0	0	0	1.1
CL12649.Contig4_All	CL12649.Contig4_All	CL12649.Contig4_All	Novel_gene	1	1579	0.13	0	0	0	0	0	0	0.043
CL10435.Contig1_All	CL10435.Contig1_All	CL10435.Contig1_All	Novel_gene	1	452	0.86	1.19	0.89	0	0	0	0	0.98
CL2401.Contig7_All	CL2401.Contig7_All	CL2401.Contig7_All	Novel_gene	1	1904	0.73	0.71	1.66	0	0	0	0	1.033
Unigene61146_All	Unigene61146_All	Unigene61146_All	Novel_gene	1	210	0	0	0.65	0	0	0	0	0.216
CL522.Contig16_All	CL522.Contig16_All	CL522.Contig16_All	Novel_gene	1	3938	0	0.19	0	0	0	0	0	0.063
CL5865.Contig8_All	CL5865.Contig8_All	CL5865.Contig8_All	Novel_gene	1	3640	0	0.11	0	0	0	0	0	0.036
Unigene2531_All	Unigene2531_All	Unigene2531_All	Novel_gene	1	232	1.52	0.5	1.07	0	0	0	0	1.03
Unigene45145_All	Unigene45145_All	Unigene45145_All	Novel_gene	1	326	0	0.28	0	0	0	0	0	0.093
Unigene74739_All	Unigene74739_All	Unigene74739_All	Novel_gene	1	454	0	0.56	0.34	0	0	0	0	0.3
CL2754.Contig5_All	CL2754.Contig5_All	CL2754.Contig5_All	Novel_gene	1	1538	0.64	0.77	0.52	0	0	0	0	0.643
CL1114.Contig2_All	CL1114.Contig2_All	CL1114.Contig2_All	Novel_gene	1	200	1.36	0	0	0	0	0	0	0.453
Unigene41671_All	Unigene41671_All	Unigene41671_All	Novel_gene	1	414	0.97	0.77	0.2	0	0	0	0	0.646
CL5876.Contig2_All	CL5876.Contig2_All	CL5876.Contig2_All	Novel_gene	1	306	0.62	0.92	1.3	0	0	0	0	0.946
CL1113.Contig4_All	CL1113.Contig4_All	CL1113.Contig4_All	Novel_gene	1	789	1.47	1.59	1.58	0	0	0	0	1.546
Unigene61169_All	Unigene61169_All	Unigene61169_All	Novel_gene	1	302	0	0.31	1.67	0	0	0	0	0.66
Unigene75443_All	Unigene75443_All	Unigene75443_All	Novel_gene	1	226	1.6	0	0	0	0	0	0	0.533
Unigene52640_All	Unigene52640_All	Unigene52640_All	Novel_gene	1	201	0	0.66	0	0	0	0	0	0.22
CL6370.Contig2_All	CL6370.Contig2_All	CL6370.Contig2_All	Novel_gene	1	573	0.34	0	0	0	0	0	0	0.113
CL10703.Contig3_All	CL10703.Contig3_All	CL10703.Contig3_All	Novel_gene	1	2606	2.09	2.13	2.46	0	0	0	0	2.226
CL8441.Contig1_All	CL8441.Contig1_All	CL8441.Contig1_All	Novel_gene	1	820	0.64	1.42	0.99	0	0	0	0	1.016
CL12429.Contig2_All	CL12429.Contig2_All	CL12429.Contig2_All	Novel_gene	1	5084	1.39	1.53	1.41	0	0	0	0	1.443
CL874.Contig31_All	CL874.Contig31_All	CL874.Contig31_All	Novel_gene	1	4460	0	0	0.13	0	0	0	0	0.043
Unigene12754_All	Unigene12754_All	Unigene12754_All	Novel_gene	1	1558	2.45	2.24	2.25	0	0	0	0	2.313
Unigene61245_All	Unigene61245_All	Unigene61245_All	Novel_gene	1	208	0.63	0	0.66	0	0	0	0	0.43
CL7690.Contig6_All	CL7690.Contig6_All	CL7690.Contig6_All	Novel_gene	1	3309	1.46	0.86	1.35	0	0	0	0	1.223
CL10364.Contig2_All	CL10364.Contig2_All	CL10364.Contig2_All	Novel_gene	1	598	0.86	0.42	0	0	0	0	0	0.426
Unigene61788_All	Unigene61788_All	Unigene61788_All	Novel_gene	1	211	0	0	0.64	0	0	0	0	0.213
Unigene60469_All	Unigene60469_All	Unigene60469_All	Novel_gene	1	250	0	0	0.46	0	0	0	0	0.153
CL2702.Contig1_All	CL2702.Contig1_All	CL2702.Contig1_All	Novel_gene	1	1006	0.74	0.57	0.87	0	0	0	0	0.726
Unigene88276_All	Unigene88276_All	Unigene88276_All	Novel_gene	1	238	0	0.95	0	0	0	0	0	0.316
Unigene75654_All	Unigene75654_All	Unigene75654_All	Novel_gene	1	208	0.63	0	0	0	0	0	0	0.21
CL14774.Contig40_All	CL14774.Contig40_All	CL14774.Contig40_All	Novel_gene	1	550	0.52	0.29	0	0	0	0	0	0.27
Unigene74861_All	Unigene74861_All	Unigene74861_All	Novel_gene	1	346	0.3	0	0	0	0	0	0	0.1
Unigene44007_All	Unigene44007_All	Unigene44007_All	Novel_gene	1	711	2.27	2.72	2.56	0	0	0	0	2.516
Unigene59916_All	Unigene59916_All	Unigene59916_All	Novel_gene	1	207	0	0.62	0.66	0	0	0	0	0.426
Unigene21145_All	Unigene21145_All	Unigene21145_All	Novel_gene	1	536	1.76	0.4	0.99	0	0	0	0	1.05
CL7836.Contig3_All	CL7836.Contig3_All	CL7836.Contig3_All	Novel_gene	1	312	1.2	1.19	0.32	0	0	0	0	0.903
Unigene21331_All	Unigene21331_All	Unigene21331_All	Novel_gene	1	736	3.34	1.93	3.55	0	0	0	0	2.94
CL3302.Contig3_All	CL3302.Contig3_All	CL3302.Contig3_All	Novel_gene	1	1723	1.3	0.89	0.55	0	0	0	0	0.913
Unigene76541_All	Unigene76541_All	Unigene76541_All	Novel_gene	1	204	0	0.64	0	0	0	0	0	0.213
CL557.Contig9_All	CL557.Contig9_All	CL557.Contig9_All	Novel_gene	1	2223	0	0.48	0	0	0	0	0	0.16
Unigene60154_All	Unigene60154_All	Unigene60154_All	Novel_gene	1	228	0.52	0	0	0	0	0	0	0.173
CL1476.Contig13_All	CL1476.Contig13_All	CL1476.Contig13_All	Novel_gene	1	289	0	0.34	0.36	0	0	0	0	0.233
CL2462.Contig2_All	CL2462.Contig2_All	CL2462.Contig2_All	Novel_gene	1	210	0	1.2	0.65	0	0	0	0	0.616
Unigene49884_All	Unigene49884_All	Unigene49884_All	Novel_gene	1	222	1.1	1.08	0	0	0	0	0	0.726
CL3994.Contig9_All	CL3994.Contig9_All	CL3994.Contig9_All	Novel_gene	1	2545	2.37	0.48	2.13	0	0	0	0	1.66
Unigene53790_All	Unigene53790_All	Unigene53790_All	Novel_gene	1	218	0.57	0	0	0	0	0	0	0.19
Unigene33142_All	Unigene33142_All	Unigene33142_All	Novel_gene	1	927	0.27	0.07	0.07	0	0	0	0	0.136
Unigene18377_All	Unigene18377_All	Unigene18377_All	Novel_gene	1	3023	2.38	2.51	2.35	0	0	0	0	2.413
Unigene60309_All	Unigene60309_All	Unigene60309_All	Novel_gene	1	274	0	0	0.79	0	0	0	0	0.263
Unigene78170_All	Unigene78170_All	Unigene78170_All	Novel_gene	1	249	1.34	0.44	0	0	0	0	0	0.593
Unigene44781_All	Unigene44781_All	Unigene44781_All	Novel_gene	1	279	1.09	0	1.53	0	0	0	0	0.873
CL7455.Contig2_All	CL7455.Contig2_All	CL7455.Contig2_All	Novel_gene	1	509	1.13	0.65	1.24	0	0	0	0	1.006
CL2864.Contig4_All	CL2864.Contig4_All	CL2864.Contig4_All	Novel_gene	1	388	1.62	1.06	1.15	0	0	0	0	1.276
Unigene23401_All	Unigene23401_All	Unigene23401_All	Novel_gene	1	352	0.99	1.23	0	0	0	0	0	0.74
Unigene76090_All	Unigene76090_All	Unigene76090_All	Novel_gene	1	227	0.53	0	0	0	0	0	0	0.176
Unigene61236_All	Unigene61236_All	Unigene61236_All	Novel_gene	1	214	0	0	0.62	0	0	0	0	0.206
CL11462.Contig5_All	CL11462.Contig5_All	CL11462.Contig5_All	Novel_gene	1	460	8.91	7.42	8.31	0	0	0	0	8.213
Unigene76973_All	Unigene76973_All	Unigene76973_All	Novel_gene	1	239	1.44	0	0	0	0	0	0	0.48
CL4736.Contig1_All	CL4736.Contig1_All	CL4736.Contig1_All	Novel_gene	1	1219	2.71	3.33	1.5	0	0	0	0	2.513
Unigene74880_All	Unigene74880_All	Unigene74880_All	Novel_gene	1	1302	1.65	2.53	2.29	0	0	0	0	2.156
CL1951.Contig10_All	CL1951.Contig10_All	CL1951.Contig10_All	Novel_gene	1	2722	0.24	0	0.65	0	0	0	0	0.296
Unigene22016_All	Unigene22016_All	Unigene22016_All	Novel_gene	1	3118	1.37	1.22	1.64	0	0	0	0	1.41
CL5994.Contig8_All	CL5994.Contig8_All	CL5994.Contig8_All	Novel_gene	1	1840	6.45	6.3	6.42	0	0	0	0	6.39
Unigene18409_All	Unigene18409_All	Unigene18409_All	Novel_gene	1	981	0.45	2.5	2.08	0	0	0	0	1.676
Unigene37475_All	Unigene37475_All	Unigene37475_All	Novel_gene	1	672	2.13	0.8	1.8	0	0	0	0	1.576
Unigene87873_All	Unigene87873_All	Unigene87873_All	Novel_gene	1	244	0	0.45	0	0	0	0	0	0.15
Unigene45726_All	Unigene45726_All	Unigene45726_All	Novel_gene	1	483	0	0.18	0.37	0	0	0	0	0.183
CL8938.Contig8_All	CL8938.Contig8_All	CL8938.Contig8_All	Novel_gene	1	4941	2.67	2.46	2.12	0	0	0	0	2.416
Unigene34582_All	Unigene34582_All	Unigene34582_All	Novel_gene	1	257	1.26	2.07	0.44	0	0	0	0	1.256
Unigene41518_All	Unigene41518_All	Unigene41518_All	Novel_gene	1	293	0.67	0.33	0.35	0	0	0	0	0.45
Unigene85674_All	Unigene85674_All	Unigene85674_All	Novel_gene	1	200	0	0.66	0	0	0	0	0	0.22
CL13424.Contig1_All	CL13424.Contig1_All	CL13424.Contig1_All	Novel_gene	1	428	0	0.25	0	0	0	0	0	0.083
Unigene4069_All	Unigene4069_All	Unigene4069_All	Novel_gene	1	3443	1.21	1.33	1.11	0	0	0	0	1.216
Unigene30200_All	Unigene30200_All	Unigene30200_All	Novel_gene	1	471	0.48	0.64	0.84	0	0	0	0	0.653
Unigene61471_All	Unigene61471_All	Unigene61471_All	Novel_gene	1	286	0.7	0.34	1.1	0	0	0	0	0.713
CL7930.Contig2_All	CL7930.Contig2_All	CL7930.Contig2_All	Novel_gene	1	1001	0.83	0.39	0.36	0	0	0	0	0.526
Unigene84221_All	Unigene84221_All	Unigene84221_All	Novel_gene	1	268	0.39	0.77	0.41	0	0	0	0	0.523
CL4284.Contig2_All	CL4284.Contig2_All	CL4284.Contig2_All	Novel_gene	1	445	35.82	37.29	37.17	0	0	0	0	36.76
Unigene58963_All	Unigene58963_All	Unigene58963_All	Novel_gene	1	224	0	0	1.14	0	0	0	0	0.38
Unigene88328_All	Unigene88328_All	Unigene88328_All	Novel_gene	1	206	0	1.88	0	0	0	0	0	0.626
Unigene26551_All	Unigene26551_All	Unigene26551_All	Novel_gene	1	737	2.44	1.62	2.17	0	0	0	0	2.076
Unigene18249_All	Unigene18249_All	Unigene18249_All	Novel_gene	1	431	0.55	1.09	0.19	0	0	0	0	0.61
Unigene75433_All	Unigene75433_All	Unigene75433_All	Novel_gene	1	230	1.55	1.52	0.54	0	0	0	0	1.203
Unigene32939_All	Unigene32939_All	Unigene32939_All	Novel_gene	1	1654	0.93	1.88	1.87	0	0	0	0	1.56
CL13659.Contig4_All	CL13659.Contig4_All	CL13659.Contig4_All	Novel_gene	1	3359	0.86	0.61	0.48	0	0	0	0	0.65
Unigene75802_All	Unigene75802_All	Unigene75802_All	Novel_gene	1	201	1.34	0	0	0	0	0	0	0.446
CL1158.Contig6_All	CL1158.Contig6_All	CL1158.Contig6_All	Novel_gene	1	2245	2.32	2.78	2.97	0	0	0	0	2.69
Unigene84707_All	Unigene84707_All	Unigene84707_All	Novel_gene	1	242	0	0.46	0	0	0	0	0	0.153
Unigene79703_All	Unigene79703_All	Unigene79703_All	Novel_gene	1	298	0.33	0	0	0	0	0	0	0.11
CL1454.Contig2_All	CL1454.Contig2_All	CL1454.Contig2_All	Novel_gene	1	1333	0.28	0.51	0.6	0	0	0	0	0.463
Unigene77138_All	Unigene77138_All	Unigene77138_All	Novel_gene	1	211	0	0.6	0	0	0	0	0	0.2
CL12036.Contig3_All	CL12036.Contig3_All	CL12036.Contig3_All	Novel_gene	1	359	0.24	1.9	0.5	0	0	0	0	0.88
Unigene64532_All	Unigene64532_All	Unigene64532_All	Novel_gene	1	208	0.63	0	0.66	0	0	0	0	0.43
Unigene70027_All	Unigene70027_All	Unigene70027_All	Novel_gene	1	330	0	0.27	0	0	0	0	0	0.09
CL1560.Contig7_All	CL1560.Contig7_All	CL1560.Contig7_All	Novel_gene	1	246	0.91	0.89	2.39	0	0	0	0	1.396
CL14393.Contig21_All	CL14393.Contig21_All	CL14393.Contig21_All	Novel_gene	1	3147	1.77	1.26	1.73	0	0	0	0	1.586
Unigene74580_All	Unigene74580_All	Unigene74580_All	Novel_gene	1	201	1.34	0	0	0	0	0	0	0.446
Unigene61088_All	Unigene61088_All	Unigene61088_All	Novel_gene	1	202	0	0	0.7	0	0	0	0	0.233
Unigene59546_All	Unigene59546_All	Unigene59546_All	Novel_gene	1	234	1	0	0.52	0	0	0	0	0.506
Unigene14702_All	Unigene14702_All	Unigene14702_All	Novel_gene	1	3723	26	23.84	25.45	0	0	0	0	25.096
Unigene83479_All	Unigene83479_All	Unigene83479_All	Novel_gene	1	560	0	0.26	0.13	0	0	0	0	0.13
Unigene87832_All	Unigene87832_All	Unigene87832_All	Novel_gene	1	217	0.58	1.7	0.61	0	0	0	0	0.963
Unigene76866_All	Unigene76866_All	Unigene76866_All	Novel_gene	1	277	1.1	0	0.77	0	0	0	0	0.623
Unigene88435_All	Unigene88435_All	Unigene88435_All	Novel_gene	1	240	0.48	1.4	0.5	0	0	0	0	0.793
Unigene77403_All	Unigene77403_All	Unigene77403_All	Novel_gene	1	225	0.54	0	0	0	0	0	0	0.18
CL143.Contig1_All	CL143.Contig1_All	CL143.Contig1_All	Novel_gene	1	291	1.01	0	0.35	0	0	0	0	0.453
CL14911.Contig5_All	CL14911.Contig5_All	CL14911.Contig5_All	Novel_gene	1	386	2.15	4.05	4.06	0	0	0	0	3.42
CL10450.Contig4_All	CL10450.Contig4_All	CL10450.Contig4_All	Novel_gene	1	274	0.38	0.74	0.79	0	0	0	0	0.636
Unigene41287_All	Unigene41287_All	Unigene41287_All	Novel_gene	1	386	0.65	0.64	0.68	0	0	0	0	0.656
CL2099.Contig1_All	CL2099.Contig1_All	CL2099.Contig1_All	Novel_gene	1	562	0.13	0.27	0.27	0	0	0	0	0.223
Unigene30154_All	Unigene30154_All	Unigene30154_All	Novel_gene	1	661	1.03	1.23	0.54	0	0	0	0	0.933
Unigene84153_All	Unigene84153_All	Unigene84153_All	Novel_gene	1	230	0	1.01	0	0	0	0	0	0.336
Unigene36553_All	Unigene36553_All	Unigene36553_All	Novel_gene	1	561	0.89	0.76	1.2	0	0	0	0	0.95
CL12870.Contig7_All	CL12870.Contig7_All	CL12870.Contig7_All	Novel_gene	1	1215	2.12	1.31	4.54	0	0	0	0	2.656
CL11999.Contig3_All	CL11999.Contig3_All	CL11999.Contig3_All	Novel_gene	1	225	0	1.05	0.56	0	0	0	0	0.536
Unigene61604_All	Unigene61604_All	Unigene61604_All	Novel_gene	1	218	0	0	0.6	0	0	0	0	0.2
CL2416.Contig1_All	CL2416.Contig1_All	CL2416.Contig1_All	Novel_gene	1	515	1.27	1.4	0	0	0	0	0	0.89
CL3892.Contig3_All	CL3892.Contig3_All	CL3892.Contig3_All	Novel_gene	1	1069	1.73	1.41	1.42	0	0	0	0	1.52
CL9126.Contig2_All	CL9126.Contig2_All	CL9126.Contig2_All	Novel_gene	1	212	0	0.59	0	0	0	0	0	0.196
CL750.Contig10_All	CL750.Contig10_All	CL750.Contig10_All	Novel_gene	1	479	1.49	0.78	0.88	0	0	0	0	1.05
CL1199.Contig8_All	CL1199.Contig8_All	CL1199.Contig8_All	Novel_gene	1	1461	0	0.31	0	0	0	0	0	0.103
Unigene75150_All	Unigene75150_All	Unigene75150_All	Novel_gene	1	332	0.82	0.54	0	0	0	0	0	0.453
Unigene86103_All	Unigene86103_All	Unigene86103_All	Novel_gene	1	277	1.1	1.45	0	0	0	0	0	0.85
CL14983.Contig2_All	CL14983.Contig2_All	CL14983.Contig2_All	Novel_gene	1	2210	20.98	21.96	21.72	0	0	0	0	21.553
Unigene58913_All	Unigene58913_All	Unigene58913_All	Novel_gene	1	280	0.36	0	0.38	0	0	0	0	0.246
Unigene80034_All	Unigene80034_All	Unigene80034_All	Novel_gene	1	211	0.61	0	0	0	0	0	0	0.203
Unigene88128_All	Unigene88128_All	Unigene88128_All	Novel_gene	1	225	0	0	0.56	0	0	0	0	0.186
Unigene6173_All	Unigene6173_All	Unigene6173_All	Novel_gene	1	1137	18.84	18.29	21.56	0	0	0	0	19.563
Unigene34649_All	Unigene34649_All	Unigene34649_All	Novel_gene	1	210	0.61	0	0	0	0	0	0	0.203
Unigene78022_All	Unigene78022_All	Unigene78022_All	Novel_gene	1	244	0.92	0.45	2.42	0	0	0	0	1.263
CL3918.Contig10_All	CL3918.Contig10_All	CL3918.Contig10_All	Novel_gene	1	3613	0	0.26	0.48	0	0	0	0	0.246
CL14372.Contig4_All	CL14372.Contig4_All	CL14372.Contig4_All	Novel_gene	1	1288	0.22	0.86	0.57	0	0	0	0	0.55
Unigene58214_All	Unigene58214_All	Unigene58214_All	Novel_gene	1	251	0.44	0.43	0.46	0	0	0	0	0.443
Unigene27289_All	Unigene27289_All	Unigene27289_All	Novel_gene	1	238	0	0.47	0.51	0	0	0	0	0.326
Unigene3440_All	Unigene3440_All	Unigene3440_All	Novel_gene	1	2517	0.73	0.27	0.21	0	0	0	0	0.403
Unigene84603_All	Unigene84603_All	Unigene84603_All	Novel_gene	1	246	0	0.45	0	0	0	0	0	0.15
Unigene87450_All	Unigene87450_All	Unigene87450_All	Novel_gene	1	205	0	0.63	0	0	0	0	0	0.21
Unigene58170_All	Unigene58170_All	Unigene58170_All	Novel_gene	1	232	5.58	4.98	7.46	0	0	0	0	6.006
Unigene60505_All	Unigene60505_All	Unigene60505_All	Novel_gene	1	295	0.33	0.33	0.35	0	0	0	0	0.336
CL12241.Contig2_All	CL12241.Contig2_All	CL12241.Contig2_All	Novel_gene	1	750	0.76	1.84	0.74	0	0	0	0	1.113
Unigene9352_All	Unigene9352_All	Unigene9352_All	Novel_gene	1	415	1.16	0	0.81	0	0	0	0	0.656
Unigene59245_All	Unigene59245_All	Unigene59245_All	Novel_gene	1	203	0	0.64	1.38	0	0	0	0	0.673
Unigene74834_All	Unigene74834_All	Unigene74834_All	Novel_gene	1	328	0.28	0	0	0	0	0	0	0.093
Unigene86163_All	Unigene86163_All	Unigene86163_All	Novel_gene	1	223	0	0.54	0	0	0	0	0	0.18
Unigene44754_All	Unigene44754_All	Unigene44754_All	Novel_gene	1	228	1.05	0	1.65	0	0	0	0	0.9
Unigene78719_All	Unigene78719_All	Unigene78719_All	Novel_gene	1	207	0.63	0	0	0	0	0	0	0.21
Unigene83513_All	Unigene83513_All	Unigene83513_All	Novel_gene	1	298	0.33	0.96	0	0	0	0	0	0.43
CL12085.Contig1_All	CL12085.Contig1_All	CL12085.Contig1_All	Novel_gene	1	3496	6.12	5.41	6.54	0	0	0	0	6.023
Unigene59606_All	Unigene59606_All	Unigene59606_All	Novel_gene	1	221	0	0	1.17	0	0	0	0	0.39
Unigene59437_All	Unigene59437_All	Unigene59437_All	Novel_gene	1	217	0	0	0.61	0	0	0	0	0.203
CL12646.Contig3_All	CL12646.Contig3_All	CL12646.Contig3_All	Novel_gene	1	943	11.36	11.68	13.45	0	0	0	0	12.163
Unigene17349_All	Unigene17349_All	Unigene17349_All	Novel_gene	1	265	0.4	0.39	0	0	0	0	0	0.263
CL13742.Contig7_All	CL13742.Contig7_All	CL13742.Contig7_All	Novel_gene	1	1202	0.16	0.25	0.28	0	0	0	0	0.23
Unigene61193_All	Unigene61193_All	Unigene61193_All	Novel_gene	1	842	15.06	18.59	20.88	0	0	0	0	18.176
CL9621.Contig2_All	CL9621.Contig2_All	CL9621.Contig2_All	Novel_gene	1	2724	6.23	5.85	6.64	0	0	0	0	6.24
CL4335.Contig10_All	CL4335.Contig10_All	CL4335.Contig10_All	Novel_gene	1	997	0.82	0.78	0.39	0	0	0	0	0.663
Unigene57725_All	Unigene57725_All	Unigene57725_All	Novel_gene	1	1178	1.18	1.41	1.02	0	0	0	0	1.203
Unigene60086_All	Unigene60086_All	Unigene60086_All	Novel_gene	1	204	0	0	0.68	0	0	0	0	0.226
Unigene19955_All	Unigene19955_All	Unigene19955_All	Novel_gene	1	1066	1.93	2.5	2.2	0	0	0	0	2.21
CL1508.Contig20_All	CL1508.Contig20_All	CL1508.Contig20_All	Novel_gene	1	2403	0.14	0.02	0.38	0	0	0	0	0.18
CL3385.Contig2_All	CL3385.Contig2_All	CL3385.Contig2_All	Novel_gene	1	223	2.19	1.07	0.57	0	0	0	0	1.276
Unigene77176_All	Unigene77176_All	Unigene77176_All	Novel_gene	1	239	0.48	0	0	0	0	0	0	0.16
Unigene23533_All	Unigene23533_All	Unigene23533_All	Novel_gene	1	316	1.18	0.29	0.62	0	0	0	0	0.696
Unigene61151_All	Unigene61151_All	Unigene61151_All	Novel_gene	1	255	0	0	0.45	0	0	0	0	0.15
Unigene49965_All	Unigene49965_All	Unigene49965_All	Novel_gene	1	276	0	0.36	0	0	0	0	0	0.12
Unigene78985_All	Unigene78985_All	Unigene78985_All	Novel_gene	1	230	1.55	0	0	0	0	0	0	0.516
CL3748.Contig25_All	CL3748.Contig25_All	CL3748.Contig25_All	Novel_gene	1	579	0	1.8	0	0	0	0	0	0.6
Unigene74466_All	Unigene74466_All	Unigene74466_All	Novel_gene	1	746	1.16	0.93	0.56	0	0	0	0	0.883
CL2569.Contig3_All	CL2569.Contig3_All	CL2569.Contig3_All	Novel_gene	1	3526	2.18	1.79	1.95	0	0	0	0	1.973
Unigene60821_All	Unigene60821_All	Unigene60821_All	Novel_gene	1	205	0	0	0.68	0	0	0	0	0.226
Unigene84070_All	Unigene84070_All	Unigene84070_All	Novel_gene	1	232	0.51	1	0	0	0	0	0	0.503
Unigene84611_All	Unigene84611_All	Unigene84611_All	Novel_gene	1	219	0	1.11	0	0	0	0	0	0.37
Unigene61122_All	Unigene61122_All	Unigene61122_All	Novel_gene	1	279	0	0	0.76	0	0	0	0	0.253
CL14870.Contig22_All	CL14870.Contig22_All	CL14870.Contig22_All	Novel_gene	1	1974	10.79	8.92	8.55	0	0	0	0	9.42
Unigene60227_All	Unigene60227_All	Unigene60227_All	Novel_gene	1	215	0	0	0.62	0	0	0	0	0.206
Unigene75541_All	Unigene75541_All	Unigene75541_All	Novel_gene	1	235	0.99	0	0.52	0	0	0	0	0.503
Unigene75591_All	Unigene75591_All	Unigene75591_All	Novel_gene	1	283	0.35	0	0.37	0	0	0	0	0.24
CL7265.Contig10_All	CL7265.Contig10_All	CL7265.Contig10_All	Novel_gene	1	2164	0	0.05	0.03	0	0	0	0	0.026
[truncated: 20,977 more rows]

## Sheet: Up regulation
gene_id	average_fpkm_Control	average_fpkm_Case	diffexp_log2fc_Control-vs-Case	diffexp_degseq_qvalue_Control-vs-Case	diffexp_pvalue_Control-vs-Case
Unigene25887_All	3.716	7.406	1.00036	3.53086e-10	5.96682e-10
Unigene757_All	0.356	0.723	1.00051	0.000854737	0.00213416
CL449.Contig52_All	0.74	1.483	1.00056	2.68713e-15	3.82375e-15
CL551.Contig2_All	0.696	1.396	1.00069	1.55958e-11	2.50799e-11
CL2228.Contig7_All	0.713	1.43	1.0007	1.50787e-07	2.86592e-07
CL5580.Contig2_All	1.073	2.153	1.00086	1.24565e-14	1.80732e-14
Unigene38661_All	0.793	1.593	1.0009	3.25035e-08	5.97885e-08
CL2364.Contig3_All	1.486	2.966	1.00108	2.38709e-11	3.86546e-11
CL12250.Contig1_All	1.64	3.276	1.00119	1.42253e-10	2.36786e-10
Unigene10337_All	1.853	3.713	1.00131	7.04543e-32	6.83912e-32
Unigene22353_All	0.44	0.883	1.00149	0.000102993	0.000235203
CL1237.Contig8_All	0.876	1.74	1.00158	4.51367e-12	7.11872e-12
CL4375.Contig8_All	0.46	0.916	1.00159	2.70658e-09	4.74933e-09
CL10133.Contig6_All	6.06	12.096	1.00168	8.97525e-43	7.28292e-43
CL3187.Contig1_All	5.276	10.556	1.00188	1.46867e-32	1.40794e-32
Unigene32049_All	1.77	3.553	1.00189	1.92764e-31	1.88602e-31
Unigene905_All	3.26	6.51	1.002	2.2728e-24	2.57426e-24
CL133.Contig5_All	0.533	1.076	1.00212	1.35483e-07	2.57e-07
CL1513.Contig2_All	3.55	7.106	1.00216	4.10755e-24	4.68006e-24
CL449.Contig70_All	0.583	1.17	1.00216	5.31725e-08	9.87933e-08
CL2507.Contig3_All	1.673	3.36	1.00229	3.35019e-14	4.92186e-14
CL14774.Contig19_All	1.94	3.903	1.00248	1.36716e-59	8.87124e-60
CL8388.Contig1_All	2.376	4.77	1.00249	6.05497e-26	6.62527e-26
Unigene21948_All	1.9	3.776	1.00263	7.7344e-15	1.11557e-14
CL9602.Contig2_All	2.013	4.026	1.00273	1.6117e-14	2.34532e-14
Unigene80172_All	0.24	0.486	1.00275	6.07348e-06	1.2675e-05
CL867.Contig2_All	6.506	13.04	1.00286	3.65318e-62	2.29839e-62
CL4463.Contig2_All	9.87	19.83	1.00293	1.2127e-77	6.46271e-78
CL753.Contig6_All	2.39	4.816	1.00305	2.4848e-27	2.63982e-27
CL12063.Contig5_All	12.97	25.963	1.00317	6.54298e-118	2.43066e-118
CL3254.Contig1_All	3.83	7.66	1.00333	6.38762e-35	5.87908e-35
Unigene42133_All	0.236	0.47	1.00348	1.46539e-05	3.13333e-05
CL907.Contig4_All	1.203	2.416	1.0035	1.35917e-07	2.57842e-07
Unigene14670_All	0.923	1.853	1.00352	3.98428e-11	6.50248e-11
CL14000.Contig2_All	1.076	2.166	1.00359	5.33294e-05	0.000118673
CL9011.Contig1_All	179.523	358.623	1.00362	0	0
Unigene43658_All	3.816	7.68	1.00363	3.92194e-53	2.75191e-53
CL12558.Contig3_All	0.34	0.676	1.00382	2.23481e-06	4.54092e-06
Unigene191_All	7.57	15.2	1.00399	1.02572e-111	4.00369e-112
Unigene11816_All	0.996	1.996	1.0043	3.67876e-12	5.78338e-12
CL12300.Contig2_All	3.733	7.5	1.00438	1.21104e-15	1.70681e-15
CL4734.Contig2_All	10.093	20.213	1.00447	3.02052e-49	2.23202e-49
CL1890.Contig3_All	0.95	1.903	1.00465	2.12816e-06	4.31997e-06
CL12569.Contig6_All	3.506	7.03	1.00487	7.51905e-14	1.11636e-13
Unigene39489_All	10.93	21.946	1.00491	3.32791e-118	1.23373e-118
Unigene14981_All	1.596	3.18	1.005	6.634e-13	1.01636e-12
Unigene4318_All	2.67	5.37	1.00503	4.76343e-28	4.98231e-28
CL7936.Contig2_All	0.576	1.163	1.00515	1.76833e-05	3.80297e-05
CL335.Contig1_All	9.696	19.476	1.00524	1.32925e-104	5.52319e-105
CL7531.Contig1_All	2.98	5.973	1.00547	7.5198e-23	8.81165e-23
CL6690.Contig1_All	7.036	14.143	1.00548	4.36142e-76	2.36282e-76
CL7258.Contig1_All	0.893	1.786	1.00572	2.34358e-13	3.53911e-13
Unigene10782_All	0.386	0.783	1.00581	0.000126643	0.000291419
CL10910.Contig3_All	2.616	5.233	1.00589	3.23245e-24	3.67363e-24
CL6069.Contig4_All	9.473	19.066	1.006	5.6676e-178	1.44179e-178
CL14204.Contig1_All	0.15	0.313	1.00604	0.000530029	0.00129188
CL1899.Contig17_All	6.256	12.563	1.00608	1.28323e-110	5.05941e-111
CL12410.Contig2_All	0.906	1.823	1.0061	2.69826e-13	4.08304e-13
Unigene5255_All	0.976	1.953	1.00612	1.37094e-08	2.48249e-08
Unigene16142_All	1.366	2.75	1.0062	1.32924e-08	2.40583e-08
CL7046.Contig2_All	3.736	7.506	1.00646	1.3527e-32	1.29614e-32
CL11672.Contig1_All	0.663	1.33	1.00655	4.68013e-07	9.13442e-07
Unigene10555_All	0.873	1.756	1.00666	2.8046e-07	5.40472e-07
Unigene14140_All	1.743	3.513	1.00676	8.658e-16	1.21475e-15
CL726.Contig2_All	1.083	2.173	1.00676	4.86163e-11	7.95993e-11
Unigene18918_All	2.196	4.406	1.00676	5.77229e-08	1.07401e-07
Unigene8843_All	0.85	1.7	1.00676	0.000108132	0.000247738
Unigene19287_All	0.773	1.556	1.00676	0.000154402	0.000357818
Unigene39446_All	0.466	0.93	1.00676	0.00018417	0.000430213
Unigene9522_All	0.576	1.153	1.00676	0.000214441	0.000504205
Unigene25615_All	0.606	1.223	1.00676	0.000219952	0.000517412
CL4506.Contig1_All	1.143	2.293	1.00676	0.000448191	0.00108623
CL6513.Contig6_All	0.15	0.306	1.00676	0.000587977	0.00143678
CL580.Contig3_All	1.446	2.913	1.00679	4.80237e-18	6.33313e-18
Unigene4249_All	0.673	1.353	1.00688	3.33348e-06	6.84638e-06
CL3676.Contig2_All	0.9	1.8	1.007	7.83229e-13	1.20289e-12
CL13302.Contig3_All	7.086	14.236	1.00709	8.06399e-36	7.31202e-36
CL3575.Contig1_All	7.953	15.973	1.00728	7.85277e-39	6.78352e-39
CL4.Contig100_All	0.7	1.406	1.00747	6.55807e-11	1.0791e-10
CL8264.Contig1_All	2.33	4.676	1.00762	4.62184e-23	5.39265e-23
CL1535.Contig10_All	0.8	1.6	1.00774	0.000158485	0.000367556
CL197.Contig11_All	0.416	0.843	1.00778	2.29441e-11	3.71277e-11
CL4553.Contig1_All	3.236	6.54	1.00778	2.61525e-59	1.7027e-59
CL422.Contig27_All	0.136	0.28	1.00786	3.26957e-05	7.179e-05
CL109.Contig2_All	6.28	12.623	1.00811	3.31936e-55	2.26943e-55
Unigene13967_All	2.113	4.236	1.00825	8.64874e-06	1.82012e-05
CL6011.Contig6_All	1.483	2.986	1.00829	6.29285e-33	5.99448e-33
Unigene25785_All	10.55	21.24	1.00829	4.03723e-25	4.49616e-25
CL5710.Contig1_All	21.963	44.19	1.00852	2.83612e-153	8.29309e-154
Unigene3598_All	2.386	4.81	1.00852	2.08902e-26	2.2636e-26
CL1546.Contig2_All	5.6	11.233	1.00878	5.20335e-27	5.56851e-27
CL7189.Contig3_All	9.41	18.89	1.00884	4.39251e-20	5.49827e-20
CL9771.Contig2_All	0.803	1.603	1.00885	6.87989e-05	0.000154921
CL6447.Contig8_All	2.226	4.493	1.00892	7.06135e-19	9.11218e-19
CL2396.Contig1_All	37.133	74.57	1.009	3.83639e-110	1.51801e-110
CL1013.Contig5_All	1.206	2.436	1.00908	2.6566e-17	3.57838e-17
Unigene440_All	0.386	0.783	1.00913	0.000833954	0.00208093
CL995.Contig7_All	0.516	1.043	1.00927	1.94051e-07	3.71211e-07
Unigene10528_All	0.476	0.963	1.00936	1.06514e-12	1.64335e-12
CL7811.Contig5_All	3.573	7.186	1.00936	2.10114e-15	2.98084e-15
CL14356.Contig5_All	0.71	1.43	1.0095	5.73752e-10	9.78171e-10
Unigene11604_All	1.206	2.396	1.00965	0.000531698	0.00129607
CL2968.Contig4_All	1.693	3.42	1.00967	6.77884e-39	5.84789e-39
CL3798.Contig3_All	0.386	0.78	1.00969	0.000237387	0.000559592
CL6038.Contig3_All	1.66	3.33	1.00973	7.05943e-05	0.000159105
CL9432.Contig1_All	9.586	19.286	1.00977	9.39333e-57	6.30159e-57
CL11274.Contig1_All	22.06	44.476	1.00982	2.29642e-176	5.89846e-177
CL8311.Contig4_All	7.846	15.686	1.00987	2.41133e-16	3.32877e-16
Unigene28401_All	0.603	1.216	1.0099	1.20502e-06	2.40857e-06
CL10995.Contig1_All	14.276	28.583	1.01	5.56104e-42	4.56315e-42
Unigene26064_All	6.856	13.886	1.01003	9.31837e-65	5.68019e-65
CL1411.Contig2_All	3.73	7.48	1.01003	3.02445e-34	2.81523e-34
CL5685.Contig1_All	73.75	148.22	1.01019	9.4763e-262	1.60499e-262
CL11277.Contig2_All	95.303	191.866	1.0102	0	0
CL5408.Contig5_All	5.61	11.323	1.01023	2.47515e-50	1.80204e-50
CL5179.Contig1_All	30.09	60.573	1.01039	6.37462e-87	3.09849e-87
CL1544.Contig3_All	5.603	11.263	1.01041	3.42887e-42	2.80408e-42
Unigene16736_All	17.916	36.136	1.01043	3.52067e-146	1.0763e-146
Unigene21924_All	2.243	4.516	1.01057	1.06647e-13	1.5917e-13
CL13739.Contig2_All	0.81	1.64	1.01067	0.000293057	0.000696474
CL3939.Contig2_All	2.616	5.276	1.01067	1.46624e-17	1.95879e-17
Unigene10997_All	5.206	10.506	1.01084	5.49514e-96	2.46193e-96
CL11753.Contig1_All	19.456	39.13	1.01093	9.12721e-73	5.10232e-73
Unigene14389_All	0.616	1.25	1.01097	5.79548e-16	8.08774e-16
CL13571.Contig5_All	1.756	3.486	1.01118	0.000579107	0.00141455
Unigene15285_All	0.816	1.653	1.01127	7.06304e-07	1.39292e-06
Unigene18368_All	0.766	1.55	1.01129	1.21746e-13	1.82058e-13
CL5651.Contig1_All	0.543	1.093	1.01136	0.000171918	0.000399794
CL13349.Contig1_All	5.3	10.68	1.01163	1.20023e-17	1.59907e-17
CL12435.Contig1_All	3.77	7.603	1.01172	5.15422e-43	4.16603e-43
CL4.Contig73_All	3.473	7	1.01187	2.09148e-62	1.31179e-62
CL5581.Contig1_All	8.58	17.32	1.01194	9.05549e-76	4.92535e-76
CL11491.Contig4_All	1.753	3.54	1.012	5.99574e-30	6.03205e-30
CL3470.Contig2_All	1.49	2.983	1.01208	4.5613e-18	6.01241e-18
CL3706.Contig2_All	2.77	5.583	1.01225	3.41251e-12	5.3585e-12
CL431.Contig2_All	1.826	3.68	1.01234	1.1037e-13	1.64791e-13
CL7947.Contig3_All	14.903	30.103	1.01245	1.74123e-118	6.44011e-119
CL9115.Contig1_All	16.13	32.53	1.01248	7.22933e-105	2.99764e-105
CL780.Contig1_All	4.783	9.66	1.01252	1.0142e-39	8.63836e-40
CL14909.Contig1_All	0.136	0.276	1.01306	5.51106e-05	0.000122781
CL15172.Contig8_All	1.506	3.04	1.01315	5.34577e-24	6.10731e-24
CL9851.Contig4_All	5.136	10.373	1.01318	1.08558e-42	8.82155e-43
CL1671.Contig3_All	2.093	4.226	1.01332	2.27219e-05	4.92939e-05
CL7840.Contig1_All	255.123	513.343	1.01336	0	0
CL361.Contig4_All	1.23	2.466	1.01341	4.52998e-09	8.02812e-09
Unigene21863_All	2	4.033	1.01347	4.41454e-10	7.48815e-10
CL766.Contig7_All	0.763	1.54	1.01349	5.55888e-20	6.97519e-20
CL11354.Contig1_All	1.91	3.856	1.01352	6.46955e-11	1.06438e-10
CL5494.Contig1_All	14.383	29.006	1.01363	6.06935e-199	1.37827e-199
CL2255.Contig1_All	23.086	46.473	1.01375	1.46389e-137	4.73388e-138
CL9213.Contig1_All	46.14	93.12	1.0138	0	0
CL5227.Contig2_All	0.55	1.106	1.01387	0.000459705	0.00111568
CL1942.Contig3_All	4.586	9.263	1.0142	5.53977e-18	7.31991e-18
CL2087.Contig3_All	0.616	1.246	1.01448	3.76054e-09	6.63811e-09
CL6907.Contig2_All	0.706	1.423	1.01459	1.9839e-05	4.28448e-05
CL9566.Contig5_All	1.94	3.946	1.01459	6.29807e-05	0.000141447
CL3502.Contig2_All	4.28	8.67	1.01462	8.61536e-39	7.44625e-39
CL6336.Contig6_All	1.196	2.406	1.01469	3.15296e-06	6.45894e-06
Unigene42423_All	1.213	2.453	1.01479	1.61812e-15	2.28851e-15
Unigene8520_All	1.053	2.136	1.0148	1.47809e-49	1.08791e-49
Unigene9241_All	0.91	1.833	1.01489	6.78098e-08	1.26737e-07
CL1282.Contig4_All	15.363	30.986	1.01524	1.93511e-81	9.91643e-82
Unigene4873_All	1.626	3.286	1.01528	2.87441e-13	4.35322e-13
CL7989.Contig4_All	1.49	3.006	1.01544	1.36058e-11	2.18357e-11
CL10171.Contig3_All	2.09	4.22	1.01548	9.87941e-11	1.63559e-10
CL3427.Contig8_All	0.626	1.26	1.01615	2.66661e-05	5.8073e-05
Unigene12161_All	0.373	0.756	1.01615	7.42677e-08	1.39017e-07
Unigene80338_All	1.383	2.783	1.01641	0.00014616	0.000338108
CL13176.Contig2_All	2.75	5.566	1.01646	2.48335e-27	2.63821e-27
Unigene15630_All	4.653	9.39	1.01652	1.67701e-27	1.77534e-27
CL3449.Contig2_All	2.813	5.683	1.01653	8.88473e-30	8.96425e-30
Unigene35534_All	0.713	1.443	1.0166	2.06266e-07	3.95019e-07
Unigene28759_All	0.956	1.943	1.0166	2.06266e-07	3.95019e-07
CL1815.Contig1_All	8.286	16.816	1.01673	8.06655e-58	5.339e-58
CL11832.Contig14_All	4.7	9.513	1.0168	3.90814e-50	2.85376e-50
CL7480.Contig2_All	15.033	30.423	1.01685	2.71998e-220	5.55547e-221
Unigene43211_All	9.913	20.02	1.01686	2.98495e-44	2.36671e-44
CL4476.Contig2_All	4.77	9.616	1.017	3.49061e-42	2.8549e-42
CL14779.Contig23_All	0.74	1.506	1.01702	1.36664e-14	1.9856e-14
CL4668.Contig10_All	2.636	5.353	1.01724	8.42195e-14	1.25261e-13
Unigene3475_All	2.486	5.05	1.01729	1.23205e-49	9.05947e-50
Unigene21956_All	26.09	52.876	1.01735	0	0
Unigene18719_All	1.23	2.483	1.01751	9.2498e-09	1.66088e-08
CL370.Contig5_All	1.253	2.54	1.0176	4.77095e-18	6.29111e-18
CL3520.Contig1_All	8	16.173	1.01762	2.73133e-88	1.31121e-88
CL12553.Contig3_All	2.37	4.813	1.01763	1.35096e-17	1.80296e-17
CL10268.Contig4_All	0.366	0.75	1.01764	6.65589e-06	1.3922e-05
Unigene11748_All	0.523	1.066	1.01773	2.33146e-05	5.06135e-05
CL14382.Contig2_All	0.466	0.943	1.0178	4.43217e-05	9.82492e-05
CL3633.Contig1_All	1.32	2.68	1.01799	3.31362e-33	3.14356e-33
CL10980.Contig1_All	18.516	37.493	1.01823	1.24276e-139	3.96372e-140
Unigene5529_All	0.72	1.446	1.01837	1.6931e-09	2.94525e-09
CL2555.Contig5_All	2.72	5.48	1.01839	1.54794e-09	2.68801e-09
CL2277.Contig5_All	2.063	4.183	1.01854	5.36741e-35	4.93447e-35
Unigene9570_All	0.803	1.63	1.01855	0.000218098	0.000512949
CL10141.Contig2_All	2.236	4.533	1.01904	2.85014e-08	5.22944e-08
Unigene15635_All	9.83	19.96	1.01906	1.27547e-160	3.58119e-161
Unigene35616_All	1.726	3.506	1.01915	4.63604e-10	7.87085e-10
CL14301.Contig1_All	0.426	0.873	1.01929	0.000134814	0.00031098
CL85.Contig2_All	5.3	10.72	1.01949	3.17394e-39	2.72301e-39
Unigene19053_All	4.143	8.393	1.01953	3.70736e-45	2.90167e-45
CL2076.Contig13_All	3.253	6.613	1.01979	9.31619e-12	1.48547e-11
Unigene74998_All	10.493	21.26	1.0198	3.23018e-71	1.83756e-71
CL7292.Contig2_All	14.196	28.753	1.01982	8.71772e-37	7.77518e-37
CL1271.Contig2_All	25.4	51.52	1.01989	0	0
CL5169.Contig4_All	13.813	28.033	1.01992	3.46565e-116	1.30325e-116
Unigene22238_All	0.913	1.846	1.02005	5.72012e-06	1.19149e-05
CL7120.Contig1_All	16.21	32.893	1.02014	2.10966e-223	4.25241e-224
CL10084.Contig2_All	12.65	25.586	1.02014	2.68923e-42	2.19582e-42
CL5064.Contig2_All	5.43	10.993	1.02019	1.55909e-30	1.55202e-30
CL1530.Contig8_All	0.203	0.41	1.0202	7.90127e-05	0.000178694
CL8275.Contig4_All	2.803	5.673	1.02034	8.69123e-26	9.53927e-26
Unigene812_All	5.98	12.143	1.02123	2.58823e-82	1.31366e-82
CL1303.Contig7_All	0.296	0.596	1.02144	6.39386e-05	0.000143654
Unigene12013_All	0.65	1.316	1.02151	1.67985e-11	2.70475e-11
CL1594.Contig14_All	6.353	12.92	1.02183	5.20856e-55	3.57117e-55
Unigene42652_All	1.453	2.96	1.02186	1.7002e-13	2.55429e-13
CL13645.Contig8_All	7.39	14.946	1.02226	4.13338e-59	2.69619e-59
CL9433.Contig2_All	0.663	1.353	1.02233	1.51384e-05	3.24035e-05
Unigene8598_All	0.71	1.44	1.02235	5.61054e-09	9.97868e-09
Unigene10751_All	0.386	0.79	1.02242	1.01981e-06	2.02949e-06
CL346.Contig10_All	2.133	4.313	1.02245	1.13331e-21	1.36453e-21
CL2939.Contig1_All	7.443	15.09	1.02256	1.11352e-84	5.52488e-85
Unigene29299_All	2.743	5.586	1.0227	2.42054e-12	3.78006e-12
Unigene22086_All	0.656	1.333	1.0227	2.78808e-05	6.07726e-05
CL1200.Contig1_All	19.986	40.706	1.02281	9.70334e-131	3.28749e-131
CL7741.Contig4_All	443.506	899.226	1.02354	0	0
CL724.Contig12_All	4.016	8.2	1.02356	4.0885e-30	4.10093e-30
CL15206.Contig6_All	2.666	5.433	1.02369	2.9023e-65	1.75896e-65
CL2473.Contig8_All	0.546	1.123	1.02373	1.4183e-05	3.03e-05
CL8085.Contig4_All	2.793	5.633	1.02384	6.82342e-12	1.08254e-11
Unigene32671_All	2.12	4.303	1.02385	1.0264e-05	2.1737e-05
CL1118.Contig1_All	2.566	5.213	1.02394	2.01196e-29	2.04408e-29
CL4832.Contig4_All	3.276	6.643	1.02399	1.79049e-29	1.8172e-29
CL2513.Contig5_All	3.046	6.213	1.02406	3.46674e-47	2.63592e-47
CL12664.Contig2_All	0.406	0.83	1.02407	5.38069e-06	1.11838e-05
CL5373.Contig2_All	0.563	1.153	1.0241	1.41274e-06	2.83251e-06
Unigene4164_All	0.813	1.656	1.02424	5.63957e-05	0.000125951
CL46.Contig1_All	3.936	8.013	1.02439	2.03676e-55	1.38851e-55
Unigene62109_All	0.366	0.756	1.02444	2.69964e-06	5.50718e-06
CL11643.Contig2_All	1.883	3.843	1.02481	5.00621e-16	6.97274e-16
CL106.Contig2_All	0.866	1.763	1.02498	5.64866e-07	1.10778e-06
CL9.Contig9_All	0.613	1.26	1.0251	7.1257e-13	1.09305e-12
CL3092.Contig10_All	0.533	1.096	1.02534	0.000100224	0.00022804
CL4007.Contig28_All	0.916	1.86	1.02536	1.28585e-05	2.74038e-05
CL2234.Contig6_All	34.046	69.166	1.02541	1.71367e-105	7.06457e-106
CL14200.Contig2_All	14.966	30.513	1.02545	1.65117e-137	5.34053e-138
CL1732.Contig2_All	2.11	4.276	1.0255	8.09932e-11	1.33672e-10
CL2743.Contig5_All	3.86	7.853	1.02557	8.28716e-47	6.33477e-47
CL544.Contig3_All	0.566	1.166	1.02559	3.54669e-06	7.29728e-06
Unigene21866_All	18.296	37.213	1.02568	0	0
Unigene13565_All	3.93	7.986	1.0257	1.67733e-26	1.81321e-26
CL14004.Contig16_All	1.933	3.93	1.02573	6.38884e-40	5.42216e-40
CL9911.Contig2_All	2.743	5.583	1.02573	7.63696e-23	8.95011e-23
Unigene644_All	0.696	1.433	1.02576	2.82212e-07	5.43969e-07
CL7583.Contig1_All	0.526	1.063	1.02586	9.61518e-07	1.90887e-06
CL2029.Contig1_All	1.23	2.483	1.02589	7.29383e-08	1.36483e-07
Unigene18957_All	5.253	10.706	1.0259	6.46943e-113	2.50132e-113
CL10183.Contig4_All	10.64	21.683	1.02594	1.7731e-95	7.97438e-96
Unigene32318_All	0.77	1.58	1.02612	0.000114128	0.000261961
CL109.Contig4_All	3.33	6.766	1.02616	5.67187e-21	6.94552e-21
CL12896.Contig2_All	5.853	11.923	1.02618	6.07834e-55	4.17107e-55
Unigene21631_All	0.49	1	1.02632	0.000339085	0.000811094
Unigene6776_All	0.676	1.393	1.02648	0.000180668	0.000420692
Unigene22782_All	0.936	1.913	1.02665	0.000136357	0.000314788
CL13725.Contig1_All	23.976	48.73	1.02673	4.50993e-72	2.54087e-72
Unigene35682_All	0.876	1.79	1.02693	2.17276e-07	4.16489e-07
CL554.Contig4_All	0.24	0.49	1.02694	0.00014937	0.000345743
CL2555.Contig15_All	1.736	3.523	1.02698	2.24268e-07	4.3008e-07
CL2195.Contig3_All	1.983	4.04	1.0271	5.0874e-19	6.5427e-19
CL15191.Contig8_All	0.466	0.956	1.02722	1.28413e-08	2.32256e-08
Unigene12133_All	0.653	1.34	1.02726	5.84664e-10	9.97097e-10
CL3855.Contig4_All	3.126	6.37	1.02729	3.1816e-19	4.07165e-19
Unigene8529_All	0.98	2.023	1.02733	3.52315e-20	4.40019e-20
Unigene5635_All	0.943	1.92	1.02749	3.33423e-05	7.32395e-05
CL2572.Contig1_All	28.676	58.466	1.02749	0	0
CL8945.Contig2_All	0.436	0.883	1.02785	0.000111017	0.000254662
Unigene14281_All	1.09	2.22	1.02806	1.0886e-32	1.04131e-32
CL10301.Contig1_All	0.373	0.766	1.02826	2.38226e-05	5.1745e-05
Unigene5150_All	0.74	1.513	1.02845	0.000232261	0.000547155
Unigene13998_All	0.523	1.066	1.02847	0.000520759	0.00126865
CL6681.Contig3_All	1.36	2.756	1.02852	3.88242e-12	6.10761e-12
CL3653.Contig9_All	0.693	1.423	1.02869	6.04717e-08	1.12677e-07
Unigene39028_All	0.876	1.783	1.02878	6.18523e-07	1.21634e-06
Unigene13869_All	0.646	1.323	1.02925	0.000104226	0.000238079
Unigene5807_All	2.843	5.836	1.02943	1.46346e-51	1.04899e-51
CL37.Contig1_All	5.963	12.186	1.02954	1.77254e-35	1.61653e-35
CL1838.Contig3_All	1.436	2.93	1.02957	3.06875e-07	5.92433e-07
Unigene39806_All	6.256	12.8	1.02959	1.43396e-17	1.91513e-17
CL398.Contig11_All	0.71	1.456	1.02962	1.14958e-18	1.49167e-18
Unigene15179_All	0.833	1.693	1.02966	1.61324e-11	2.59586e-11
CL7529.Contig5_All	22.996	46.903	1.02967	4.94443e-70	2.84715e-70
CL13583.Contig10_All	3.136	6.423	1.02969	1.0399e-23	1.19598e-23
Unigene36745_All	2.95	6.01	1.03	2.14088e-08	3.90976e-08
CL14295.Contig1_All	0.77	1.563	1.03004	3.30698e-07	6.40686e-07
Unigene22218_All	3.17	6.456	1.03007	2.32367e-25	2.57515e-25
CL2193.Contig3_All	0.65	1.336	1.03029	1.06326e-09	1.83311e-09
Unigene42842_All	3.016	6.16	1.03043	7.8152e-45	6.14546e-45
CL6312.Contig9_All	10.713	21.853	1.0306	7.04301e-70	4.06165e-70
CL5447.Contig5_All	2.66	5.436	1.03083	2.05943e-29	2.09289e-29
CL8834.Contig2_All	4.026	8.256	1.031	1.25667e-30	1.24846e-30
CL3686.Contig4_All	0.76	1.556	1.03101	1.97105e-12	3.06919e-12
CL13813.Contig1_All	11.8	24.12	1.03107	7.48124e-188	1.79815e-188
Unigene14550_All	2.33	4.76	1.03122	3.07348e-65	1.86338e-65
Unigene80630_All	0.393	0.806	1.03124	0.000883658	0.00220822
Unigene21960_All	5.126	10.47	1.03124	4.57091e-138	1.47349e-138
CL292.Contig4_All	1.626	3.333	1.0313	8.48356e-34	7.95962e-34
CL418.Contig1_All	16.04	32.793	1.03141	1.04422e-202	2.32951e-203
CL3131.Contig15_All	3.333	6.786	1.03144	7.64058e-30	7.69956e-30
Unigene19340_All	2.53	5.176	1.03162	3.60469e-08	6.65123e-08
Unigene4176_All	0.573	1.176	1.03183	1.05065e-07	1.98155e-07
CL14416.Contig7_All	0.55	1.123	1.03188	8.12944e-06	1.70846e-05
CL7972.Contig7_All	1.933	3.966	1.03188	4.89764e-32	4.7396e-32
Unigene130_All	0.51	1.043	1.03193	4.40121e-06	9.09527e-06
CL10883.Contig1_All	4.343	8.853	1.03195	5.95902e-20	7.48315e-20
CL1954.Contig9_All	0.28	0.57	1.0321	2.24344e-06	4.55881e-06
CL5670.Contig2_All	0.446	0.91	1.03211	4.76283e-05	0.000105758
Unigene14623_All	0.516	1.056	1.0323	6.51631e-05	0.000146517
CL12756.Contig2_All	1.9	3.883	1.03233	6.61336e-59	4.32404e-59
CL13600.Contig6_All	0.463	0.953	1.03244	3.25439e-07	6.29615e-07
CL13058.Contig11_All	0.663	1.366	1.03244	1.58701e-07	3.01922e-07
CL862.Contig1_All	2.533	5.176	1.03246	2.14872e-18	2.80949e-18
Unigene8390_All	0.506	1.04	1.03254	3.60773e-11	5.87838e-11
Unigene15048_All	0.47	0.963	1.03267	0.000360837	0.000867357
CL14977.Contig3_All	0.95	1.956	1.03277	0.000368024	0.000885245
CL11714.Contig3_All	0.96	1.963	1.03279	2.43522e-22	2.88536e-22
Unigene11886_All	1.233	2.53	1.03282	4.58437e-13	6.98806e-13
Unigene35475_All	0.766	1.57	1.03297	0.000383662	0.000923864
CL14349.Contig1_All	0.273	0.556	1.03298	1.97363e-05	4.262e-05
Unigene25499_All	3.783	7.663	1.03299	3.31735e-19	4.24783e-19
CL6609.Contig1_All	2.973	6.06	1.03315	2.74194e-30	2.742e-30
Unigene39478_All	25.806	52.756	1.03321	0	0
Unigene15549_All	0.546	1.13	1.03323	0.000675126	0.00166836
CL3611.Contig5_All	0.653	1.333	1.0334	0.000160136	0.00037165
CL11506.Contig1_All	1.083	2.213	1.03354	9.18585e-07	1.82061e-06
Unigene32389_All	0.863	1.77	1.03372	5.05719e-06	1.04826e-05
CL2173.Contig6_All	2.88	5.933	1.03374	5.00124e-25	5.5813e-25
CL12367.Contig2_All	1.02	2.05	1.03386	3.9354e-08	7.27144e-08
CL5259.Contig17_All	0.613	1.263	1.03396	5.0246e-08	9.32309e-08
CL1823.Contig11_All	1.13	2.333	1.03403	1.62756e-20	2.01538e-20
Unigene15168_All	2.153	4.373	1.03422	1.94567e-10	3.25694e-10
Unigene25737_All	1.323	2.696	1.03424	6.01615e-06	1.2553e-05
Unigene9155_All	27.076	55.553	1.03429	0	0
Unigene7657_All	1.343	2.753	1.03431	3.15022e-15	4.49114e-15
CL5621.Contig1_All	13.386	27.453	1.03432	3.111e-78	1.64661e-78
CL132.Contig2_All	3.743	7.64	1.03492	3.39475e-15	4.84458e-15
CL7786.Contig2_All	4.866	9.976	1.03506	1.80272e-54	1.24433e-54
CL628.Contig1_All	1.15	2.353	1.03515	1.41876e-06	2.84491e-06
CL2059.Contig2_All	1.52	3.1	1.03519	2.18321e-43	1.75435e-43
CL7646.Contig4_All	0.98	2.006	1.03552	2.18772e-09	3.82217e-09
CL2142.Contig6_All	25.733	52.72	1.03566	3.82328e-104	1.59438e-104
CL13193.Contig1_All	18.21	37.296	1.03602	2.67673e-117	9.99163e-118
Unigene40440_All	2.39	4.92	1.03606	7.96843e-19	1.0295e-18
CL5087.Contig7_All	1.003	2.06	1.03619	2.27797e-12	3.55447e-12
CL10964.Contig1_All	48.44	99.173	1.03643	4.87511e-216	1.01598e-216
Unigene25468_All	4.64	9.523	1.03644	2.62123e-42	2.13997e-42
CL2754.Contig11_All	0.696	1.433	1.03667	1.82495e-05	3.93294e-05
Unigene9052_All	0.52	1.063	1.03715	0.000843955	0.00210648
Unigene19494_All	0.436	0.906	1.03715	0.000200499	0.00047077
Unigene1707_All	2.15	4.403	1.03719	2.62202e-16	3.62253e-16
CL6603.Contig3_All	0.473	0.983	1.0372	1.61518e-05	3.46227e-05
CL11811.Contig2_All	0.78	1.61	1.03726	3.27418e-26	3.56282e-26
CL8275.Contig3_All	5.776	11.816	1.0373	7.6193e-53	5.36595e-53
CL7166.Contig4_All	3.08	6.31	1.03752	2.36524e-14	3.45919e-14
CL13128.Contig1_All	1.416	2.89	1.03766	1.9644e-09	3.42554e-09
Unigene29174_All	5.69	11.71	1.03767	4.24618e-94	1.93151e-94
CL475.Contig3_All	1.493	3.053	1.03768	4.6543e-12	7.3438e-12
CL6306.Contig3_All	2.353	4.84	1.03777	4.71318e-16	6.55792e-16
Unigene28610_All	0.546	1.116	1.03778	1.72704e-05	3.7127e-05
CL4252.Contig2_All	48.573	99.73	1.03795	3.30176e-195	7.64324e-196
CL14638.Contig2_All	17.966	36.883	1.0381	3.08385e-70	1.77169e-70
CL1526.Contig3_All	2.17	4.453	1.03818	2.9974e-36	2.69907e-36
CL11845.Contig1_All	5.596	11.45	1.03818	1.48545e-19	1.88569e-19
Unigene4813_All	0.563	1.156	1.03828	1.30252e-08	2.35647e-08
Unigene22365_All	8.266	16.96	1.03836	4.89509e-185	1.19525e-185
CL12522.Contig3_All	0.763	1.57	1.03846	2.0584e-05	4.45057e-05
CL9.Contig5_All	5.426	11.186	1.03847	4.32782e-77	2.31903e-77
CL14791.Contig3_All	3.22	6.606	1.03862	3.52049e-40	2.97568e-40
Unigene3829_All	0.44	0.903	1.03862	1.52547e-05	3.2658e-05
CL7705.Contig2_All	1.98	4.063	1.03864	2.30922e-22	2.73479e-22
CL4860.Contig2_All	2.703	5.576	1.03867	3.40558e-17	4.5994e-17
Unigene14825_All	0.74	1.526	1.03909	6.65796e-07	1.31137e-06
Unigene43044_All	18.4	37.816	1.0393	1.97451e-192	4.63279e-193
CL4.Contig185_All	0.823	1.693	1.03939	5.95674e-11	9.78668e-11
Unigene15243_All	0.466	0.96	1.03947	0.000677688	0.00167486
CL12997.Contig1_All	0.89	1.843	1.03955	7.36747e-09	1.31724e-08
CL9412.Contig3_All	5.846	12.03	1.0396	2.27094e-38	1.97661e-38
Unigene7591_All	2.016	4.153	1.03962	7.00978e-17	9.54518e-17
CL8061.Contig5_All	5.536	11.386	1.03964	1.66732e-62	1.04458e-62
Unigene14298_All	0.633	1.3	1.03965	4.83549e-11	7.91653e-11
Unigene43299_All	9.393	19.34	1.03982	2.15636e-78	1.13974e-78
Unigene30415_All	2.253	4.646	1.03989	4.89542e-09	8.68751e-09
CL7714.Contig2_All	4.04	8.326	1.03989	1.66377e-22	1.9644e-22
Unigene39554_All	19.163	39.33	1.04001	1.52896e-131	5.14434e-132
CL8470.Contig3_All	7.176	14.73	1.04009	1.06918e-41	8.81144e-42
Unigene510_All	0.65	1.336	1.04018	5.45494e-07	1.06922e-06
Unigene3727_All	0.426	0.876	1.04043	6.31266e-09	1.12484e-08
CL9162.Contig6_All	0.913	1.883	1.04055	1.75943e-24	1.98754e-24
CL767.Contig7_All	0.316	0.653	1.04057	5.10497e-07	9.9787e-07
CL8028.Contig8_All	0.863	1.776	1.04068	3.25073e-15	4.63614e-15
Unigene7614_All	1.52	3.153	1.04112	8.96321e-14	1.33444e-13
Unigene5282_All	0.656	1.35	1.04114	1.44448e-07	2.7431e-07
CL9795.Contig2_All	1.913	3.936	1.04126	4.92554e-42	4.03941e-42
Unigene12991_All	1.846	3.803	1.0414	2.67086e-13	4.04058e-13
CL12126.Contig1_All	1.236	2.556	1.04143	5.58193e-22	6.66991e-22
CL7021.Contig1_All	29.136	60	1.0415	2.01832e-139	6.44601e-140
Unigene7973_All	0.863	1.783	1.04152	4.15928e-05	9.20616e-05
CL3976.Contig1_All	2.51	5.176	1.0416	5.6284e-29	5.77147e-29
CL4002.Contig1_All	2.056	4.25	1.0416	4.90152e-22	5.84889e-22
Unigene14191_All	0.803	1.663	1.0416	2.3845e-15	3.38855e-15
CL7171.Contig2_All	17.27	35.573	1.04161	1.57059e-114	5.99126e-115
CL4801.Contig1_All	2.93	6.063	1.04176	5.90251e-18	7.80339e-18
CL9100.Contig2_All	1.176	2.41	1.04198	1.4441e-08	2.61758e-08
CL9777.Contig5_All	1.35	2.78	1.04223	5.40014e-08	1.00358e-07
CL11640.Contig1_All	5.126	10.57	1.04229	1.68204e-96	7.49959e-97
Unigene29326_All	5.28	10.866	1.0424	5.62216e-46	4.34695e-46
Unigene43189_All	37.593	77.173	1.04241	7.71194e-128	2.66788e-128
Unigene11186_All	1.726	3.553	1.04241	1.7551e-27	1.85865e-27
CL1350.Contig2_All	8.206	16.913	1.04243	7.2959e-206	1.60088e-206
CL1590.Contig6_All	0.416	0.846	1.04259	8.04402e-08	1.50806e-07
Unigene7342_All	1.156	2.376	1.04265	1.94817e-16	2.68274e-16
CL4941.Contig1_All	6.08	12.496	1.04266	4.66126e-60	3.00494e-60
CL14700.Contig2_All	3.196	6.583	1.04286	1.85028e-49	1.36345e-49
CL451.Contig4_All	1	2.073	1.04305	1.19215e-06	2.38233e-06
Unigene18506_All	2.226	4.583	1.04316	1.50342e-13	2.25486e-13
CL5475.Contig10_All	0.613	1.263	1.04323	3.06942e-06	6.28355e-06
CL11366.Contig2_All	2.16	4.426	1.04354	1.35929e-13	2.03598e-13
CL10870.Contig2_All	6.77	13.946	1.04382	1.44014e-95	6.47248e-96
CL1465.Contig6_All	1.07	2.21	1.04387	5.83772e-06	1.21738e-05
Unigene10476_All	0.446	0.92	1.04391	3.43226e-05	7.54732e-05
Unigene9148_All	1.036	2.14	1.044	3.62177e-29	3.69856e-29
CL7430.Contig1_All	10.66	21.96	1.04406	3.87589e-198	8.84701e-199
CL6763.Contig2_All	0.663	1.376	1.04414	0.000107727	0.000246787
CL7165.Contig3_All	3.783	7.776	1.0442	5.28888e-24	6.04085e-24
CL7994.Contig1_All	3.023	6.216	1.04421	2.50555e-11	4.0593e-11
Unigene15034_All	0.786	1.636	1.04438	0.000420901	0.00101654
CL918.Contig4_All	0.99	2.033	1.04443	8.54528e-13	1.31397e-12
CL2443.Contig10_All	3.56	7.36	1.04445	1.99746e-68	1.17e-68
CL10640.Contig1_All	9.97	20.55	1.04454	1.98041e-27	2.09982e-27
Unigene26030_All	14.846	30.66	1.0446	8.0412e-140	2.56173e-140
CL3340.Contig1_All	4.11	8.44	1.04493	6.77979e-12	1.07551e-11
Unigene11977_All	1.07	2.193	1.04497	8.77525e-29	9.03693e-29
Unigene22434_All	2.553	5.27	1.04533	1.08828e-28	1.12301e-28
Unigene12623_All	1.036	2.14	1.04546	4.00235e-17	5.41585e-17
CL2441.Contig2_All	0.926	1.936	1.04552	2.30787e-05	5.00922e-05
CL704.Contig6_All	3.173	6.563	1.04556	1.69308e-12	2.63041e-12
Unigene6651_All	5.273	10.916	1.04565	1.37084e-16	1.8802e-16
Unigene4031_All	1.13	2.346	1.04583	1.72253e-12	2.67718e-12
Unigene7135_All	2.806	5.8	1.04583	6.38089e-44	5.08483e-44
CL3371.Contig4_All	0.476	0.99	1.04592	1.04408e-06	2.0788e-06
CL4984.Contig3_All	2.796	5.773	1.04598	4.01917e-54	2.78674e-54
Unigene4975_All	0.216	0.453	1.046	7.24781e-05	0.000163571
CL1508.Contig42_All	1.043	2.166	1.04606	5.50318e-12	8.70236e-12
CL2027.Contig1_All	16.583	34.266	1.04608	2.16783e-305	3.10708e-306
CL8677.Contig2_All	4.216	8.73	1.04614	1.15659e-15	1.62921e-15
Unigene153_All	1.033	2.123	1.0463	5.64322e-09	1.00378e-08
CL12212.Contig2_All	13.816	28.556	1.04641	2.72723e-211	5.82212e-212
CL12688.Contig2_All	1.84	3.776	1.04641	4.73876e-20	5.93635e-20
Unigene45807_All	3.23	6.73	1.04668	1.63485e-31	1.59759e-31
CL7683.Contig5_All	3.696	7.65	1.04674	1.04223e-26	1.12201e-26
CL905.Contig8_All	1.486	3.05	1.04692	7.47628e-21	9.17699e-21
CL1967.Contig4_All	4.256	8.786	1.047	3.56045e-38	3.10941e-38
Unigene80452_All	1.22	2.513	1.04702	1.44516e-06	2.89916e-06
CL3023.Contig9_All	7.096	14.62	1.04707	7.32431e-11	1.2071e-10
CL14924.Contig5_All	1.06	2.19	1.04715	3.1757e-12	4.98068e-12
CL1068.Contig12_All	0.303	0.63	1.04717	5.65548e-05	0.000126312
CL5549.Contig1_All	0.96	1.996	1.04737	1.03235e-09	1.77903e-09
Unigene35885_All	1.33	2.723	1.0474	1.41785e-07	2.69169e-07
Unigene13909_All	0.703	1.453	1.0474	0.000119876	0.000275567
CL6191.Contig1_All	0.53	1.1	1.0474	0.000119876	0.000275567
CL13354.Contig1_All	1.593	3.256	1.04749	4.88302e-05	0.00010849
CL5219.Contig1_All	16.466	34.023	1.04783	0	0
CL7361.Contig6_All	2.023	4.19	1.04784	3.36977e-46	2.59767e-46
Unigene32521_All	8.02	16.526	1.04798	6.75016e-42	5.54616e-42
Unigene42124_All	0.596	1.236	1.04805	1.15261e-08	2.07919e-08
CL14803.Contig7_All	0.583	1.203	1.04825	2.15731e-06	4.38059e-06
CL282.Contig10_All	0.86	1.776	1.04828	3.52136e-25	3.91699e-25
CL1710.Contig2_All	1.793	3.71	1.04839	1.05703e-17	1.4064e-17
CL13609.Contig1_All	0.823	1.696	1.04848	0.00085619	0.00213786
CL2076.Contig8_All	1.06	2.183	1.04856	3.12105e-05	6.83359e-05
Unigene12981_All	1.613	3.33	1.04873	9.92606e-29	1.02337e-28
CL10035.Contig2_All	1.13	2.33	1.049	5.47035e-08	1.0168e-07
Unigene13309_All	1.813	3.773	1.04918	9.34465e-16	1.31215e-15
CL6223.Contig6_All	402.246	833.093	1.04919	0	0
CL6085.Contig3_All	2.866	5.866	1.04922	6.59026e-09	1.1755e-08
CL7003.Contig2_All	0.62	1.283	1.04937	5.79149e-07	1.13732e-06
Unigene11436_All	0.943	1.943	1.0494	6.30783e-06	1.31758e-05
CL10254.Contig2_All	0.96	1.976	1.04958	6.95513e-08	1.30036e-07
Unigene42754_All	7.803	16.166	1.04963	3.68392e-111	1.44509e-111
CL4550.Contig3_All	0.853	1.793	1.04971	1.5513e-05	3.32248e-05
Unigene43047_All	13.086	27.043	1.04974	1.14141e-83	5.72052e-84
CL305.Contig3_All	0.73	1.51	1.04976	5.86013e-41	4.88704e-41
Unigene39403_All	0.836	1.73	1.04982	0.000171129	0.000397905
CL1342.Contig4_All	0.406	0.846	1.05001	0.000111544	0.000255902
CL4471.Contig3_All	6.046	12.52	1.05009	7.64089e-28	8.03034e-28
Unigene339_All	2.22	4.61	1.05019	2.42331e-17	3.26035e-17
CL422.Contig40_All	1.523	3.166	1.05062	1.44022e-48	1.07338e-48
Unigene4784_All	49.516	102.513	1.05087	0	0
Unigene36413_All	3.61	7.433	1.05095	2.84746e-15	4.0553e-15
Unigene15274_All	0.5	1.03	1.05105	0.000628475	0.0015458
Unigene43993_All	1.27	2.633	1.05109	5.95172e-05	0.00013333
Unigene11588_All	0.933	1.95	1.05111	2.39898e-50	1.74629e-50
Unigene898_All	4.063	8.426	1.05115	9.93605e-26	1.09205e-25
CL3182.Contig6_All	1.276	2.64	1.05134	8.99958e-12	1.43388e-11
Unigene22065_All	1.473	3.06	1.05149	2.17349e-12	3.38903e-12
CL9648.Contig6_All	3.093	6.42	1.05153	5.2339e-76	2.8371e-76
CL9285.Contig1_All	4.323	8.93	1.05154	3.53829e-20	4.41931e-20
CL464.Contig2_All	0.92	1.906	1.05158	2.21808e-11	3.5872e-11
CL3264.Contig2_All	1.25	2.59	1.0517	5.65838e-15	8.12755e-15
CL575.Contig25_All	1.753	3.646	1.05186	1.91315e-21	2.31508e-21
Unigene22227_All	11.04	22.916	1.0521	4.37034e-121	1.58534e-121
Unigene14093_All	1.38	2.87	1.05212	2.40599e-07	4.62042e-07
CL7758.Contig1_All	3.216	6.676	1.05217	2.32854e-16	3.21347e-16
Unigene21895_All	0.663	1.383	1.05222	1.92291e-09	3.35224e-09
Unigene842_All	7.76	16.126	1.0523	6.97153e-24	7.98549e-24
Unigene429_All	106.593	220.85	1.05233	0	0
CL14060.Contig1_All	3.19	6.606	1.05238	3.07927e-34	2.86672e-34
CL5605.Contig11_All	0.583	1.216	1.05239	1.90851e-10	3.19389e-10
CL8907.Contig4_All	1.87	3.863	1.05245	8.10148e-29	8.33759e-29
CL3017.Contig3_All	0.676	1.396	1.05256	0.000243474	0.000575197
CL11137.Contig6_All	0.643	1.33	1.0527	2.07186e-07	3.96797e-07
CL4954.Contig1_All	0.95	1.973	1.05286	4.18801e-08	7.7463e-08
CL7168.Contig1_All	2.286	4.736	1.05307	2.9738e-24	3.37693e-24
CL14748.Contig2_All	0.443	0.92	1.05342	0.000225532	0.000530858
CL1480.Contig8_All	0.54	1.13	1.05366	9.71516e-12	1.54993e-11
CL2878.Contig6_All	0.823	1.723	1.05368	0.000106835	0.000244701
CL5762.Contig6_All	5.48	11.383	1.05384	8.40841e-46	6.52038e-46
CL5692.Contig5_All	1.416	2.946	1.05397	1.50575e-12	2.33501e-12
Unigene33518_All	1.223	2.546	1.05406	1.51771e-05	3.24881e-05
Unigene42808_All	0.55	1.136	1.05406	0.000291169	0.000691881
CL7345.Contig5_All	0.353	0.743	1.05406	0.000561574	0.00137076
Unigene18934_All	1.566	3.24	1.05408	9.94444e-11	1.64651e-10
CL14213.Contig12_All	1.356	2.83	1.0541	1.08319e-14	1.5687e-14
CL3308.Contig3_All	1.15	2.386	1.05426	5.46894e-12	8.64686e-12
CL1806.Contig1_All	7.64	15.873	1.05438	2.40723e-70	1.38178e-70
CL14779.Contig20_All	1.716	3.563	1.05446	6.98269e-34	6.5407e-34
Unigene18336_All	0.423	0.883	1.05472	0.000714568	0.00176834
CL2118.Contig3_All	5.686	11.76	1.05482	1.18528e-25	1.30458e-25
CL2149.Contig10_All	0.553	1.166	1.05501	1.87535e-06	3.79166e-06
Unigene70_All	0.796	1.636	1.05517	0.000348277	0.000836372
Unigene29344_All	16.543	34.36	1.05527	4.11195e-135	1.35085e-135
CL700.Contig5_All	2.443	5.08	1.05528	1.34289e-21	1.61927e-21
Unigene8697_All	0.49	1.023	1.05538	1.31808e-08	2.38522e-08
CL11118.Contig2_All	8.146	16.94	1.05546	1.2834e-69	7.4234e-70
Unigene26148_All	0.966	2	1.05549	1.18475e-10	1.96736e-10
CL3185.Contig7_All	0.526	1.106	1.05553	0.000148242	0.000343075
CL13585.Contig3_All	1.113	2.31	1.0557	2.96737e-35	2.7167e-35
CL4816.Contig3_All	0.24	0.496	1.05579	1.0399e-07	1.96082e-07
CL4517.Contig2_All	3.853	7.993	1.05582	6.16129e-12	9.75879e-12
CL1344.Contig1_All	1.726	3.603	1.05593	3.93832e-29	4.02606e-29
CL9408.Contig1_All	31.543	65.56	1.05604	7.22611e-135	2.37769e-135
CL4493.Contig3_All	12.963	26.996	1.05605	1.90077e-130	6.45561e-131
CL13600.Contig1_All	1.786	3.706	1.0561	2.05461e-18	2.68523e-18
CL13940.Contig2_All	2.46	5.11	1.05649	9.07518e-11	1.49993e-10
Unigene28274_All	0.956	1.97	1.05649	0.000176369	0.0004104
CL5059.Contig5_All	2.246	4.673	1.05651	1.15779e-16	1.58517e-16
Unigene83529_All	4.453	9.223	1.05652	2.16845e-10	3.63497e-10
CL7874.Contig3_All	0.706	1.476	1.0568	0.000248631	0.000588075
CL8851.Contig1_All	0.733	1.533	1.05687	6.74554e-11	1.11049e-10
Unigene21925_All	1.483	3.083	1.05699	1.60666e-12	2.49438e-12
Unigene9680_All	0.586	1.216	1.05707	2.3649e-10	3.96916e-10
CL3835.Contig2_All	1.743	3.636	1.05726	9.40786e-19	1.21755e-18
CL12381.Contig1_All	15.833	32.88	1.05734	6.76166e-84	3.38028e-84
Unigene28718_All	0.443	0.913	1.05738	0.000415297	0.00100205
CL11383.Contig1_All	8.323	17.326	1.05745	5.53729e-35	5.09133e-35
CL1114.Contig1_All	1.18	2.453	1.05752	1.17419e-14	1.70255e-14
CL14315.Contig3_All	3.546	7.413	1.05753	1.72855e-42	1.40768e-42
CL2744.Contig3_All	4.333	9.013	1.05754	5.97505e-54	4.15132e-54
CL5398.Contig2_All	0.3	0.626	1.05772	7.66508e-07	1.51387e-06
Unigene10148_All	0.766	1.596	1.05785	6.25959e-06	1.30713e-05
Unigene25331_All	0.923	1.92	1.05789	5.26308e-10	8.95681e-10
Unigene32377_All	1.72	3.576	1.05798	8.05851e-09	1.44352e-08
CL5414.Contig2_All	1.193	2.476	1.05807	1.95861e-07	3.74789e-07
Unigene44423_All	4.42	9.203	1.05808	1.71957e-45	1.33944e-45
CL6193.Contig1_All	2.35	4.923	1.05835	8.9125e-25	9.99888e-25
CL2502.Contig4_All	0.64	1.336	1.05844	0.000435551	0.0010545
Unigene31691_All	4.726	9.89	1.05845	2.38978e-51	1.71782e-51
CL3542.Contig1_All	3.293	6.863	1.05871	4.24233e-13	6.45936e-13
CL277.Contig4_All	1.136	2.366	1.05889	7.29853e-10	1.24949e-09
CL2380.Contig3_All	1.643	3.436	1.05892	1.15312e-07	2.1811e-07
CL770.Contig2_All	57.223	119.14	1.059	0	0
CL6622.Contig1_All	16.703	34.806	1.05931	3.01038e-291	4.54634e-292
CL3573.Contig1_All	242.56	504.663	1.05934	0	0
CL3947.Contig2_All	1.69	3.53	1.05936	2.40802e-05	5.23197e-05
Unigene13642_All	0.55	1.136	1.05941	1.29567e-06	2.5943e-06
CL4029.Contig4_All	6.43	13.406	1.05961	2.1028e-116	7.89848e-117
CL7505.Contig3_All	4.55	9.49	1.05964	1.79344e-15	2.53983e-15
CL2557.Contig1_All	4.756	9.966	1.05964	8.16764e-15	1.17889e-14
CL14626.Contig2_All	0.223	0.46	1.05969	1.52276e-05	3.25996e-05
CL12422.Contig1_All	0.673	1.41	1.06	1.02954e-06	2.04934e-06
CL6588.Contig3_All	9.85	20.526	1.06	6.57076e-100	2.84491e-100
CL952.Contig3_All	0.513	1.073	1.06007	6.4037e-06	1.33849e-05
CL2050.Contig5_All	1.78	3.703	1.0603	2.10324e-13	3.1706e-13
CL449.Contig152_All	0.493	1.033	1.06032	8.79279e-05	0.000199405
Unigene35392_All	1.936	4.033	1.06032	2.18377e-13	3.29354e-13
Unigene31969_All	0.986	2.053	1.0604	1.26876e-08	2.29414e-08
CL6430.Contig2_All	0.363	0.73	1.06056	0.000170271	0.000395873
CL10452.Contig1_All	4.926	10.266	1.06075	5.97776e-42	4.90712e-42
Unigene5234_All	0.363	0.763	1.06115	0.000397395	0.000957801
CL1909.Contig1_All	6.26	13.083	1.06116	1.33558e-104	5.55033e-105
CL15172.Contig3_All	1.796	3.746	1.06118	1.31686e-27	1.391e-27
Unigene43445_All	1.723	3.58	1.0612	0.000594508	0.00145334
CL4959.Contig1_All	3.28	6.86	1.06147	1.61028e-29	1.63238e-29
CL1887.Contig1_All	53.106	110.923	1.06148	0	0
Unigene46118_All	7.726	16.143	1.06153	2.44534e-82	1.24076e-82
Unigene35572_All	0.593	1.243	1.06179	3.7753e-10	6.38548e-10
Unigene13662_All	1.39	2.906	1.0619	1.09768e-09	1.89317e-09
CL9175.Contig3_All	0.35	0.743	1.06218	0.00067701	0.0016731
Unigene21693_All	0.473	0.99	1.06222	5.59337e-09	9.94711e-09
Unigene22491_All	7.076	14.82	1.06225	7.31921e-15	1.05476e-14
CL1890.Contig2_All	158.473	330.563	1.06244	0	0
CL14969.Contig3_All	3.456	7.216	1.06269	1.66149e-43	1.3323e-43
Unigene13446_All	2.603	5.436	1.06273	5.39448e-30	5.42217e-30
CL15144.Contig12_All	0.613	1.283	1.06281	1.08706e-13	1.62279e-13
CL7712.Contig1_All	12.57	26.183	1.06304	7.08686e-105	2.93813e-105
CL9498.Contig2_All	1.97	4.106	1.06305	1.90608e-07	3.64514e-07
Unigene6379_All	0.303	0.62	1.06307	3.57701e-12	5.61956e-12
Unigene22389_All	6.23	13.043	1.06334	2.92727e-76	1.58298e-76
Unigene38823_All	0.52	1.093	1.06334	0.000707828	0.00175131
Unigene62853_All	2.31	4.81	1.06341	1.18075e-05	2.51083e-05
Unigene42199_All	312.233	652.55	1.06345	0	0
CL8211.Contig3_All	0.876	1.826	1.06346	0.000409575	0.000987865
CL7611.Contig1_All	1.95	4.053	1.06393	6.29664e-12	9.97608e-12
Unigene5730_All	0.97	2.026	1.06393	1.1093e-19	1.40344e-19
CL2061.Contig4_All	0.34	0.713	1.06399	9.54067e-06	2.01433e-05
CL5761.Contig3_All	0.656	1.363	1.06401	1.22445e-05	2.60534e-05
CL5051.Contig1_All	28.953	60.55	1.06402	1.72043e-219	3.52346e-220
CL8489.Contig3_All	4.906	10.223	1.06404	6.58259e-122	2.37466e-122
CL5511.Contig6_All	1.253	2.613	1.06438	2.05948e-09	3.59432e-09
CL3136.Contig19_All	1.226	2.586	1.06442	8.03176e-15	1.15898e-14
Unigene45786_All	1.426	2.996	1.06459	3.62054e-06	7.45178e-06
Unigene36385_All	0.596	1.263	1.06463	0.000910948	0.00227798
CL3078.Contig5_All	0.306	0.65	1.06467	7.11328e-09	1.27107e-08
Unigene25646_All	3.13	6.546	1.06469	1.06747e-15	1.5019e-15
Unigene29133_All	68.12	142.31	1.06474	2.48719e-278	3.94763e-279
CL730.Contig3_All	0.17	0.35	1.06485	0.000758553	0.00188178
CL14705.Contig1_All	1.256	2.643	1.06495	1.20588e-08	2.17725e-08
Unigene13906_All	1.123	2.35	1.06499	1.12136e-47	8.46579e-48
CL777.Contig3_All	3.363	7.04	1.0651	1.51311e-34	1.40164e-34
CL10106.Contig2_All	1.376	2.876	1.0652	4.34695e-09	7.69946e-09
CL3635.Contig2_All	2.883	6.056	1.06525	7.3471e-28	7.71863e-28
Unigene641_All	1.693	3.546	1.06534	7.29268e-17	9.93601e-17
CL834.Contig30_All	0.803	1.68	1.06543	1.44908e-19	1.8389e-19
CL3166.Contig2_All	0.75	1.563	1.06544	3.0954e-06	6.33845e-06
Unigene5980_All	0.89	1.87	1.0655	2.45491e-06	4.99676e-06
CL3140.Contig2_All	41.64	87.086	1.06551	0	0
Unigene11003_All	0.293	0.62	1.06563	5.13083e-05	0.000114116
CL9804.Contig2_All	0.753	1.586	1.06565	7.37677e-05	0.000166541
Unigene23102_All	1.036	2.196	1.06565	0.000845773	0.00211125
Unigene9552_All	2.136	4.463	1.06565	2.01594e-37	1.78061e-37
CL4867.Contig2_All	10.2	21.353	1.06566	1.92487e-38	1.67356e-38
Unigene13300_All	2.463	5.16	1.06579	1.77733e-15	2.51675e-15
Unigene5074_All	2.293	4.816	1.0659	1.86094e-18	2.42949e-18
Unigene36050_All	6.033	12.626	1.06599	1.24476e-31	1.21372e-31
Unigene32785_All	2.833	5.936	1.06613	4.71257e-12	7.4401e-12
CL4946.Contig5_All	1.463	3.023	1.06628	6.5353e-08	1.22042e-07
CL6193.Contig3_All	2.4	5.016	1.06641	7.01938e-16	9.82467e-16
CL3681.Contig2_All	1.143	2.39	1.06653	9.70084e-10	1.67035e-09
CL4533.Contig3_All	3.546	7.433	1.06661	7.96605e-23	9.33996e-23
CL6362.Contig2_All	4.133	8.663	1.06667	1.82727e-27	1.93624e-27
Unigene291_All	0.833	1.75	1.06674	6.02947e-11	9.90766e-11
CL3076.Contig3_All	2.263	4.73	1.06682	1.95438e-23	2.26089e-23
Unigene7364_All	3.486	7.333	1.06695	1.22542e-69	7.08649e-70
Unigene25369_All	2.223	4.64	1.06696	4.53508e-32	4.38538e-32
CL13632.Contig2_All	2.313	4.85	1.06702	9.88219e-08	1.85988e-07
Unigene36187_All	11.706	24.546	1.06711	1.98914e-188	4.76876e-189
Unigene38769_All	1	2.096	1.06719	3.29971e-32	3.18297e-32
CL4132.Contig1_All	12.08	25.29	1.06721	3.60042e-73	2.00529e-73
CL3858.Contig3_All	1.156	2.403	1.06737	6.51946e-05	0.000146592
Unigene3600_All	1.78	3.743	1.06741	7.28303e-36	6.59783e-36
CL13511.Contig1_All	1.263	2.646	1.06746	3.29426e-09	5.79932e-09
CL8888.Contig4_All	2.413	5.066	1.06762	1.01685e-53	7.08302e-54
Unigene35770_All	1.96	4.106	1.06764	7.91093e-12	1.25829e-11
Unigene29020_All	0.693	1.47	1.06769	2.16746e-12	3.37957e-12
Unigene10713_All	5.446	11.423	1.06782	2.81539e-80	1.45955e-80
Unigene18920_All	0.623	1.296	1.06801	0.000352699	0.00084733
CL5743.Contig6_All	0.643	1.366	1.06801	2.93587e-06	6.00012e-06
Unigene26042_All	10.493	22.01	1.06825	8.47067e-82	4.3267e-82
CL13479.Contig2_All	17.81	37.293	1.06835	7.72942e-128	2.67416e-128
Unigene29060_All	7.316	15.33	1.06835	1.32424e-134	4.36587e-135
Unigene42876_All	1.183	2.453	1.06838	3.5996e-09	6.34947e-09
CL2059.Contig1_All	5.05	10.633	1.06841	1.88181e-151	5.56805e-152
Unigene19030_All	7.276	15.276	1.0685	5.28256e-54	3.66825e-54
CL2212.Contig9_All	2.376	4.996	1.06861	5.54242e-20	6.95421e-20
CL14004.Contig34_All	3.796	7.983	1.0687	6.55452e-77	3.51865e-77
CL3131.Contig4_All	0.353	0.753	1.06873	2.44897e-07	4.70423e-07
CL2100.Contig3_All	2.5	5.256	1.06884	1.40203e-20	1.73305e-20
CL5984.Contig1_All	1.38	2.893	1.06889	1.82411e-12	2.83697e-12
CL4202.Contig10_All	0.85	1.783	1.06891	7.52798e-11	1.24117e-10
CL1882.Contig2_All	5.65	11.85	1.069	2.46224e-62	1.54562e-62
CL5650.Contig2_All	0.613	1.283	1.06907	5.91314e-07	1.16194e-06
CL454.Contig1_All	0.73	1.51	1.06913	1.2528e-08	2.26466e-08
CL997.Contig3_All	6.583	13.793	1.06916	1.30642e-80	6.75182e-81
CL5966.Contig2_All	0.65	1.36	1.06916	3.10393e-06	6.35609e-06
CL2925.Contig7_All	1.11	2.333	1.0692	1.13437e-18	1.47175e-18
CL314.Contig5_All	0.72	1.513	1.06926	8.61914e-13	1.32554e-12
Unigene4351_All	1.013	2.123	1.06934	2.89927e-08	5.32129e-08
CL10857.Contig1_All	109.94	230.403	1.06935	0	0
CL14610.Contig2_All	0.576	1.21	1.06939	3.37868e-07	6.54909e-07
CL4643.Contig1_All	2.476	5.166	1.06946	4.62679e-56	3.1287e-56
CL7134.Contig1_All	7.286	15.266	1.06953	1.48342e-43	1.18856e-43
CL6184.Contig3_All	1.233	2.583	1.06958	1.11066e-06	2.21505e-06
CL7294.Contig4_All	2.076	4.346	1.06971	2.7057e-16	3.73989e-16
CL15087.Contig4_All	1.646	3.456	1.06976	9.17179e-94	4.18451e-94
CL4671.Contig8_All	2.15	4.486	1.06978	2.41402e-31	2.3654e-31
CL8022.Contig2_All	5.463	11.483	1.06999	3.16937e-83	1.59409e-83
CL3136.Contig3_All	0.61	1.28	1.07005	2.64617e-05	5.76165e-05
CL3971.Contig3_All	0.593	1.243	1.07032	6.4314e-05	0.000144525
CL2987.Contig1_All	12.69	26.673	1.07032	6.7081e-178	1.70711e-178
CL12647.Contig1_All	51.9	108.96	1.07044	0	0
CL5137.Contig2_All	0.356	0.763	1.07051	3.79959e-10	6.42714e-10
Unigene29129_All	5.7	11.953	1.07073	9.20481e-64	5.67529e-64
CL10220.Contig4_All	1.096	2.29	1.07074	5.03001e-09	8.9293e-09
CL9003.Contig5_All	0.496	1.05	1.07075	3.58427e-07	6.95542e-07
CL14416.Contig2_All	1.973	4.136	1.07079	5.71243e-18	7.54964e-18
Unigene11683_All	0.393	0.82	1.07084	2.20586e-06	4.48115e-06
Unigene18529_All	0.936	1.973	1.07089	1.68027e-08	3.0526e-08
Unigene25486_All	0.58	1.226	1.07089	1.32766e-05	2.83127e-05
CL6084.Contig1_All	0.4	0.843	1.07102	0.00015194	0.000351973
CL1893.Contig1_All	4.546	9.563	1.0711	5.90172e-185	1.44231e-185
CL12989.Contig1_All	0.53	1.11	1.07112	0.000796529	0.00198254
CL449.Contig80_All	1.526	3.226	1.07123	2.80773e-110	1.1096e-110
CL1087.Contig5_All	1.286	2.706	1.07133	0.000343139	0.000821045
Unigene14423_All	0.633	1.333	1.07153	9.57417e-13	1.47477e-12
CL14952.Contig1_All	0.566	1.206	1.0716	3.84219e-05	8.47676e-05
CL7692.Contig2_All	5.096	10.686	1.07176	1.34409e-69	7.77691e-70
Unigene32180_All	1.063	2.213	1.07185	3.84421e-13	5.84691e-13
CL666.Contig7_All	0.373	0.773	1.07207	0.000304336	0.000723852
CL14242.Contig39_All	1.223	2.583	1.07223	9.35692e-08	1.75941e-07
CL812.Contig15_All	0.38	0.806	1.07243	0.000172092	0.000400207
Unigene25265_All	2.703	5.666	1.07243	9.75072e-25	1.09471e-24
CL5303.Contig3_All	0.703	1.47	1.07251	1.72152e-05	3.70056e-05
CL969.Contig1_All	0.663	1.393	1.07254	9.14339e-09	1.64155e-08
CL2171.Contig4_All	2.366	4.993	1.07256	3.06266e-13	4.64236e-13
CL4382.Contig5_All	2.36	4.963	1.07258	1.78399e-09	3.10665e-09
CL14191.Contig1_All	0.756	1.59	1.0726	3.76984e-06	7.76904e-06
Unigene21642_All	1.55	3.24	1.07279	2.48142e-10	4.16801e-10
Unigene5713_All	1.873	3.953	1.07297	1.56978e-17	2.10001e-17
CL5820.Contig4_All	1.08	2.286	1.07307	6.49973e-14	9.63297e-14
CL15148.Contig4_All	0.676	1.42	1.07308	6.29857e-22	7.53399e-22
CL4874.Contig4_All	1.496	3.146	1.07308	3.74143e-30	3.75073e-30
Unigene8396_All	0.986	2.083	1.07316	2.74614e-12	4.29725e-12
Unigene28701_All	0.68	1.436	1.07325	2.01569e-06	4.08644e-06
Unigene12449_All	0.77	1.626	1.07329	1.31528e-15	1.85519e-15
Unigene22436_All	1.633	3.42	1.07331	1.58295e-08	2.87366e-08
Unigene12445_All	3.513	7.386	1.07335	1.58158e-32	1.5175e-32
CL5303.Contig1_All	6.083	12.83	1.07374	5.23178e-47	3.98795e-47
Unigene35582_All	6.256	13.163	1.07381	6.47906e-110	2.56947e-110
CL10868.Contig2_All	0.973	2.02	1.07399	2.74263e-31	2.69069e-31
Unigene13501_All	0.936	1.983	1.07401	9.12099e-14	1.35841e-13
CL14162.Contig3_All	1.883	3.96	1.07403	1.12409e-08	2.02581e-08
CL6455.Contig11_All	0.8	1.7	1.07405	8.55387e-15	1.23545e-14
CL13967.Contig4_All	0.476	1.003	1.07408	3.78304e-06	7.79695e-06
CL2618.Contig6_All	0.29	0.613	1.07418	4.0906e-06	8.44229e-06
CL14796.Contig2_All	0.223	0.476	1.07449	3.13594e-07	6.06283e-07
CL7721.Contig1_All	1.91	4.02	1.07454	6.91369e-09	1.23401e-08
CL13727.Contig2_All	1.303	2.74	1.07473	1.94627e-10	3.25804e-10
Unigene31623_All	0.726	1.54	1.07486	3.24763e-06	6.66675e-06
Unigene10100_All	0.226	0.48	1.0749	0.000784352	0.0019483
CL9353.Contig3_All	1.24	2.613	1.07499	5.05309e-14	7.46656e-14
CL2643.Contig11_All	1.84	3.87	1.07502	1.46939e-39	1.25453e-39
CL5720.Contig6_All	16.123	33.873	1.07503	1.64771e-114	6.28695e-115
Unigene35409_All	0.326	0.666	1.07532	3.65772e-07	7.1001e-07
Unigene7648_All	0.786	1.673	1.07533	3.53565e-09	6.23416e-09
CL724.Contig15_All	4.503	9.506	1.0754	6.75224e-32	6.55223e-32
CL8637.Contig4_All	0.463	0.963	1.07548	1.9588e-06	3.96779e-06
CL1063.Contig1_All	1.846	3.886	1.07552	1.91832e-23	2.21859e-23
CL128.Contig4_All	1.04	2.176	1.07553	4.17604e-12	6.57684e-12
CL8268.Contig4_All	1.403	2.966	1.07559	3.73341e-11	6.08788e-11
CL11649.Contig1_All	3.886	8.196	1.07578	3.3069e-54	2.28931e-54
CL3255.Contig2_All	1.033	2.173	1.07613	3.26404e-15	4.65532e-15
CL2333.Contig5_All	0.216	0.46	1.07643	0.000411791	0.000993375
CL3474.Contig4_All	3.06	6.476	1.0766	7.9851e-31	7.90761e-31
CL7899.Contig1_All	0.863	1.803	1.07684	5.82436e-08	1.08384e-07
Unigene3479_All	0.863	1.833	1.0769	2.66031e-12	4.16057e-12
Unigene35141_All	1.22	2.58	1.07692	2.06181e-13	3.10605e-13
CL8881.Contig4_All	6.253	13.21	1.07695	1.50725e-114	5.74826e-115
Unigene21650_All	0.72	1.536	1.07705	5.64043e-09	1.00327e-08
CL8781.Contig2_All	2.793	5.9	1.07706	2.78658e-27	2.96301e-27
CL5868.Contig4_All	1.256	2.656	1.0771	2.18341e-09	3.81458e-09
CL4309.Contig2_All	6.163	13.02	1.0773	1.29638e-109	5.15753e-110
CL14693.Contig5_All	0.25	0.52	1.07738	2.18388e-05	4.73203e-05
CL8298.Contig3_All	1.103	2.33	1.07743	7.25915e-14	1.0773e-13
CL3485.Contig4_All	2.876	6.066	1.07779	4.02148e-26	4.38528e-26
CL1370.Contig1_All	5.103	10.78	1.0779	5.23516e-49	3.8819e-49
Unigene36057_All	10.216	21.576	1.07794	7.73475e-55	5.31344e-55
Unigene361_All	0.653	1.38	1.07814	6.72883e-08	1.25739e-07
CL9733.Contig6_All	0.536	1.133	1.07823	4.949e-07	9.66879e-07
CL5114.Contig1_All	0.736	1.54	1.07828	2.95996e-08	5.43486e-08
Unigene42525_All	1.53	3.236	1.07841	8.10795e-20	1.02202e-19
Unigene42477_All	3.103	6.52	1.07844	8.16583e-97	3.62954e-97
CL449.Contig110_All	0.573	1.22	1.07856	0.000574375	0.00140276
CL2621.Contig3_All	141.963	299.853	1.07857	0	0
CL3837.Contig5_All	1.43	3.043	1.0786	1.49108e-09	2.58776e-09
CL234.Contig1_All	14.126	29.863	1.07893	1.89493e-146	5.78419e-147
Unigene6714_All	1.14	2.416	1.07906	1.06884e-08	1.92498e-08
CL3431.Contig5_All	4.66	9.836	1.07915	3.18992e-37	2.82598e-37
CL6866.Contig9_All	0.9	1.906	1.07916	1.85707e-05	4.00492e-05
CL8525.Contig1_All	2.303	4.866	1.07922	2.25556e-11	3.64873e-11
Unigene8564_All	1.03	2.17	1.07925	4.11334e-05	9.10207e-05
CL9617.Contig2_All	2.806	5.923	1.07958	1.47757e-34	1.36849e-34
CL449.Contig128_All	0.703	1.49	1.07987	0.000133981	0.000309034
Unigene6881_All	0.523	1.11	1.07989	0.000587715	0.00143611
CL2010.Contig2_All	20.843	43.913	1.07992	6.71796e-136	2.19394e-136
Unigene14361_All	1.06	2.223	1.0801	1.44258e-12	2.23626e-12
Unigene7302_All	0.633	1.346	1.08011	3.38863e-11	5.5168e-11
CL8212.Contig1_All	5.156	10.886	1.08013	2.0649e-38	1.79639e-38
CL515.Contig6_All	0.816	1.726	1.08015	3.40162e-43	2.74096e-43
CL6962.Contig1_All	0.536	1.13	1.08036	1.56441e-07	2.97527e-07
CL3976.Contig7_All	2.89	6.053	1.08041	5.08406e-34	4.7491e-34
CL3110.Contig6_All	0.49	1.04	1.08041	1.42516e-16	1.95599e-16
CL8316.Contig1_All	4.746	10.04	1.08047	4.2005e-72	2.36563e-72
CL4668.Contig5_All	0.883	1.866	1.08049	3.50649e-06	7.20948e-06
Unigene3525_All	3.786	8.023	1.08052	1.42418e-59	9.24339e-60
CL875.Contig3_All	3.706	7.776	1.08055	1.8596e-26	2.01248e-26
Unigene6032_All	0.396	0.843	1.08072	0.000961815	0.00240883
Unigene22147_All	0.59	1.25	1.08076	3.7989e-05	8.37869e-05
CL14944.Contig3_All	1.18	2.503	1.08095	9.61272e-21	1.18337e-20
CL5966.Contig3_All	0.573	1.21	1.08124	0.000115175	0.000264428
CL5202.Contig16_All	0.513	1.093	1.08129	1.08616e-07	2.05198e-07
CL10074.Contig1_All	3.55	7.493	1.08155	1.20314e-34	1.11291e-34
CL1840.Contig6_All	0.373	0.793	1.08169	0.000466002	0.00113161
Unigene23050_All	0.43	0.91	1.08174	0.000376047	0.00090511
CL10605.Contig2_All	5.183	10.976	1.0818	9.50791e-29	9.79906e-29
CL8158.Contig1_All	1.773	3.756	1.08183	3.77863e-16	5.24327e-16
CL2761.Contig4_All	1.936	4.106	1.08196	5.64986e-39	4.86526e-39
Unigene28704_All	2.28	4.84	1.08205	1.38542e-08	2.50909e-08
Unigene22183_All	33.09	70.106	1.08213	0	0
CL787.Contig2_All	1.616	3.413	1.0822	3.66673e-15	5.23858e-15
CL11957.Contig1_All	84.713	179.11	1.08223	2.21629e-202	4.95445e-203
Unigene8747_All	0.833	1.76	1.08229	3.373e-21	4.10623e-21
CL7145.Contig5_All	0.63	1.333	1.08232	3.21608e-07	6.22045e-07
CL5733.Contig3_All	0.423	0.893	1.08239	0.000796757	0.00198313
CL3136.Contig8_All	0.706	1.513	1.0825	4.56478e-13	6.9575e-13
CL1228.Contig11_All	1.643	3.493	1.08255	1.36034e-19	1.72527e-19
CL14426.Contig11_All	0.336	0.71	1.08258	0.00055589	0.00135653
CL12626.Contig2_All	0.6	1.263	1.0828	3.60096e-08	6.64063e-08
CL1695.Contig3_All	1.99	4.19	1.08285	2.59829e-20	3.23406e-20
CL1068.Contig8_All	1.573	3.323	1.08317	4.04313e-18	5.3233e-18
Unigene13714_All	2.876	6.12	1.0832	1.0719e-36	9.57661e-37
CL8150.Contig1_All	5.363	11.333	1.08325	7.74507e-52	5.53154e-52
Unigene9063_All	0.146	0.32	1.08342	0.000278882	0.000661904
CL2411.Contig2_All	1.116	2.36	1.08377	1.86654e-06	3.77344e-06
Unigene15070_All	2.453	5.2	1.08391	4.02751e-82	2.04827e-82
CL2366.Contig1_All	1.063	2.243	1.08402	1.82787e-09	3.18396e-09
Unigene41754_All	0.69	1.466	1.08405	2.86934e-10	4.83046e-10
CL11534.Contig2_All	30.22	63.963	1.08406	0	0
CL8805.Contig1_All	7.096	15.033	1.08408	2.13675e-77	1.14154e-77
CL6709.Contig5_All	5.78	12.223	1.08413	1.97296e-35	1.80113e-35
CL4178.Contig1_All	4.1	8.693	1.08418	1.81408e-106	7.41093e-107
Unigene5239_All	0.153	0.333	1.08428	0.000688077	0.00170111
Unigene10550_All	0.283	0.606	1.08428	0.000688077	0.00170111
Unigene22649_All	25.53	54.2	1.08429	6.93803e-218	1.43202e-218
Unigene22616_All	11.4	24.13	1.08431	7.56507e-77	4.06604e-77
CL3343.Contig5_All	0.973	2.066	1.08434	2.42565e-07	4.65861e-07
CL2298.Contig7_All	1.75	3.72	1.08453	6.23324e-17	8.47721e-17
CL11439.Contig2_All	4.97	10.51	1.08462	5.08556e-31	5.01602e-31
Unigene18474_All	1.476	3.143	1.08467	7.45007e-16	1.04341e-15
CL2771.Contig1_All	20.893	44.42	1.08472	8.83772e-196	2.04149e-196
Unigene32672_All	0.62	1.316	1.08476	0.000361193	0.000868234
CL574.Contig21_All	2.803	5.98	1.08487	1.72365e-16	2.37048e-16
CL373.Contig9_All	1.21	2.56	1.08489	6.46307e-05	0.000145264
Unigene4303_All	0.683	1.453	1.0849	0.000450281	0.00109143
CL11303.Contig2_All	0.62	1.323	1.08505	1.80895e-07	3.45349e-07
Unigene14027_All	0.726	1.536	1.08509	5.18843e-09	9.21355e-09
CL11290.Contig2_All	5.073	10.79	1.08518	1.79518e-59	1.1664e-59
CL8154.Contig1_All	2.04	4.326	1.08521	1.06069e-12	1.63642e-12
CL1012.Contig3_All	3.336	7.093	1.08535	2.78408e-39	2.38699e-39
CL578.Contig11_All	1.043	2.206	1.08536	5.44727e-23	6.36681e-23
CL319.Contig1_All	5.74	12.173	1.08569	1.36491e-70	7.81587e-71
CL3455.Contig1_All	19.703	41.673	1.08583	7.0508e-189	1.68493e-189
Unigene38623_All	7.663	16.273	1.08599	6.76404e-112	2.63792e-112
CL4870.Contig1_All	10.156	21.673	1.08601	1.98536e-56	1.3366e-56
CL8888.Contig7_All	1.523	3.233	1.08609	1.78211e-37	1.57292e-37
CL5057.Contig3_All	1.093	2.29	1.08613	7.45644e-23	8.73694e-23
CL5219.Contig4_All	0.16	0.336	1.0862	0.000189834	0.000444342
CL7734.Contig1_All	9.233	19.656	1.08622	1.01394e-40	8.49193e-41
CL36.Contig2_All	8.26	17.57	1.0865	7.18982e-32	6.97973e-32
Unigene32770_All	2.613	5.55	1.08662	5.38354e-10	9.16496e-10
CL10642.Contig2_All	0.603	1.29	1.08666	1.2131e-20	1.49716e-20
CL7803.Contig1_All	16.5	35.08	1.08666	4.78139e-202	1.07063e-202
CL9616.Contig4_All	11.416	24.28	1.08698	0	0
Unigene15731_All	3.343	7.103	1.08699	3.6217e-50	2.64259e-50
CL833.Contig11_All	0.42	0.896	1.08701	2.07679e-09	3.62567e-09
Unigene4387_All	1.493	3.17	1.08717	2.35228e-15	3.34204e-15
CL5451.Contig2_All	0.346	0.746	1.08723	0.000940889	0.00235497
CL13942.Contig1_All	1.143	2.433	1.08748	3.29559e-16	4.56418e-16
Unigene9398_All	1.13	2.413	1.08765	1.6497e-08	2.99635e-08
Unigene35498_All	0.976	2.083	1.08768	3.3827e-11	5.50693e-11
Unigene39494_All	4.75	10.083	1.08771	1.77634e-23	2.0528e-23
CL1543.Contig1_All	9.203	19.59	1.088	4.65522e-135	1.52961e-135
CL7468.Contig3_All	1.663	3.523	1.08808	8.91049e-10	1.53179e-09
Unigene11915_All	0.806	1.72	1.08815	8.54448e-06	1.79763e-05
CL1641.Contig13_All	0.726	1.546	1.08816	2.06773e-09	3.60915e-09
CL5115.Contig3_All	6.83	14.523	1.08829	3.77803e-33	3.58738e-33
CL5257.Contig5_All	0.256	0.546	1.08862	0.000972893	0.00243738
Unigene36465_All	0.43	0.92	1.08867	0.000180113	0.000419339
CL12397.Contig6_All	5.503	11.68	1.08877	1.49784e-27	1.58395e-27
Unigene35181_All	1.07	2.293	1.08897	3.32874e-17	4.4947e-17
CL10007.Contig3_All	1.133	2.416	1.08904	1.64684e-20	2.03941e-20
CL2754.Contig23_All	2.57	5.463	1.08925	4.09421e-22	4.87596e-22
CL1585.Contig1_All	10.37	22.073	1.08942	1.17976e-89	5.58589e-90
CL13123.Contig2_All	7.47	15.91	1.08944	7.37847e-153	2.16253e-153
Unigene21965_All	1.24	2.636	1.08948	1.48763e-09	2.58168e-09
Unigene39789_All	15.393	32.786	1.08973	7.60488e-142	2.39651e-142
CL11259.Contig1_All	15.62	33.21	1.08976	3.46932e-127	1.20574e-127
CL10349.Contig17_All	11.42	24.326	1.08981	1.06143e-186	2.56983e-187
CL5469.Contig5_All	0.813	1.71	1.08984	3.90778e-08	7.2198e-08
CL6006.Contig4_All	0.44	0.95	1.09008	2.17227e-05	4.70641e-05
Unigene14935_All	2.296	4.91	1.09017	1.37787e-05	2.94115e-05
CL1982.Contig1_All	87.896	186.576	1.09029	0	0
CL9782.Contig1_All	10.463	22.316	1.09036	0	0
Unigene9740_All	0.393	0.843	1.09046	0.000124445	0.000286291
CL8517.Contig4_All	1.516	3.226	1.09049	2.63277e-13	3.98191e-13
CL4275.Contig3_All	1.873	3.98	1.09063	3.15879e-11	5.13579e-11
CL8664.Contig1_All	17.856	37.93	1.09081	7.33168e-103	3.08928e-103
CL4866.Contig4_All	1.71	3.653	1.0909	1.3563e-23	1.56329e-23
CL5728.Contig1_All	1.88	4.013	1.091	3.24947e-10	5.4846e-10
CL11797.Contig5_All	0.743	1.573	1.09101	9.88088e-13	1.5228e-12
Unigene32178_All	1.51	3.206	1.09129	2.31011e-12	3.60554e-12
Unigene11509_All	1.366	2.913	1.0913	1.43476e-30	1.42715e-30
CL1557.Contig11_All	0.39	0.84	1.09146	4.96831e-07	9.70712e-07
Unigene9535_All	0.506	1.076	1.09163	3.33924e-05	7.33518e-05
Unigene15141_All	0.963	2.056	1.09194	3.56464e-23	4.14805e-23
Unigene6960_All	2.433	5.193	1.09197	7.55255e-44	6.02549e-44
Unigene18331_All	0.81	1.733	1.09217	3.59679e-06	7.40234e-06
Unigene25314_All	0.936	1.99	1.09233	5.15427e-10	8.76894e-10
CL3761.Contig9_All	0.18	0.383	1.09236	0.000444594	0.00107692
Unigene18595_All	0.626	1.336	1.09249	2.96706e-06	6.06469e-06
Unigene29450_All	0.98	2.106	1.09259	4.66905e-12	7.36723e-12
CL9122.Contig1_All	3.733	7.976	1.0926	9.51589e-43	7.72514e-43
Unigene62210_All	1.343	2.856	1.0928	1.22367e-06	2.44675e-06
CL8718.Contig2_All	2.316	5.006	1.09293	1.13705e-36	1.01639e-36
CL10756.Contig2_All	1.55	3.313	1.09295	1.16089e-06	2.31848e-06
CL15061.Contig7_All	0.436	0.94	1.093	1.89065e-21	2.2875e-21
CL2203.Contig5_All	0.73	1.563	1.09307	5.08936e-19	6.54554e-19
Unigene10841_All	16.413	34.966	1.09331	1.97728e-107	8.00887e-108
Unigene25894_All	0.683	1.466	1.09351	0.000481362	0.00116997
CL5098.Contig1_All	9.2	19.646	1.09354	5.90107e-85	2.92081e-85
Unigene11105_All	0.786	1.68	1.09372	1.57969e-09	2.74417e-09
CL215.Contig14_All	0.15	0.326	1.09385	0.000772015	0.00191691
CL2218.Contig5_All	0.79	1.69	1.09387	6.6086e-08	1.23438e-07
Unigene43499_All	1.856	3.956	1.09396	2.49229e-18	3.26316e-18
Unigene5159_All	0.73	1.566	1.09401	1.54865e-06	3.11128e-06
CL793.Contig8_All	2.283	4.813	1.09408	3.69089e-33	3.50362e-33
CL90.Contig7_All	10.16	21.663	1.09409	2.6025e-55	1.77587e-55
CL12545.Contig1_All	0.776	1.656	1.09411	0.000163846	0.000380463
CL12994.Contig2_All	0.136	0.283	1.09448	0.000823395	0.00205222
Unigene10265_All	4.44	9.566	1.09457	6.05208e-31	5.97696e-31
CL3005.Contig7_All	0.636	1.343	1.09462	1.47592e-10	2.45768e-10
Unigene5222_All	0.716	1.543	1.09503	3.44299e-08	6.34486e-08
CL12526.Contig2_All	5.263	11.246	1.09505	1.70834e-34	1.58343e-34
CL13159.Contig1_All	18.083	38.593	1.09521	3.30956e-55	2.26253e-55
CL3779.Contig1_All	1.503	3.223	1.09527	1.90111e-11	3.06638e-11
CL264.Contig9_All	0.32	0.676	1.09542	7.16098e-06	1.50096e-05
Unigene33184_All	0.496	1.066	1.09543	1.43594e-05	3.06878e-05
CL4658.Contig1_All	0.906	1.933	1.09554	1.44903e-12	2.24635e-12
CL12194.Contig1_All	10.91	23.3	1.09558	3.23307e-64	1.98372e-64
Unigene25375_All	1.103	2.356	1.09561	2.29303e-13	3.461e-13
Unigene32097_All	2.02	4.32	1.09576	5.48692e-22	6.55486e-22
Unigene42562_All	3.09	6.67	1.09578	2.12715e-19	2.71089e-19
Unigene39085_All	1.256	2.663	1.09585	1.92809e-10	3.22719e-10
Unigene26032_All	8.533	18.233	1.09606	4.99256e-85	2.46929e-85
CL14600.Contig1_All	0.986	2.11	1.09631	1.86607e-20	2.31412e-20
Unigene5254_All	1.03	2.223	1.09634	3.28818e-16	4.55381e-16
CL1707.Contig8_All	0.263	0.563	1.09649	0.000165456	0.000384312
Unigene42821_All	2.25	4.84	1.0966	1.11688e-24	1.2559e-24
CL4097.Contig2_All	0.49	1.043	1.09664	5.54232e-07	1.08663e-06
Unigene57375_All	1.576	3.32	1.09674	2.21629e-12	3.45673e-12
Unigene283_All	1.753	3.74	1.09674	2.21396e-20	2.75078e-20
CL4914.Contig3_All	1.816	3.896	1.09678	1.57469e-29	1.5961e-29
Unigene29355_All	1.11	2.38	1.09682	9.44095e-12	1.50574e-11
Unigene166_All	1.953	4.153	1.09689	2.39624e-24	2.7151e-24
CL5935.Contig4_All	1.293	2.776	1.09691	1.47565e-11	2.3711e-11
CL12955.Contig2_All	7.193	15.366	1.09712	7.01517e-31	6.93651e-31
Unigene6138_All	0.463	0.993	1.09743	3.03572e-05	6.62994e-05
CL738.Contig3_All	17.026	36.37	1.09746	8.49491e-84	4.25121e-84
CL166.Contig1_All	1.23	2.613	1.09749	1.82803e-07	3.49094e-07
Unigene32817_All	6.893	14.703	1.0975	7.95269e-72	4.49102e-72
Unigene25916_All	3.233	6.873	1.09777	2.4199e-23	2.80456e-23
CL4.Contig83_All	0.39	0.833	1.09794	4.10815e-07	7.99341e-07
CL10286.Contig1_All	1.093	2.343	1.09819	6.86483e-08	1.28325e-07
CL9658.Contig4_All	0.813	1.763	1.09842	0.000222547	0.000523641
CL6446.Contig8_All	0.51	1.083	1.09851	5.08322e-08	9.43608e-08
CL3771.Contig11_All	0.666	1.426	1.09871	1.7097e-06	3.44566e-06
Unigene25408_All	2.486	5.316	1.0988	4.1731e-29	4.268e-29
CL14953.Contig5_All	0.56	1.2	1.09881	2.84824e-08	5.22586e-08
Unigene15114_All	0.793	1.71	1.09888	7.08641e-25	7.93406e-25
Unigene7684_All	0.553	1.183	1.09895	1.22461e-05	2.60572e-05
CL904.Contig5_All	1.503	3.21	1.099	2.64254e-13	3.99709e-13
CL5933.Contig11_All	4.846	10.423	1.09931	4.37513e-116	1.64633e-116
CL951.Contig2_All	2.693	5.79	1.09931	1.0495e-18	1.36029e-18
CL2410.Contig7_All	0.913	1.946	1.09952	2.10486e-06	4.27136e-06
CL91.Contig3_All	1.79	3.85	1.09967	1.8245e-94	8.27573e-95
CL12397.Contig1_All	5.436	11.6	1.09969	3.53646e-35	3.24119e-35
Unigene32140_All	0.803	1.71	1.09973	3.68522e-07	7.15438e-07
Unigene25447_All	3.29	7.04	1.09974	8.6149e-36	7.815e-36
Unigene36152_All	0.523	1.123	1.09986	0.000154961	0.000359142
CL5973.Contig1_All	26.376	56.663	1.10018	3.22387e-270	5.28657e-271
CL3735.Contig2_All	0.986	2.106	1.10035	0.000372487	0.000896288
Unigene35791_All	0.696	1.516	1.10053	3.87773e-09	6.85286e-09
Unigene22484_All	5.933	12.656	1.10062	7.40536e-13	1.1365e-12
CL5776.Contig4_All	1.17	2.49	1.10079	4.42592e-16	6.15401e-16
Unigene83485_All	0.373	0.796	1.10087	0.000992416	0.00248733
Unigene41921_All	0.503	1.073	1.10113	2.60306e-05	5.66403e-05
CL3575.Contig3_All	0.33	0.716	1.10124	0.000206553	0.000485333
CL14828.Contig6_All	11.82	25.366	1.10126	8.71424e-124	3.09885e-124
CL6352.Contig1_All	2.233	4.793	1.10143	4.52094e-25	5.04001e-25
CL6980.Contig1_All	4.353	9.366	1.10168	1.13742e-56	7.63888e-57
CL13329.Contig3_All	0.663	1.426	1.10175	3.3472e-05	7.35328e-05
Unigene25955_All	0.746	1.616	1.10191	0.000878251	0.00219433
Unigene7346_All	0.696	1.516	1.10191	0.000878251	0.00219433
CL14060.Contig2_All	0.59	1.27	1.10209	4.30535e-08	7.96652e-08
CL9969.Contig4_All	0.363	0.783	1.10213	0.000102141	0.000233191
CL2459.Contig2_All	0.57	1.22	1.10227	8.93032e-05	0.000202574
CL11371.Contig1_All	1.16	2.493	1.10241	1.95885e-15	2.7768e-15
CL13967.Contig6_All	0.993	2.15	1.10243	3.41456e-26	3.71778e-26
CL1861.Contig1_All	2.563	5.523	1.1027	1.81252e-15	2.56736e-15
CL6614.Contig2_All	4.93	10.543	1.10275	9.63874e-11	1.59494e-10
CL651.Contig11_All	3.546	7.64	1.10281	1.83433e-117	6.83753e-118
CL572.Contig11_All	0.4	0.856	1.10282	2.12092e-06	4.30495e-06
CL6914.Contig2_All	0.83	1.783	1.10288	1.2652e-10	2.1027e-10
CL8650.Contig2_All	22.733	48.816	1.10295	6.94269e-233	1.33723e-233
Unigene822_All	0.69	1.476	1.10297	0.00018456	0.000431152
CL1328.Contig5_All	8.89	19.043	1.10305	2.45173e-59	1.5954e-59
Unigene11437_All	0.543	1.17	1.10307	1.3054e-12	2.02055e-12
CL5552.Contig10_All	0.396	0.856	1.10314	1.25869e-08	2.27547e-08
Unigene13942_All	0.783	1.683	1.1033	4.88125e-05	0.000108449
CL3282.Contig5_All	0.356	0.77	1.1033	6.62397e-07	1.30456e-06
Unigene32192_All	1.056	2.263	1.10333	7.20234e-08	1.3474e-07
Unigene80136_All	1.42	3.04	1.1038	3.9086e-12	6.1494e-12
CL14745.Contig9_All	1.106	2.39	1.10381	2.40952e-27	2.55941e-27
CL14552.Contig16_All	0.92	1.973	1.10383	1.03543e-15	1.45615e-15
CL1651.Contig10_All	1.583	3.436	1.10401	2.34922e-13	3.54785e-13
CL6069.Contig3_All	2.106	4.52	1.10407	4.14086e-58	2.73179e-58
CL12195.Contig2_All	0.936	2.03	1.1041	3.22934e-10	5.45002e-10
Unigene42570_All	1.093	2.343	1.10422	1.64531e-10	2.74557e-10
CL5901.Contig2_All	9.14	19.68	1.10434	1.25741e-110	4.95722e-111
CL5053.Contig2_All	1.913	4.1	1.10437	6.44153e-41	5.37487e-41
CL891.Contig12_All	0.643	1.386	1.10444	8.27204e-11	1.36548e-10
CL3406.Contig4_All	6.78	14.59	1.10461	7.9424e-94	3.62216e-94
CL8085.Contig2_All	5.293	11.356	1.10483	1.00329e-46	7.68007e-47
CL13859.Contig2_All	2.256	4.843	1.10496	2.68934e-30	2.68865e-30
CL13913.Contig1_All	0.496	1.073	1.10499	7.41257e-06	1.55474e-05
CL2646.Contig2_All	1.073	2.313	1.10502	4.24023e-07	8.25549e-07
Unigene83971_All	8.503	18.35	1.10502	1.60429e-49	1.1812e-49
CL1715.Contig10_All	6.153	13.386	1.10517	2.5914e-65	1.56927e-65
Unigene5673_All	0.6	1.3	1.10528	3.04428e-06	6.23076e-06
CL13090.Contig1_All	23.826	51.153	1.10535	1.12431e-230	2.18492e-231
CL2203.Contig1_All	0.453	0.963	1.10542	6.08875e-08	1.13488e-07
CL14931.Contig10_All	0.33	0.71	1.10576	0.000406747	0.000980855
CL7752.Contig9_All	8.09	17.453	1.10587	9.07037e-63	5.66248e-63
CL11050.Contig2_All	0.87	1.836	1.10592	3.52433e-06	7.2504e-06
Unigene38301_All	0.633	1.35	1.10595	9.06124e-06	1.90897e-05
Unigene81422_All	2.09	4.49	1.10622	2.2199e-17	2.98367e-17
Unigene15598_All	4.23	9.106	1.10629	1.24342e-32	1.19062e-32
CL10090.Contig3_All	0.483	1.043	1.10638	0.000699985	0.00173134
CL10428.Contig1_All	2.616	5.65	1.10662	1.67709e-40	1.40991e-40
CL5689.Contig2_All	14.503	31.25	1.10672	4.65507e-107	1.89153e-107
CL12799.Contig1_All	2.203	4.723	1.10678	3.83457e-12	6.0315e-12
CL14770.Contig5_All	1.58	3.413	1.10683	2.68568e-27	2.85481e-27
Unigene12131_All	1.296	2.81	1.10695	6.09951e-10	1.04095e-09
Unigene7127_All	2.126	4.586	1.10697	1.69953e-86	8.29538e-87
Unigene21864_All	0.966	2.083	1.10722	1.32634e-11	2.12785e-11
Unigene8224_All	0.643	1.38	1.10722	2.75598e-13	4.17131e-13
CL10725.Contig2_All	0.433	0.933	1.10723	6.24702e-05	0.000140233
Unigene25736_All	3.823	8.236	1.10763	1.57135e-35	1.43159e-35
CL13489.Contig3_All	0.58	1.23	1.10798	0.000149166	0.000345263
CL1424.Contig23_All	3.983	8.596	1.10807	8.82962e-39	7.63198e-39
CL6028.Contig2_All	18.76	40.483	1.10825	0	0
CL10024.Contig3_All	0.616	1.336	1.10845	2.19336e-13	3.30834e-13
Unigene26209_All	0.55	1.193	1.10865	0.000130626	0.000301075
CL5464.Contig3_All	0.38	0.823	1.10875	6.63382e-05	0.000149231
CL7574.Contig1_All	2.726	5.873	1.10897	1.20262e-11	1.92569e-11
CL1538.Contig4_All	1.34	2.896	1.10933	1.62536e-14	2.3655e-14
CL1587.Contig3_All	2.496	5.4	1.10934	4.95289e-29	5.07299e-29
CL2799.Contig19_All	6.866	14.883	1.10947	2.88519e-105	1.19217e-105
Unigene22132_All	0.73	1.563	1.10958	1.33407e-07	2.53009e-07
CL13527.Contig3_All	2.47	5.31	1.10967	3.4538e-49	2.55442e-49
CL5770.Contig2_All	3.35	7.243	1.1097	7.86676e-53	5.54144e-53
CL834.Contig37_All	0.46	1	1.10973	1.55807e-12	2.41816e-12
CL3228.Contig7_All	1.786	3.86	1.10975	1.05571e-34	9.75626e-35
CL14516.Contig4_All	1.64	3.536	1.10999	5.20329e-35	4.78263e-35
Unigene25806_All	2.18	4.7	1.11007	4.38182e-19	5.62584e-19
CL1602.Contig1_All	7.186	15.52	1.11012	2.09549e-35	1.91369e-35
CL10078.Contig1_All	0.64	1.376	1.11022	8.9526e-07	1.7735e-06
CL8665.Contig1_All	6.503	14.08	1.11024	1.50309e-129	5.13642e-130
CL9118.Contig1_All	3.72	8.05	1.11034	3.89297e-96	1.74137e-96
Unigene11468_All	1	2.17	1.11043	1.17268e-23	1.34984e-23
CL11175.Contig8_All	3.023	6.526	1.11055	4.59173e-41	3.82035e-41
CL4335.Contig5_All	0.976	2.116	1.11071	8.7927e-14	1.30881e-13
CL3609.Contig1_All	5.37	11.616	1.11096	1.647e-148	4.96354e-149
CL5534.Contig3_All	3.233	6.98	1.11102	7.12395e-66	4.2875e-66
CL305.Contig4_All	1.68	3.64	1.11111	5.6377e-11	9.25298e-11
Unigene22277_All	2.083	4.503	1.11139	1.51367e-12	2.34745e-12
Unigene3664_All	1.13	2.446	1.11143	2.59047e-07	4.98305e-07
Unigene28713_All	2.49	5.383	1.11159	1.3376e-27	1.41302e-27
CL9228.Contig1_All	6.823	14.69	1.1117	1.29493e-70	7.41318e-71
CL15133.Contig2_All	1.686	3.66	1.11201	1.50065e-54	1.03509e-54
CL1912.Contig2_All	3.593	7.763	1.11204	7.08997e-66	4.26639e-66
CL11186.Contig2_All	0.76	1.64	1.11211	6.63526e-05	0.000149265
CL5688.Contig2_All	12.386	26.78	1.11218	2.78776e-150	8.30787e-151
CL6306.Contig4_All	1.593	3.446	1.11233	4.939e-20	6.18963e-20
CL3416.Contig7_All	2.42	5.236	1.11258	4.10868e-17	5.56126e-17
CL12024.Contig7_All	1.803	3.896	1.11261	3.15914e-06	6.47198e-06
CL688.Contig3_All	4.553	9.853	1.11262	3.17452e-56	2.14236e-56
CL1335.Contig32_All	0.45	0.966	1.11264	9.33663e-05	0.000212009
CL633.Contig3_All	0.65	1.4	1.11265	2.79116e-09	4.9004e-09
CL5274.Contig2_All	1.57	3.393	1.11302	1.92374e-33	1.81713e-33
Unigene3814_All	0.656	1.423	1.11303	8.60551e-21	1.05803e-20
CL10404.Contig5_All	3.883	8.406	1.11315	6.94725e-68	4.09154e-68
Unigene37384_All	0.86	1.863	1.11319	5.55845e-07	1.08983e-06
CL10654.Contig3_All	0.813	1.746	1.1132	4.15853e-13	6.32985e-13
Unigene9788_All	0.546	1.186	1.11329	1.49079e-12	2.31173e-12
Unigene15794_All	1.613	3.48	1.11343	4.77356e-16	6.64355e-16
Unigene18243_All	3.86	8.356	1.11362	7.91157e-18	1.04965e-17
Unigene22240_All	0.786	1.71	1.11367	0.000313791	0.000746861
Unigene39668_All	1.086	2.34	1.11367	0.000313791	0.000746861
Unigene29051_All	0.533	1.146	1.11367	0.000313791	0.000746861
Unigene35920_All	0.573	1.24	1.11367	0.000313791	0.000746861
Unigene10079_All	1.423	3.09	1.11372	1.19519e-09	2.06434e-09
Unigene18823_All	20.826	45.016	1.11382	1.9429e-132	6.49821e-133
CL1695.Contig1_All	0.926	2.03	1.11385	1.23655e-11	1.9809e-11
CL2670.Contig1_All	5.326	11.533	1.11394	1.8325e-56	1.23335e-56
CL10870.Contig1_All	1.933	4.2	1.11398	6.22367e-34	5.8236e-34
CL4.Contig38_All	4.06	8.82	1.11412	3.34482e-84	1.66689e-84
CL2527.Contig12_All	0.44	0.95	1.11429	4.80939e-06	9.95891e-06
Unigene80110_All	6.286	13.636	1.11436	1.87819e-107	7.60404e-108
Unigene39740_All	276.613	597.02	1.1144	0	0
Unigene35190_All	1.996	4.31	1.11453	2.64295e-28	2.74967e-28
CL11834.Contig2_All	10.42	22.573	1.11469	7.89715e-135	2.59971e-135
CL13107.Contig11_All	0.706	1.533	1.11477	1.58682e-09	2.75694e-09
CL7053.Contig3_All	0.813	1.773	1.11493	4.12844e-19	5.29761e-19
CL9304.Contig2_All	1	2.17	1.11493	8.09184e-10	1.38852e-09
CL3136.Contig4_All	0.46	0.99	1.11496	6.56592e-08	1.22634e-07
CL10901.Contig1_All	0.26	0.546	1.11518	6.80815e-05	0.000153257
Unigene32459_All	0.416	0.89	1.11528	7.90979e-05	0.000178894
Unigene5434_All	0.69	1.483	1.11539	2.84463e-15	4.0512e-15
Unigene5481_All	1.153	2.5	1.11546	2.64788e-26	2.87535e-26
CL3783.Contig9_All	0.273	0.59	1.11567	3.93566e-05	8.69641e-05
Unigene26208_All	258.756	560.523	1.11571	0	0
CL13670.Contig1_All	0.59	1.293	1.11593	1.55826e-05	3.33777e-05
CL4176.Contig3_All	0.66	1.436	1.11595	1.18031e-15	1.66307e-15
CL2129.Contig3_All	0.823	1.773	1.11617	7.14216e-15	1.029e-14
CL61.Contig14_All	0.4	0.87	1.11626	6.57926e-06	1.37585e-05
Unigene1667_All	31.83	69.016	1.11626	6.26278e-252	1.10853e-252
CL14640.Contig1_All	0.596	1.3	1.11636	3.64839e-06	7.51056e-06
Unigene8941_All	0.493	1.07	1.11666	5.24722e-07	1.02631e-06
CL3407.Contig10_All	1.023	2.203	1.11677	3.18123e-08	5.84927e-08
CL2769.Contig7_All	2.453	5.323	1.11678	3.37185e-12	5.29372e-12
CL11724.Contig1_All	8.72	18.94	1.11689	0	0
Unigene3558_All	1.283	2.78	1.1169	3.10062e-16	4.29177e-16
Unigene9004_All	0.86	1.87	1.11694	6.36622e-14	9.43216e-14
CL11559.Contig2_All	1.823	3.956	1.11695	5.49138e-41	4.57733e-41
CL14774.Contig32_All	1.56	3.36	1.11697	2.85992e-14	4.19304e-14
Unigene6740_All	0.886	1.933	1.117	1.19527e-48	8.90203e-49
CL653.Contig2_All	0.206	0.45	1.11711	1.01237e-07	1.90683e-07
Unigene4037_All	0.563	1.223	1.11732	8.92997e-10	1.53517e-09
CL8298.Contig2_All	1.086	2.353	1.11745	1.82642e-06	3.69058e-06
Unigene14582_All	1.39	3.02	1.11753	2.60838e-53	1.82613e-53
CL2308.Contig3_All	3.36	7.286	1.11757	9.95351e-24	1.14413e-23
CL43.Contig6_All	1.273	2.723	1.1176	5.77053e-06	1.20233e-05
Unigene27931_All	11.05	23.966	1.11764	2.28175e-80	1.18164e-80
CL13436.Contig2_All	7.543	16.366	1.11774	4.49294e-104	1.87475e-104
Unigene32126_All	0.566	1.243	1.11779	0.000372901	0.000897332
CL3983.Contig8_All	0.346	0.753	1.11792	6.54566e-07	1.28893e-06
CL1204.Contig7_All	2.956	6.403	1.11793	6.40418e-105	2.65411e-105
CL13557.Contig10_All	0.403	0.88	1.11807	4.64788e-05	0.000103154
CL20.Contig10_All	1.746	3.78	1.11808	3.4254e-21	4.17087e-21
CL1217.Contig2_All	0.916	2.003	1.11812	2.7498e-14	4.02964e-14
CL10255.Contig2_All	3.243	7.026	1.11822	4.75838e-39	4.09304e-39
CL13519.Contig3_All	1.376	2.996	1.11822	1.61873e-10	2.70056e-10
CL3064.Contig1_All	8.96	19.44	1.11864	8.40168e-138	2.71278e-138
CL812.Contig1_All	0.41	0.883	1.11883	5.74681e-07	1.12729e-06
CL4302.Contig1_All	5.766	12.55	1.11888	9.52946e-57	6.39409e-57
CL760.Contig8_All	0.816	1.773	1.11896	5.26141e-15	7.55038e-15
Unigene6066_All	0.4	0.87	1.11934	3.82064e-05	8.42779e-05
Unigene10271_All	2.756	6.043	1.11946	5.73779e-48	4.31077e-48
CL15189.Contig2_All	1.343	2.933	1.11949	1.13873e-09	1.96543e-09
CL14319.Contig1_All	2.096	4.556	1.1197	3.61849e-23	4.21105e-23
Unigene6451_All	0.41	0.893	1.11985	2.48595e-05	5.4043e-05
Unigene11196_All	1.453	3.16	1.11992	3.67861e-11	5.99772e-11
CL6854.Contig2_All	3.966	8.6	1.12004	5.79616e-18	7.66172e-18
CL3101.Contig7_All	1.89	4.093	1.12016	8.93312e-23	1.04865e-22
CL6447.Contig4_All	0.223	0.48	1.12019	5.31778e-06	1.10341e-05
Unigene43483_All	0.69	1.503	1.12024	0.000988551	0.0024774
CL14164.Contig2_All	10.52	22.923	1.12067	6.52648e-227	1.29182e-227
Unigene25977_All	15.843	34.43	1.12099	4.4671e-79	2.34526e-79
CL329.Contig3_All	1.196	2.603	1.12112	1.32248e-19	1.67657e-19
CL751.Contig4_All	0.766	1.653	1.12115	1.17292e-06	2.34326e-06
Unigene8522_All	0.19	0.42	1.12122	1.7573e-05	3.77887e-05
Unigene28931_All	1.726	3.75	1.12132	1.4951e-13	2.24224e-13
Unigene6294_All	3.176	6.913	1.12139	6.60871e-10	1.12924e-09
CL14752.Contig1_All	0.46	1	1.12141	1.7375e-08	3.15866e-08
CL12260.Contig2_All	1.943	4.23	1.12148	1.82803e-30	1.82194e-30
CL3508.Contig2_All	2.203	4.813	1.12169	2.33336e-66	1.39649e-66
CL9302.Contig1_All	0.86	1.87	1.12194	5.28978e-08	9.82734e-08
CL8851.Contig2_All	1.946	4.223	1.12223	1.94071e-28	2.0134e-28
Unigene22747_All	0.546	1.193	1.12223	0.000112033	0.000257052
Unigene32297_All	0.503	1.093	1.12223	2.85543e-05	6.2282e-05
CL29.Contig5_All	0.923	2.02	1.1225	6.65839e-08	1.24394e-07
Unigene39156_All	3.156	6.87	1.1225	7.77252e-42	6.39287e-42
CL15176.Contig4_All	3.173	6.893	1.12251	1.21852e-31	1.18801e-31
CL489.Contig2_All	1.67	3.656	1.12253	1.17286e-08	2.11633e-08
CL5405.Contig2_All	10.07	21.873	1.12277	7.33342e-47	5.60211e-47
Unigene25790_All	14.71	32	1.12287	3.98862e-78	2.11407e-78
CL11841.Contig2_All	58.69	127.616	1.12291	0	0
Unigene32514_All	3.513	7.636	1.12296	2.49926e-31	2.44985e-31
CL2598.Contig3_All	2.256	4.896	1.12306	9.64583e-38	8.4803e-38
Unigene4288_All	1.433	3.13	1.12314	1.90344e-22	2.25071e-22
Unigene5168_All	0.486	1.063	1.12325	1.88351e-07	3.59861e-07
CL2650.Contig5_All	3.456	7.49	1.12334	5.39779e-17	7.32722e-17
CL7847.Contig1_All	4.146	9.05	1.12339	1.68251e-81	8.61735e-82
CL4482.Contig1_All	9.086	19.793	1.12344	2.6514e-111	1.03852e-111
Unigene10518_All	1.29	2.793	1.12346	3.77842e-13	5.74418e-13
Unigene19379_All	28.243	61.576	1.12375	0	0
CL15109.Contig15_All	1.15	2.553	1.12379	6.48577e-18	8.58627e-18
CL449.Contig177_All	0.616	1.35	1.12404	3.94278e-07	7.66594e-07
Unigene26045_All	5.666	12.366	1.12426	1.66467e-72	9.33046e-73
CL12569.Contig2_All	1.363	2.983	1.12434	1.95951e-08	3.57107e-08
Unigene39543_All	14.176	30.86	1.12439	2.07127e-106	8.46675e-107
CL4433.Contig9_All	0.693	1.513	1.12446	3.00711e-07	5.80367e-07
CL15168.Contig1_All	0.976	2.133	1.12446	8.56018e-47	6.54505e-47
CL5800.Contig1_All	24.516	53.543	1.12449	2.59704e-294	3.87494e-295
CL13453.Contig2_All	1.666	3.626	1.12452	8.17003e-40	6.94542e-40
CL12733.Contig2_All	2.956	6.426	1.12464	3.2689e-11	5.31774e-11
CL2898.Contig7_All	1.05	2.293	1.12471	5.21547e-18	6.88497e-18
CL3945.Contig4_All	1.7	3.7	1.12472	1.89553e-17	2.54175e-17
CL3934.Contig12_All	9.156	19.946	1.12475	1.72774e-93	7.90176e-94
CL4685.Contig6_All	3.54	7.653	1.12486	7.44566e-50	5.45614e-50
Unigene25268_All	0.736	1.61	1.12494	7.91863e-10	1.35821e-09
Unigene12138_All	1.17	2.56	1.12498	8.26542e-30	8.33304e-30
CL13955.Contig1_All	2.813	6.14	1.12501	2.5706e-21	3.12062e-21
CL9862.Contig1_All	2.256	4.94	1.12521	2.37238e-56	1.59832e-56
CL10647.Contig3_All	3.533	7.583	1.12555	6.08439e-09	1.08344e-08
CL2297.Contig18_All	2.043	4.436	1.12558	6.96968e-14	1.03393e-13
CL6027.Contig2_All	1.213	2.64	1.12578	1.05085e-11	1.67808e-11
CL10392.Contig1_All	2.48	5.436	1.12581	2.35306e-25	2.60823e-25
CL5735.Contig11_All	0.546	1.183	1.12595	3.99038e-05	8.8204e-05
CL6594.Contig3_All	5.263	11.386	1.12601	8.19596e-36	7.43294e-36
Unigene13693_All	1.323	2.903	1.12625	1.5245e-16	2.09378e-16
CL3541.Contig3_All	1.47	3.206	1.12629	6.76511e-29	6.9504e-29
CL10868.Contig1_All	1.673	3.68	1.12637	2.89002e-59	1.88248e-59
CL2650.Contig3_All	0.446	0.986	1.12663	3.52632e-05	7.75849e-05
Unigene10040_All	0.523	1.143	1.12673	4.8696e-06	1.0086e-05
CL379.Contig5_All	5.533	12.103	1.12677	2.10147e-69	1.21811e-69
CL6480.Contig3_All	2.946	6.426	1.12682	6.47914e-28	6.79741e-28
CL12536.Contig2_All	2.346	5.106	1.127	5.46073e-39	4.70105e-39
Unigene29458_All	0.713	1.573	1.12705	0.00053172	0.00129614
Unigene13559_All	0.483	1.06	1.12708	9.50539e-07	1.885e-06
CL14909.Contig4_All	0.673	1.476	1.12722	1.4851e-09	2.57721e-09
Unigene8303_All	0.233	0.516	1.1275	7.35823e-08	1.37716e-07
CL9896.Contig2_All	93.48	203.563	1.12753	0	0
Unigene9356_All	0.506	1.116	1.12753	0.000156537	0.000362925
CL13229.Contig1_All	33.906	74.236	1.12756	0	0
Unigene35978_All	0.576	1.263	1.12777	1.02993e-05	2.18125e-05
CL14474.Contig1_All	9.44	20.616	1.12779	2.30501e-145	7.08703e-146
Unigene22441_All	19.716	43.003	1.12779	1.08599e-157	3.09998e-158
CL3922.Contig4_All	0.8	1.753	1.12785	8.46258e-10	1.4538e-09
CL4874.Contig1_All	0.71	1.553	1.12807	3.56987e-16	4.95041e-16
Unigene4129_All	0.29	0.64	1.12863	0.000161859	0.000375763
CL6785.Contig3_All	1.286	2.803	1.12869	1.68233e-25	1.85834e-25
CL4627.Contig2_All	2.373	5.183	1.12873	2.57607e-20	3.20568e-20
CL1335.Contig61_All	1.93	4.243	1.12877	4.82025e-27	5.15423e-27
Unigene32811_All	19.71	43.116	1.1288	3.82394e-208	8.30701e-209
CL5375.Contig4_All	2.256	4.94	1.12888	1.5465e-15	2.18602e-15
Unigene3397_All	0.386	0.853	1.12895	8.85858e-06	1.86532e-05
Unigene8977_All	0.493	1.073	1.12895	6.07856e-07	1.1951e-06
CL2041.Contig7_All	3.933	8.513	1.12898	2.75528e-54	1.90523e-54
CL3903.Contig1_All	229.223	499.9	1.12908	0	0
Unigene35866_All	0.436	0.96	1.12914	2.70576e-06	5.52008e-06
CL7941.Contig1_All	12.016	26.226	1.12917	1.30614e-48	9.73055e-49
CL8894.Contig4_All	1.93	4.226	1.12925	5.22845e-36	4.72545e-36
CL12815.Contig2_All	44.96	98.196	1.1294	0	0
Unigene29170_All	8.113	17.706	1.12942	1.42747e-24	1.60859e-24
CL13478.Contig1_All	4.026	8.823	1.12942	2.80589e-11	4.55392e-11
CL1335.Contig19_All	1.096	2.396	1.12954	8.79739e-17	1.20089e-16
Unigene18864_All	0.836	1.83	1.12961	3.13825e-06	6.42784e-06
CL6503.Contig2_All	36.226	79.25	1.12967	7.87004e-286	1.21157e-286
CL5059.Contig2_All	0.43	0.93	1.12972	1.2544e-07	2.3763e-07
Unigene995_All	0.266	0.586	1.12988	5.29647e-06	1.09889e-05
Unigene32241_All	4.976	10.896	1.13005	6.23018e-27	6.67795e-27
CL10664.Contig1_All	1.296	2.836	1.13006	3.64285e-12	5.72535e-12
CL4494.Contig1_All	0.543	1.183	1.13011	1.93446e-06	3.91445e-06
CL14330.Contig10_All	1.36	2.966	1.13023	7.0915e-11	1.16814e-10
CL6986.Contig1_All	0.463	1.016	1.13025	0.000218688	0.000514378
CL7215.Contig1_All	18.676	40.86	1.13025	1.14379e-233	2.1925e-234
Unigene25233_All	1.366	3.016	1.13032	5.85615e-11	9.61818e-11
CL15198.Contig4_All	1.44	3.176	1.13033	3.37843e-19	4.32656e-19
Unigene13936_All	0.643	1.41	1.13037	2.16674e-10	3.63203e-10
CL771.Contig4_All	6.533	14.296	1.13045	1.34239e-170	3.56412e-171
CL549.Contig18_All	0.436	0.95	1.13057	5.73006e-09	1.01948e-08
CL4657.Contig1_All	24.043	52.576	1.13058	2.50665e-69	1.4539e-69
CL14766.Contig1_All	2.056	4.506	1.13068	2.29491e-23	2.659e-23
CL13071.Contig3_All	0.346	0.763	1.13076	8.53398e-05	0.000193415
Unigene7180_All	0.506	1.106	1.13079	5.57119e-05	0.0001244
Unigene17950_All	0.703	1.54	1.13101	6.91789e-05	0.000155808
Unigene9466_All	0.73	1.606	1.13103	7.19327e-10	1.23109e-09
Unigene4854_All	2.65	5.82	1.13108	2.39825e-12	3.74489e-12
CL1539.Contig2_All	21.95	48.103	1.13108	1.7933e-253	3.15212e-254
Unigene9300_All	0.703	1.543	1.13114	1.75e-09	3.04637e-09
CL11357.Contig2_All	8.2	17.953	1.13116	9.8406e-80	5.13034e-80
Unigene8783_All	1.893	4.173	1.1312	5.27203e-19	6.7829e-19
Unigene35456_All	1.5	3.26	1.13133	6.78473e-18	8.98727e-18
Unigene36061_All	28.703	62.813	1.1314	6.9106e-217	1.43401e-217
CL4406.Contig2_All	6.443	14.096	1.13144	1.77302e-40	1.49121e-40
Unigene39527_All	6.373	13.973	1.13148	1.81789e-38	1.57987e-38
CL8472.Contig2_All	0.67	1.476	1.13149	1.00264e-12	1.54542e-12
CL8881.Contig1_All	5.84	12.836	1.13168	1.57505e-116	5.90934e-117
Unigene8298_All	0.433	0.953	1.132	0.000122707	0.000282219
CL9619.Contig2_All	8.426	18.453	1.13208	9.05681e-88	4.36848e-88
Unigene23007_All	0.506	1.116	1.13229	0.000633459	0.00155824
Unigene14625_All	1.596	3.503	1.13255	8.5897e-25	9.63408e-25
CL9586.Contig1_All	2.066	4.52	1.13256	2.13071e-16	2.93752e-16
CL2031.Contig18_All	1.436	3.163	1.13263	3.76273e-14	5.53699e-14
CL3446.Contig3_All	3.193	6.986	1.13263	5.71174e-10	9.7367e-10
Unigene19284_All	14.243	31.236	1.13268	3.63039e-123	1.29714e-123
CL10387.Contig1_All	1.45	3.176	1.13284	1.7315e-14	2.52205e-14
CL2236.Contig6_All	1.313	2.883	1.13286	7.40348e-26	8.11493e-26
CL7749.Contig2_All	0.913	1.99	1.13291	0.000191911	0.000449832
CL659.Contig2_All	2.966	6.486	1.13307	7.02682e-29	7.22166e-29
Unigene8580_All	1.21	2.653	1.13337	5.99589e-24	6.85817e-24
Unigene9751_All	0.373	0.826	1.13355	7.57914e-09	1.35579e-08
Unigene4916_All	8.973	19.686	1.13359	3.72797e-172	9.80155e-173
Unigene22110_All	1.66	3.643	1.13396	1.23673e-19	1.56656e-19
CL5282.Contig17_All	0.756	1.65	1.13409	2.05825e-14	3.00456e-14
CL11055.Contig2_All	0.406	0.886	1.13413	0.000879796	0.0021983
CL4013.Contig1_All	50.26	110.483	1.1343	0	0
CL3300.Contig2_All	1.13	2.493	1.1343	2.51847e-31	2.46875e-31
CL6556.Contig2_All	3.903	8.63	1.13447	5.78025e-10	9.85598e-10
Unigene15995_All	0.56	1.233	1.13451	0.000189553	0.000443136
CL5993.Contig3_All	0.456	1.013	1.13451	0.000189553	0.000443136
CL13070.Contig1_All	1.106	2.43	1.13461	2.83182e-21	3.44252e-21
CL9778.Contig3_All	0.71	1.55	1.13463	5.39755e-10	9.19146e-10
CL5342.Contig2_All	1.533	3.373	1.13476	2.73524e-10	4.60091e-10
Unigene5304_All	0.383	0.84	1.1348	0.000280766	0.000666608
CL1419.Contig3_All	0.496	1.08	1.13482	7.22649e-05	0.000163068
CL14285.Contig7_All	0.666	1.466	1.13514	9.10709e-07	1.80461e-06
CL2410.Contig3_All	0.99	2.186	1.13532	3.22169e-09	5.66967e-09
CL6257.Contig4_All	47.326	104.046	1.13541	3.44384e-269	5.67803e-270
Unigene31726_All	0.52	1.146	1.13558	4.38968e-07	8.55349e-07
Unigene3807_All	0.206	0.453	1.13564	1.3857e-06	2.7776e-06
CL1064.Contig5_All	43.653	95.596	1.13579	2.71854e-214	5.71069e-215
CL5507.Contig1_All	10.38	22.79	1.13595	3.46035e-94	1.57267e-94
CL3942.Contig1_All	9.546	20.983	1.13626	0	0
CL1566.Contig1_All	0.496	1.083	1.13645	2.31198e-06	4.70071e-06
Unigene31613_All	0.496	1.113	1.13648	0.000335009	0.000798498
Unigene5160_All	0.683	1.503	1.13656	8.96753e-05	0.000203443
CL675.Contig2_All	12.603	27.71	1.13667	1.07085e-69	6.18805e-70
CL4951.Contig1_All	1.473	3.24	1.13681	8.0373e-08	1.50675e-07
CL6355.Contig2_All	0.696	1.536	1.13693	2.3489e-10	3.94188e-10
CL564.Contig4_All	0.216	0.473	1.13712	8.04892e-07	1.59087e-06
CL4380.Contig2_All	9.44	20.726	1.13721	1.92877e-53	1.34832e-53
Unigene13679_All	0.906	1.996	1.13728	6.9212e-10	1.1837e-09
CL4806.Contig1_All	2.55	5.616	1.13734	8.46953e-22	1.01652e-21
CL2757.Contig8_All	2.553	5.66	1.13737	4.67671e-25	5.21553e-25
CL12403.Contig4_All	11.506	25.286	1.13752	4.92173e-42	4.03614e-42
CL554.Contig6_All	0.51	1.106	1.13759	2.98799e-09	5.25123e-09
Unigene22255_All	1.86	4.103	1.13764	3.04445e-16	4.21309e-16
Unigene14954_All	0.843	1.853	1.13767	1.67542e-09	2.91357e-09
Unigene8884_All	1.436	3.16	1.13774	3.93325e-20	4.91759e-20
Unigene43301_All	1.023	2.25	1.138	5.27657e-06	1.09469e-05
Unigene28800_All	0.853	1.883	1.138	5.27657e-06	1.09469e-05
Unigene1303_All	0.403	0.896	1.138	0.000755407	0.00187372
Unigene19652_All	0.713	1.58	1.138	0.000755407	0.00187372
CL2753.Contig2_All	17.443	38.196	1.13815	2.4374e-39	2.08744e-39
CL14248.Contig2_All	0.493	1.086	1.13845	5.86049e-14	8.67548e-14
CL11797.Contig6_All	0.256	0.56	1.13849	0.000441775	0.00106995
CL14621.Contig1_All	0.486	1.063	1.13881	1.08398e-05	2.29961e-05
CL13199.Contig9_All	0.293	0.646	1.1389	8.95104e-05	0.000203055
CL793.Contig7_All	2.583	5.683	1.13901	2.70268e-40	2.2801e-40
Unigene8021_All	2.513	5.55	1.13918	4.11919e-82	2.0954e-82
Unigene36456_All	0.5	1.106	1.13921	0.000225745	0.000531457
Unigene1735_All	0.55	1.206	1.13921	0.000225745	0.000531457
CL11511.Contig4_All	1.656	3.643	1.13925	2.5789e-14	3.77515e-14
CL3389.Contig1_All	4.076	8.956	1.13926	6.92195e-88	3.3347e-88
Unigene15926_All	1.663	3.666	1.13933	2.84353e-10	4.78638e-10
CL9221.Contig1_All	4.656	10.27	1.13954	1.35509e-26	1.46187e-26
CL1335.Contig43_All	4.033	8.866	1.13983	7.92442e-66	4.7712e-66
CL10002.Contig1_All	0.946	2.07	1.13985	3.10778e-06	6.36428e-06
CL4796.Contig5_All	0.486	1.08	1.13987	1.24388e-11	1.99275e-11
CL2317.Contig1_All	1.663	3.66	1.13991	7.66738e-23	8.98623e-23
Unigene9668_All	0.52	1.156	1.13994	6.2919e-05	0.000141305
Unigene29040_All	0.6	1.323	1.14002	6.79835e-05	0.00015303
CL10613.Contig3_All	3.663	8.056	1.14007	3.22945e-128	1.11442e-128
CL1350.Contig5_All	15.773	34.8	1.14012	0	0
CL3335.Contig5_All	10.403	22.98	1.14017	0	0
CL5567.Contig2_All	6.513	14.343	1.14041	6.08815e-39	5.24681e-39
Unigene18525_All	1.01	2.21	1.14061	4.38034e-09	7.7597e-09
CL4540.Contig5_All	2.15	4.666	1.14061	2.06017e-05	4.45447e-05
CL5407.Contig2_All	4.233	9.336	1.14085	7.34176e-84	3.67119e-84
CL2690.Contig4_All	0.283	0.626	1.14101	0.000171019	0.000397634
CL1298.Contig7_All	0.663	1.47	1.1413	1.39139e-08	2.52016e-08
CL1630.Contig9_All	2.036	4.493	1.1413	1.94052e-21	2.34856e-21
CL1210.Contig2_All	0.553	1.23	1.14159	5.64904e-16	7.88025e-16
CL5789.Contig4_All	10.51	23.286	1.14209	3.85345e-179	9.74714e-180
Unigene3561_All	0.53	1.166	1.14214	1.21216e-07	2.29498e-07
Unigene5582_All	0.576	1.266	1.1423	2.61646e-05	5.69517e-05
[truncated: 38,199 more rows]

## Sheet: PLB specific genes
gene_id	gene_id_alias	gene_transcript_id	gene_type	gene_transcript_num	unigene_length	fpkm_Ctr 1	fpkm_Ctr 2	fpkm_Ctr 3	fpkm_Case 1	fpkm_Case 2	fpkm_Case 3	average_fpkm_Case	average_fpkm_Control
[truncated: 27,242 more rows]
