# Supplementary material for: Putative genes in alkaloid biosynthesis identified in Dendrobium officinale by correlating the contents of major bioactive metabolites with genes expression between Protocorm-like bodies and leaves
Source: BMC Genomics. 2021 Jul 29;22:579. doi: 10.1186/s12864-021-07887-6 (PMC8323239; doi:10.1186/s12864-021-07887-6)
Supplement: Supplementary file 8 — Additional file 8. Pathway enrichment analysis of differential expressed genes. [file 12864_2021_7887_MOESM8_ESM.xls]

## Sheet: Control-vs-Case.DEGseq.pathwayR
kegg_term_id	kegg_term	kegg_level1	kegg_level2	kegg_term_candidate_gene_num	kegg_total_candidate_gene_num	kegg_term_gene_num	kegg_total_gene_num	kegg_rich_ratio	kegg_pvalue	kegg_qvalue
ko00051	Fructose and mannose metabolism	Metabolism	Carbohydrate metabolism	320	23542	460	37606	0.695652	0.000979208	0.0447172
ko00196	Photosynthesis - antenna proteins	Metabolism	Energy metabolism	65	23542	81	37606	0.802469	0.00047632	0.0447172
ko00563	Glycosylphosphatidylinositol (GPI)-anchor biosynthesis	Metabolism	Glycan biosynthesis and metabolism	253	23542	363	37606	0.69697	0.00265181	0.0605497
ko00710	Carbon fixation in photosynthetic organisms	Metabolism	Energy metabolism	371	23542	541	37606	0.685767	0.00199869	0.0605497
ko00901	Indole alkaloid biosynthesis	Metabolism	Biosynthesis of other secondary metabolites	51	23542	64	37606	0.796875	0.00255161	0.0605497
ko00195	Photosynthesis	Metabolism	Energy metabolism	200	23542	285	37606	0.701754	0.00431993	0.0608138
ko00604	Glycosphingolipid biosynthesis - ganglio series	Metabolism	Glycan biosynthesis and metabolism	159	23542	223	37606	0.713004	0.00384907	0.0608138
ko00941	Flavonoid biosynthesis	Metabolism	Biosynthesis of other secondary metabolites	180	23542	255	37606	0.705882	0.00443896	0.0608138
ko00943	Isoflavonoid biosynthesis	Metabolism	Biosynthesis of other secondary metabolites	62	23542	80	37606	0.775	0.00322624	0.0608138
ko00531	Glycosaminoglycan degradation	Metabolism	Glycan biosynthesis and metabolism	194	23542	277	37606	0.700361	0.00559199	0.0638419
ko00561	Glycerolipid metabolism	Metabolism	Lipid metabolism	314	23542	459	37606	0.684096	0.00517587	0.0638419
ko00940	Phenylpropanoid biosynthesis	Metabolism	Biosynthesis of other secondary metabolites	828	23542	1256	37606	0.659236	0.0069923	0.0736881
ko00511	Other glycan degradation	Metabolism	Glycan biosynthesis and metabolism	336	23542	495	37606	0.678788	0.00783602	0.076681
ko00945	Stilbenoid, diarylheptanoid and gingerol biosynthesis	Metabolism	Biosynthesis of other secondary metabolites	79	23542	107	37606	0.738318	0.00935487	0.0854411
ko04712	Circadian rhythm - plant	Organismal Systems	Environmental adaptation	297	23542	439	37606	0.676538	0.0150933	0.129237
ko00999	Biosynthesis of secondary metabolites - unclassified	Metabolism	Biosynthesis of other secondary metabolites	12	23542	13	37606	0.923077	0.0198651	0.160089
ko04146	Peroxisome	Cellular Processes	Transport and catabolism	531	23542	806	37606	0.658809	0.0276396	0.210368
ko03008	Ribosome biogenesis in eukaryotes	Genetic Information Processing	Translation	526	23542	800	37606	0.6575	0.0335667	0.242033
ko03060	Protein export	Genetic Information Processing	Folding, sorting and degradation	217	23542	322	37606	0.673913	0.0412183	0.282345
ko00430	Taurine and hypotaurine metabolism	Metabolism	Metabolism of other amino acids	32	23542	42	37606	0.761905	0.0451495	0.293443
ko00905	Brassinosteroid biosynthesis	Metabolism	Metabolism of terpenoids and polyketides	67	23542	94	37606	0.712766	0.0492642	0.293443
ko04075	Plant hormone signal transduction	Environmental Information Processing	Signal transduction	1050	23542	1626	37606	0.645756	0.0485306	0.293443
ko00220	Arginine biosynthesis	Metabolism	Amino acid metabolism	191	23542	284	37606	0.672535	0.0578524	0.308609
ko00970	Aminoacyl-tRNA biosynthesis	Genetic Information Processing	Translation	441	23542	672	37606	0.65625	0.0548431	0.308609
ko04130	SNARE interactions in vesicular transport	Genetic Information Processing	Folding, sorting and degradation	99	23542	143	37606	0.692308	0.058568	0.308609
ko00860	Porphyrin and chlorophyll metabolism	Metabolism	Metabolism of cofactors and vitamins	252	23542	379	37606	0.664908	0.0635446	0.32243
ko00770	Pantothenate and CoA biosynthesis	Metabolism	Metabolism of cofactors and vitamins	195	23542	292	37606	0.667808	0.0768413	0.375973
ko00942	Anthocyanin biosynthesis	Metabolism	Biosynthesis of other secondary metabolites	16	23542	20	37606	0.8	0.0803474	0.379572
ko00900	Terpenoid backbone biosynthesis	Metabolism	Metabolism of terpenoids and polyketides	219	23542	331	37606	0.661631	0.0982802	0.448813
ko00460	Cyanoamino acid metabolism	Metabolism	Metabolism of other amino acids	478	23542	737	37606	0.648575	0.107195	0.458928
ko04145	Phagosome	Cellular Processes	Transport and catabolism	309	23542	472	37606	0.654661	0.105877	0.458928
ko00650	Butanoate metabolism	Metabolism	Carbohydrate metabolism	91	23542	134	37606	0.679104	0.117743	0.488814
ko00514	Other types of O-glycan biosynthesis	Metabolism	Glycan biosynthesis and metabolism	94	23542	139	37606	0.676259	0.126899	0.494172
ko00515	Mannose type O-glycan biosynthesis	Metabolism	Glycan biosynthesis and metabolism	12	23542	15	37606	0.8	0.128328	0.494172
ko00906	Carotenoid biosynthesis	Metabolism	Metabolism of terpenoids and polyketides	190	23542	288	37606	0.659722	0.129855	0.494172
ko00030	Pentose phosphate pathway	Metabolism	Carbohydrate metabolism	285	23542	437	37606	0.652174	0.138345	0.508417
ko00380	Tryptophan metabolism	Metabolism	Amino acid metabolism	244	23542	373	37606	0.654155	0.141021	0.508417
ko00592	alpha-Linolenic acid metabolism	Metabolism	Lipid metabolism	190	23542	289	37606	0.657439	0.147365	0.510759
ko00750	Vitamin B6 metabolism	Metabolism	Metabolism of cofactors and vitamins	70	23542	103	37606	0.679612	0.152855	0.510759
ko03450	Non-homologous end-joining	Genetic Information Processing	Replication and repair	30	23542	42	37606	0.714286	0.152854	0.510759
ko00062	Fatty acid elongation	Metabolism	Lipid metabolism	126	23542	190	37606	0.663158	0.162205	0.529099
ko00130	Ubiquinone and other terpenoid-quinone biosynthesis	Metabolism	Metabolism of cofactors and vitamins	343	23542	530	37606	0.64717	0.16648	0.530411
ko00250	Alanine, aspartate and glutamate metabolism	Metabolism	Amino acid metabolism	219	23542	336	37606	0.651786	0.177933	0.55402
ko00500	Starch and sucrose metabolism	Metabolism	Carbohydrate metabolism	1065	23542	1673	37606	0.636581	0.187463	0.570722
ko00564	Glycerophospholipid metabolism	Metabolism	Lipid metabolism	357	23542	554	37606	0.644404	0.19603	0.583829
ko00310	Lysine degradation	Metabolism	Amino acid metabolism	255	23542	394	37606	0.647208	0.206072	0.600677
ko00966	Glucosinolate biosynthesis	Metabolism	Biosynthesis of other secondary metabolites	24	23542	34	37606	0.705882	0.218006	0.622225
ko00562	Inositol phosphate metabolism	Metabolism	Carbohydrate metabolism	376	23542	586	37606	0.641638	0.228724	0.632372
ko03018	RNA degradation	Genetic Information Processing	Folding, sorting and degradation	902	23542	1419	37606	0.635659	0.230793	0.632372
ko00730	Thiamine metabolism	Metabolism	Metabolism of cofactors and vitamins	60	23542	90	37606	0.666667	0.247076	0.663713
ko00010	Glycolysis / Gluconeogenesis	Metabolism	Carbohydrate metabolism	587	23542	922	37606	0.636659	0.261058	0.687788
ko03020	RNA polymerase	Genetic Information Processing	Transcription	579	23542	910	37606	0.636264	0.270848	0.700117
ko00480	Glutathione metabolism	Metabolism	Metabolism of other amino acids	240	23542	374	37606	0.641711	0.283097	0.718228
ko03410	Base excision repair	Genetic Information Processing	Replication and repair	255	23542	398	37606	0.640704	0.28991	0.72214
ko00603	Glycosphingolipid biosynthesis - globo and isoglobo series	Metabolism	Glycan biosynthesis and metabolism	81	23542	124	37606	0.653226	0.298605	0.730515
ko00909	Sesquiterpenoid and triterpenoid biosynthesis	Metabolism	Metabolism of terpenoids and polyketides	91	23542	140	37606	0.65	0.310536	0.746375
ko00072	Synthesis and degradation of ketone bodies	Metabolism	Lipid metabolism	27	23542	40	37606	0.675	0.320783	0.757713
ko00660	C5-Branched dibasic acid metabolism	Metabolism	Carbohydrate metabolism	50	23542	76	37606	0.657895	0.327107	0.759554
ko01212	Fatty acid metabolism	Metabolism	Global and overview maps	291	23542	457	37606	0.636761	0.33518	0.765329
ko01200	Carbon metabolism	Metabolism	Global and overview maps	1217	23542	1930	37606	0.63057	0.345053	0.774954
ko00903	Limonene and pinene degradation	Metabolism	Metabolism of terpenoids and polyketides	29	23542	44	37606	0.659091	0.387757	0.856819
ko00740	Riboflavin metabolism	Metabolism	Metabolism of cofactors and vitamins	106	23542	166	37606	0.638554	0.402151	0.87452
ko01040	Biosynthesis of unsaturated fatty acids	Metabolism	Lipid metabolism	68	23542	106	37606	0.641509	0.412382	0.882755
ko04144	Endocytosis	Cellular Processes	Transport and catabolism	1592	23542	2536	37606	0.62776	0.434429	0.915643
ko01210	2-Oxocarboxylic acid metabolism	Metabolism	Global and overview maps	254	23542	403	37606	0.630273	0.451627	0.937469
ko00061	Fatty acid biosynthesis	Metabolism	Lipid metabolism	176	23542	282	37606	0.624113	0.552935	0.998433
ko00240	Pyrimidine metabolism	Metabolism	Nucleotide metabolism	276	23542	441	37606	0.62585	0.524249	0.998433
ko00450	Selenocompound metabolism	Metabolism	Metabolism of other amino acids	92	23542	147	37606	0.62585	0.538484	0.998433
ko00590	Arachidonic acid metabolism	Metabolism	Lipid metabolism	83	23542	132	37606	0.628788	0.512651	0.998433
ko00601	Glycosphingolipid biosynthesis - lacto and neolacto series	Metabolism	Glycan biosynthesis and metabolism	6	23542	9	37606	0.666667	0.548333	0.998433
ko00630	Glyoxylate and dicarboxylate metabolism	Metabolism	Carbohydrate metabolism	396	23542	632	37606	0.626582	0.506067	0.998433
ko00908	Zeatin biosynthesis	Metabolism	Metabolism of terpenoids and polyketides	46	23542	73	37606	0.630137	0.523268	0.998433
ko00944	Flavone and flavonol biosynthesis	Metabolism	Biosynthesis of other secondary metabolites	44	23542	70	37606	0.628571	0.535723	0.998433
ko04120	Ubiquitin mediated proteolysis	Genetic Information Processing	Folding, sorting and degradation	532	23542	851	37606	0.625147	0.53655	0.998433
ko04122	Sulfur relay system	Genetic Information Processing	Folding, sorting and degradation	32	23542	51	37606	0.627451	0.553875	0.998433
ko00020	Citrate cycle (TCA cycle)	Metabolism	Carbohydrate metabolism	165	23542	275	37606	0.6	0.830953	1
ko00040	Pentose and glucuronate interconversions	Metabolism	Carbohydrate metabolism	888	23542	1533	37606	0.579256	0.999944	1
ko00052	Galactose metabolism	Metabolism	Carbohydrate metabolism	773	23542	1242	37606	0.622383	0.618326	1
ko00053	Ascorbate and aldarate metabolism	Metabolism	Carbohydrate metabolism	648	23542	1093	37606	0.592864	0.989841	1
ko00071	Fatty acid degradation	Metabolism	Lipid metabolism	243	23542	391	37606	0.621483	0.595925	1
ko00073	Cutin, suberine and wax biosynthesis	Metabolism	Lipid metabolism	140	23542	254	37606	0.551181	0.994035	1
ko00100	Steroid biosynthesis	Metabolism	Lipid metabolism	77	23542	125	37606	0.616	0.629739	1
ko00190	Oxidative phosphorylation	Metabolism	Energy metabolism	565	23542	1068	37606	0.529026	1	1
ko00230	Purine metabolism	Metabolism	Nucleotide metabolism	577	23542	935	37606	0.617112	0.727676	1
ko00232	Caffeine metabolism	Metabolism	Biosynthesis of other secondary metabolites	112	23542	225	37606	0.497778	0.999967	1
ko00260	Glycine, serine and threonine metabolism	Metabolism	Amino acid metabolism	332	23542	552	37606	0.601449	0.893296	1
ko00261	Monobactam biosynthesis	Metabolism	Biosynthesis of other secondary metabolites	42	23542	83	37606	0.506024	0.990452	1
ko00270	Cysteine and methionine metabolism	Metabolism	Amino acid metabolism	413	23542	721	37606	0.572816	0.99864	1
ko00280	Valine, leucine and isoleucine degradation	Metabolism	Amino acid metabolism	311	23542	528	37606	0.589015	0.96464	1
ko00290	Valine, leucine and isoleucine biosynthesis	Metabolism	Amino acid metabolism	105	23542	170	37606	0.617647	0.622237	1
ko00300	Lysine biosynthesis	Metabolism	Amino acid metabolism	51	23542	92	37606	0.554348	0.935807	1
ko00330	Arginine and proline metabolism	Metabolism	Amino acid metabolism	224	23542	390	37606	0.574359	0.984534	1
ko00340	Histidine metabolism	Metabolism	Amino acid metabolism	235	23542	440	37606	0.534091	0.999969	1
ko00350	Tyrosine metabolism	Metabolism	Amino acid metabolism	321	23542	581	37606	0.552496	0.999891	1
ko00360	Phenylalanine metabolism	Metabolism	Amino acid metabolism	364	23542	648	37606	0.561728	0.999689	1
ko00400	Phenylalanine, tyrosine and tryptophan biosynthesis	Metabolism	Amino acid metabolism	265	23542	477	37606	0.555556	0.999353	1
ko00402	Benzoxazinoid biosynthesis	Metabolism	Biosynthesis of other secondary metabolites	8	23542	18	37606	0.444444	0.964783	1
ko00410	beta-Alanine metabolism	Metabolism	Metabolism of other amino acids	282	23542	511	37606	0.551859	0.999766	1
ko00440	Phosphonate and phosphinate metabolism	Metabolism	Metabolism of other amino acids	30	23542	48	37606	0.625	0.569777	1
ko00510	N-Glycan biosynthesis	Metabolism	Glycan biosynthesis and metabolism	286	23542	462	37606	0.619048	0.641806	1
ko00520	Amino sugar and nucleotide sugar metabolism	Metabolism	Carbohydrate metabolism	1033	23542	1721	37606	0.600232	0.988722	1
ko00565	Ether lipid metabolism	Metabolism	Lipid metabolism	85	23542	148	37606	0.574324	0.916474	1
ko00591	Linoleic acid metabolism	Metabolism	Lipid metabolism	99	23542	160	37606	0.61875	0.609665	1
ko00600	Sphingolipid metabolism	Metabolism	Lipid metabolism	417	23542	838	37606	0.497613	1	1
ko00620	Pyruvate metabolism	Metabolism	Carbohydrate metabolism	534	23542	962	37606	0.555094	0.999998	1
ko00640	Propanoate metabolism	Metabolism	Carbohydrate metabolism	199	23542	367	37606	0.542234	0.999596	1
ko00670	One carbon pool by folate	Metabolism	Metabolism of cofactors and vitamins	86	23542	143	37606	0.601399	0.757945	1
ko00760	Nicotinate and nicotinamide metabolism	Metabolism	Metabolism of cofactors and vitamins	324	23542	602	37606	0.538206	0.999996	1
ko00780	Biotin metabolism	Metabolism	Metabolism of cofactors and vitamins	60	23542	103	37606	0.582524	0.84503	1
ko00785	Lipoic acid metabolism	Metabolism	Metabolism of cofactors and vitamins	18	23542	32	37606	0.5625	0.82324	1
ko00790	Folate biosynthesis	Metabolism	Metabolism of cofactors and vitamins	243	23542	418	37606	0.58134	0.973738	1
ko00902	Monoterpenoid biosynthesis	Metabolism	Metabolism of terpenoids and polyketides	35	23542	56	37606	0.625	0.565561	1
ko00904	Diterpenoid biosynthesis	Metabolism	Metabolism of terpenoids and polyketides	191	23542	349	37606	0.547278	0.998956	1
ko00910	Nitrogen metabolism	Metabolism	Energy metabolism	197	23542	378	37606	0.521164	0.999988	1
ko00920	Sulfur metabolism	Metabolism	Energy metabolism	115	23542	204	37606	0.563725	0.971459	1
ko00950	Isoquinoline alkaloid biosynthesis	Metabolism	Biosynthesis of other secondary metabolites	258	23542	467	37606	0.552463	0.99955	1
ko00960	Tropane, piperidine and pyridine alkaloid biosynthesis	Metabolism	Biosynthesis of other secondary metabolites	228	23542	427	37606	0.533958	0.999962	1
ko00965	Betalain biosynthesis	Metabolism	Biosynthesis of other secondary metabolites	156	23542	289	37606	0.539792	0.99892	1
ko01230	Biosynthesis of amino acids	Metabolism	Global and overview maps	1294	23542	2139	37606	0.604956	0.981712	1
ko02010	ABC transporters	Environmental Information Processing	Membrane transport	497	23542	933	37606	0.53269	1	1
ko03010	Ribosome	Genetic Information Processing	Translation	848	23542	1424	37606	0.595506	0.992733	1
ko03013	RNA transport	Genetic Information Processing	Translation	1726	23542	3012	37606	0.573041	1	1
ko03015	mRNA surveillance pathway	Genetic Information Processing	Translation	858	23542	1520	37606	0.564474	1	1
ko03022	Basal transcription factors	Genetic Information Processing	Transcription	308	23542	495	37606	0.622222	0.589404	1
ko03030	DNA replication	Genetic Information Processing	Replication and repair	333	23542	658	37606	0.506079	1	1
ko03040	Spliceosome	Genetic Information Processing	Transcription	1383	23542	2287	37606	0.604722	0.985669	1
ko03050	Proteasome	Genetic Information Processing	Folding, sorting and degradation	139	23542	238	37606	0.584034	0.920014	1
ko03420	Nucleotide excision repair	Genetic Information Processing	Replication and repair	327	23542	628	37606	0.520701	1	1
ko03430	Mismatch repair	Genetic Information Processing	Replication and repair	237	23542	446	37606	0.53139	0.999984	1
ko03440	Homologous recombination	Genetic Information Processing	Replication and repair	416	23542	703	37606	0.59175	0.973005	1
ko04016	MAPK signaling pathway - plant	Environmental Information Processing	Signal transduction	1109	23542	1871	37606	0.592731	0.998903	1
ko04070	Phosphatidylinositol signaling system	Environmental Information Processing	Signal transduction	363	23542	596	37606	0.60906	0.817452	1
ko04136	Autophagy - other	Cellular Processes	Transport and catabolism	242	23542	461	37606	0.524946	0.999997	1
ko04141	Protein processing in endoplasmic reticulum	Genetic Information Processing	Folding, sorting and degradation	1090	23542	1874	37606	0.581644	0.999977	1
ko04626	Plant-pathogen interaction	Organismal Systems	Environmental adaptation	1083	23542	1908	37606	0.56761	1	1
