# Supplementary material for: Putative genes in alkaloid biosynthesis identified in Dendrobium officinale by correlating the contents of major bioactive metabolites with genes expression between Protocorm-like bodies and leaves
Source: BMC Genomics. 2021 Jul 29;22:579. doi: 10.1186/s12864-021-07887-6 (PMC8323239; doi:10.1186/s12864-021-07887-6)
Supplement: Supplementary file 9 — Additional file 9. Putative genes involved in downstream pathways of polysaccharides and alkaloids biosynthesis. [file 12864_2021_7887_MOESM9_ESM.xls]

## Sheet: Alkaloid
Differential expressed genes enconding P450 and aminotransferase gene between leaf and PLB in D. officinale
P450
KEGG_k_id	KEGG_k_name	KEGG_k_desc	average_fpkm_Leaf	average_fpkm_PLB
K20495	CYP704B1	long-chain fatty acid omega-monooxygenase [EC:1.14.14.80]	1.25013	1.97347
K09832	CYP710A	sterol 22-desaturase [EC:1.14.19.41]	0.156667	4.89667
K20667	CYP716A	beta-amyrin 28-monooxygenase [EC:1.14.14.126]	0.648333	0.518333
K20617	CYP71A	cytochrome P450 family 71 subfamily A	4.15083	4.64917
K11868	CYP71A13	indoleacetaldoxime dehydratase [EC:4.99.1.6]	19.29	7.67
K15472	CYP71D55	premnaspirodiene oxygenase [EC:1.14.14.151]	0.496667	5.73444
K12639	CYP724B1, D11	cytochrome P450 family 724 subfamily B polypeptide 1 [EC:1.14.13.-]	0.833333	0.298333
K15639	CYP734A1, BAS1	PHYB activation tagged suppressor 1 [EC:1.14.-.-]	3.72561	5.57621
K20562	CYP736A	biphenyl-4-hydroxylase	0	0.646667
K00487	CYP73A	trans-cinnamate 4-monooxygenase [EC:1.14.14.91]	6.942	5.26333
K13083	CYP75A	flavonoid 3',5'-hydroxylase [EC:1.14.14.81]	0.526667	4.56667
K05280	CYP75B1	flavonoid 3'-monooxygenase [EC:1.14.14.82]	2.14154	3.10667
K22983	CYP76A	cytochrome P450 family 76 subfamily A	1.23667	0.69
K20556	CYP76C	cytochrome P450 family 76 subfamily C	4.60095	0.492381
K21995	CYP77A4	unsaturated fatty acid epoxidase [EC:1.14.-.-]	12.32	13.0017
K20619	CYP78A	cytochrome P450 family 78 subfamily A	7.1597	7.86667
K12153	CYP79A2	phenylalanine N-monooxygenase [EC:1.14.14.40]	0.841667	1.31556
K13260	CYP81E1_7	isoflavone/4'-methoxyisoflavone 2'-hydroxylase [EC:1.14.14.90 1.14.14.89]	3.46202	5.76298
K22995	CYP81Q	(+)-piperitol/(+)-sesamin synthase [EC:1.14.19.74]	1.00333	6.54524
K09755	CYP84A, F5H	ferulate-5-hydroxylase [EC:1.14.-.-]	9.54167	8.44833
K09590	CYP85A1, BR6OX1	brassinosteroid-6-oxidase 1 [EC:1.14.-.-]	1.36	3.29333
K15401	CYP86A1	long-chain fatty acid omega-monooxygenase [EC:1.14.14.80]	0.793333	1.31
K15402	CYP86B1	fatty acid omega-hydroxylase [EC:1.14.-.-]	2.29542	9.80125
K09588	CYP90A1, CPD	cytochrome P450 family 90 subfamily A polypeptide 1 [EC:1.14.-.-]	6.54583	4.29292
K09587	CYP90B1, DWF4	steroid 22-alpha-hydroxylase [EC:1.14.13.-]	0.307246	3.13623
K12638	CYP90D1	3-epi-6-deoxocathasterone 23-monooxygenase [EC:1.14.14.147]	4.88	1.14667
K09589	CYP90D2, D2	steroid 3-oxidase [EC:1.14.-.-]	3.685	3.265
K20623	CYP92A6	typhasterol/6-deoxotyphasterol 2alpha-hydroxylase	2.47958	0.974583
K20624	CYP94C1	12-hydroxyjasmonoyl-L-amino acid 12-hydroxylase / fatty acid hydroxylase [EC:1.14.14.49]	9.10333	2.09333
K09754	CYP98A, C3'H	5-O-(4-coumaroyl)-D-quinate 3'-monooxygenase [EC:1.14.14.96]	5.25667	5.79167
K04122	GA3, CYP701	ent-kaurene oxidase [EC:1.14.14.86]	6.28667	9.165
K09837	LUT1, CYP97C1	carotenoid epsilon hydroxylase [EC:1.14.14.158]	4.49067	3.51067
K15747	LUT5, CYP97A3	beta-ring hydroxylase [EC:1.14.-.-]	5.69576	2.15818
K15405	MAH1, CYP96A15	midchain alkane hydroxylase	3.17083	20.68
Aminotransferase
KEGG_k_id	KEGG_k_name	KEGG_k_desc	average_fpkm_Leaf	average_fpkm_PLB
K14270	ACS10_12	aminotransferase	3.14333	3.09083
K00811	ASP5	aspartate aminotransferase, chloroplastic [EC:2.6.1.1]	1.82929	2.00857
K00826	BCAT	branched-chain amino acid aminotransferase [EC:2.6.1.42]	2.96059	5.4043
K10206	DAP	LL-diaminopimelate aminotransferase [EC:2.6.1.83]	3.24727	4.50333
K00820	glmS, GFPT	glucosamine---fructose-6-phosphate aminotransferase (isomerizing) [EC:2.6.1.16]	1.39698	1.92309
K14455	GOT2	aspartate aminotransferase, mitochondrial [EC:2.6.1.1]	1.86667	3.40333
K00817	hisC	histidinol-phosphate aminotransferase [EC:2.6.1.9]	7.82667	8.41
K00837	ISS1, VAS1	aromatic aminotransferase [EC:2.6.1.-]	3.337	2.93433
K15849	PAT, AAT	bifunctional aspartate aminotransferase and glutamate/aspartate-prephenate aminotransferase [EC:2.6.1.1 2.6.1.78 2.6.1.79]	2.76968	1.81914
K00831	serC, PSAT1	phosphoserine aminotransferase [EC:2.6.1.52]	2.00667	2.47167
K16903	TAA1	L-tryptophan---pyruvate aminotransferase [EC:2.6.1.99]	9.94784	11.0655
K00815	TAT	tyrosine aminotransferase [EC:2.6.1.5]	0.786689	1.09741
K00814	GPT, ALT	alanine transaminase [EC:2.6.1.2]	1.20333	1.984

## Sheet: Polysaccharide
Differential expressed genes encoding glycosyltransferase gene between leaf and PLB in D. officinale
Glucosyltransferase
KEGG_k_id	KEGG_k_name	KEGG_k_desc	average_fpkm_Leaf	average_fpkm_PLB
K22706	UGT85A19	(R)-mandelonitrile beta-glucosyltransferase [EC:2.4.1.354]	4.75152	3.88029
K23154	CGT	2-hydroxyflavanone C-glucosyltransferase [EC:2.4.1.360]	6.99303	1.26242
K03850	ALG10	alpha-1,2-glucosyltransferase [EC:2.4.1.256]	0.85	1.69619
K03849	ALG8	alpha-1,3-glucosyltransferase [EC:2.4.1.265]	1.902	2.638
K03848	ALG6	alpha-1,3-glucosyltransferase [EC:2.4.1.267]	2.19667	3.21
K12930	BZ1	anthocyanidin 3-O-glucosyltransferase [EC:2.4.1.115]	2.24556	2.43333
K00720	UGCG	ceramide glucosyltransferase [EC:2.4.1.80]	1.27333	2.08778
K13495	CISZOG	cis-zeatin O-glucosyltransferase [EC:2.4.1.215]	2.2441	2.59897
K12356	UGT72E	coniferyl-alcohol glucosyltransferase [EC:2.4.1.111]	0	0.583333
K13030	UGT85B1	cyanohydrin beta-glucosyltransferase [EC:2.4.1.85]	2.53989	3.79489
K13493	UGT76C1_2	cytokinin-N-glucosyltransferase [EC:2.4.1.-]	8.08353	1.66275
K00729	ALG5	dolichyl-phosphate beta-glucosyltransferase [EC:2.4.1.117]	3.42583	3.75833
K22794	FG3	flavonol-3-O-glucoside/galactoside glucosyltransferase [EC:2.4.1.239 2.4.1.-]	1.74952	2.64635
K22771	UGT73C6	flavonol-3-O-L-rhamnoside-7-O-glucosyltransferase [EC:2.4.1.-]	0.69	8.47857
K08237	AS	hydroquinone glucosyltransferase [EC:2.4.1.218]	3.72623	3.03942
K11820	UGT74B1	N-hydroxythioamide S-beta-glucosyltransferase [EC:2.4.1.195]	1.80167	4.37833
K13691	SGT1	pathogen-inducible salicylic acid glucosyltransferase [EC:2.4.1.-]	7.97	2.18356
K13667	RUMI, KTELC1	protein glucosyltransferase [EC:2.4.1.-]	1.45238	2.38857
K13068	BRT1	sinapate 1-glucosyltransferase [EC:2.4.1.120]	3.23667	2.87833
K05841	SGT	sterol 3beta-glucosyltransferase [EC:2.4.1.173]	0.788291	1.22256
K13692	IAGLU	UDP-glucose:(indol-3-yl)acetate beta-D-glucosyltransferase [EC:2.4.1.121]	6.15095	10.2725
K11718	HUGT	UDP-glucose:glycoprotein glucosyltransferase [EC:2.4.1.-]	1.27949	2.60923
Mannosyltransferase
KEGG_k_id	KEGG_k_name	KEGG_k_desc	average_fpkm_Leaf	average_fpkm_PLB
K03844	ALG11	alpha-1,2-mannosyltransferase [EC:2.4.1.131]	7.62625	3.39181
K03846	ALG9	alpha-1,2-mannosyltransferase [EC:2.4.1.259 2.4.1.261]	1.9219	3.42571
K03843	ALG2	alpha-1,3/alpha-1,6-mannosyltransferase [EC:2.4.1.132 2.4.1.257]	1.44381	1.19619
K03845	ALG3	alpha-1,3-mannosyltransferase [EC:2.4.1.258]	2.98222	3.32556
K03847	ALG12	alpha-1,6-mannosyltransferase [EC:2.4.1.260]	0.870444	1.63822
K03842	ALG1	beta-1,4-mannosyltransferase [EC:2.4.1.142]	1.39583	3.235
K00721	DPM1	dolichol-phosphate mannosyltransferase [EC:2.4.1.83]	2.31193	3.54649
K09658	DPM2	dolichyl-phosphate mannosyltransferase polypeptide 2, regulatory subunit	1.40233	1.60033
K09659	DPM3	dolichyl-phosphate mannosyltransferase polypeptide 3	1.60429	1.69762
Xylosyltransferase
KEGG_k_id	KEGG_k_name	KEGG_k_desc	average_fpkm_Leaf	average_fpkm_PLB
K03714	XYLT	glycoprotein 2-beta-D-xylosyltransferase [EC:2.4.2.38]	1.27778	1.84972
K00771	XT	protein xylosyltransferase [EC:2.4.2.26]	14.9733	16.9833
K20870	IRX10	putative beta-1,4-xylosyltransferase IRX10 [EC:2.4.2.-]	2.10762	2.07838
K20871	IRX14	putative beta-1,4-xylosyltransferase IRX14 [EC:2.4.2.-]	7.05833	5.29333
K20869	IRX9	putative beta-1,4-xylosyltransferase IRX9 [EC:2.4.2.-]	3.00458	2.09375
K11714	RGXT	rhamnogalacturonan II specific xylosyltransferase [EC:2.4.2.-]	2.87556	1.32333
K18789	XGD1	xylogalacturonan beta-1,3-xylosyltransferase [EC:2.4.2.41]	1.41171	2.15137
K08238	XXT	xyloglucan 6-xylosyltransferase [EC:2.4.2.39]	7.68944	11.1633
Fucosyltransferase
KEGG_k_id	KEGG_k_name	KEGG_k_desc	average_fpkm_Leaf	average_fpkm_PLB
K14412	FUT13, FucTC	alpha-1,4-fucosyltransferase [EC:2.4.1.65]	3.41333	7.931
K00753	FUT11	glycoprotein 3-alpha-L-fucosyltransferase [EC:2.4.1.214]	1.37067	1.80467
K00717	FUT8	glycoprotein 6-alpha-L-fucosyltransferase [EC:2.4.1.68]	4.05778	4.95556
K03691	POFUT	peptide-O-fucosyltransferase [EC:2.4.1.221]	3.43167	1.69083
K13681	FUT	xyloglucan fucosyltransferase [EC:2.4.1.-]	9.68	17.3733
