# Supplementary material for: Putative genes in alkaloid biosynthesis identified in Dendrobium officinale by correlating the contents of major bioactive metabolites with genes expression between Protocorm-like bodies and leaves
Source: BMC Genomics. 2021 Jul 29;22:579. doi: 10.1186/s12864-021-07887-6 (PMC8323239; doi:10.1186/s12864-021-07887-6)
Supplement: Supplementary file 10 — Additional file 10. Classification of differentially expressed transcription factors. [file 12864_2021_7887_MOESM10_ESM.xls]

## Sheet: TF Class Num
TF Class	Down-regulated Num	Up-regulated Num	Sum
MYB	69	90	159
bHLH	48	58	106
AP2-EREBP	21	64	85
NAC	15	64	79
C3H	31	25	56
FAR1	20	30	50
WRKY	19	25	44
ARF	14	29	43
C2H2	22	21	43
MADS	20	14	34
ABI3VP1	11	18	29
G2-like	13	15	28
LOB	2	25	27
FHA	12	11	23
mTERF	15	4	19
bZIP	7	11	18
GRAS	5	13	18
PLATZ	8	10	18
BES1	5	10	15
C2C2-GATA	7	8	15
Trihelix	7	8	15
C2C2-Dof	6	8	14
TCP	8	5	13
LIM	10	2	12
zf-HD	3	8	11
E2F-DP	2	8	10
SBP	4	6	10
HSF	2	7	9
Sigma70-like	9	0	9
TUB	3	6	9
BSD	7	1	8
C2C2-YABBY	4	4	8
TIG	1	7	8
GRF	0	6	6
HB	0	6	6
OFP	2	4	6
SRS	0	6	6
Tify	4	2	6
TAZ	4	1	5
Alfin-like	2	2	4
BBR/BPC	3	1	4
CPP	0	4	4
EIL	2	2	4
HRT	1	3	4
C2C2-CO-like	3	0	3
VOZ	2	1	3
ARR-B	0	2	2
CAMTA	1	1	2
CSD	1	0	1
GeBP	1	0	1
PBF-2-like	1	0	1
Total			1113
