# Supplementary material for: Putative genes in alkaloid biosynthesis identified in Dendrobium officinale by correlating the contents of major bioactive metabolites with genes expression between Protocorm-like bodies and leaves
Source: BMC Genomics. 2021 Jul 29;22:579. doi: 10.1186/s12864-021-07887-6 (PMC8323239; doi:10.1186/s12864-021-07887-6)
Supplement: Supplementary file 11 — Additional file 11. Table head design of L16(45) orthogonal experiment for PLB proliferation. [file 12864_2021_7887_MOESM11_ESM.xls]

## Sheet: Sheet 1
Table head design of L16(45) orthogonal experiment for PLBs proliferation
Factor Level	A	B	C	D	E
	Basic Medium	α-NAA (mg·L-1)	6-BA (mg·L-1)	2, 4-D (mg·L-1)	Juice (g·L-1)
1	1/4 MS	0.1	0.5	1.5	50
2	1/2MS	0.2	1	2	100
3	MS	0.5	1.5	2.5	150
4	2MS	1	2	3	200
