# Supplementary material for: Putative genes in alkaloid biosynthesis identified in Dendrobium officinale by correlating the contents of major bioactive metabolites with genes expression between Protocorm-like bodies and leaves
Source: BMC Genomics. 2021 Jul 29;22:579. doi: 10.1186/s12864-021-07887-6 (PMC8323239; doi:10.1186/s12864-021-07887-6)
Supplement: Supplementary file 13 — Additional file 13. Gene descriptions and primers used for RT-qPCR. [file 12864_2021_7887_MOESM13_ESM.xls]

## Sheet: qRT-PCR primers
qRT-PCR Primers
Forward	Reverse
GCTCTCGCATCGATGAAGAACGTA	TTCAAAGACTCGATGGTTCACGGG	Reference gene	5.8S
GGTGCGGTTCATGGATCAGGTG	CCATCCCAAACCACAACCCTTCC	STR	CL12892.Contig2_All
AGGGCGGTTCTGTTGGCATTTC	GCGAGCAGCATCAATGTCTTCTTC	SG	Unigene35949_All
TCTCTCCCTGTCCTCCCTCTCTC	TGGCAAGCACCGTGTACTAAGATG	PNAE	Unigene81702_All
GAGTGGATTGGGTGTGGGATTTGG	AACCACGCCTCCATCCCTTCC	VS	Unigene578_All
CGGTGATGCTGATGGTGGAAGTC	TCTCCTCGTCGGCCTTGATGG	CslA	CL5026.Contig4_All
CGGGCACTTCCATCGTCTTCTC	TCCAATACCGCATTCGTCAGCTTC	CHI	CL161.Contig4_All
ATCACGCAGGCACCGCATTC	AGCCACAAACCGCAGCAACC	INV	Unigene17023_All
CATTGCGACCACGATTTCCTTTGC	CGTCCAGTCCGAGACCGAGAG	ANS	CL8052.Contig1_All
